# Supplementary material for: Using a Failing Human Ventricular Cardiomyocyte Model to Re-Evaluate Ca2+ Cycling, Voltage Dependence, and Spark Characteristics
Source: Biomolecules. 2024 Oct 28;14(11):1371. doi: 10.3390/biom14111371 (PMC11591732; doi:10.3390/biom14111371)
Supplement: Supplementary file 1 [file biomolecules-14-01371-s001.zip]

Archive with 228 entries (228 files):
- ECC_GPU_WT/LCC_Markov.conf
- ECC_GPU_WT/LCC_Markov_Sun2000.conf
- ECC_GPU_WT/library_Fermi/libmycudart.so
- ECC_GPU_WT/library_Fermi/libreduction.so
- ECC_GPU_WT/library_Fermi/libsaru.so
- ECC_GPU_WT/library_Kepler/libmycudart.so
- ECC_GPU_WT/library_Kepler/libreduction.so
- ECC_GPU_WT/library_Kepler/libsaru.so
- ECC_GPU_WT/log_file.txt
- ECC_GPU_WT/macro.h_test
- ECC_GPU_WT/macro.h_tested
- ECC_GPU_WT/Makefile
- ECC_GPU_WT/parameters.conf
- ECC_GPU_WT/parameters_2hz.conf
- ECC_GPU_WT/parameters_33Ito.conf
- ECC_GPU_WT/parameters_3hz.conf
- ECC_GPU_WT/parameters_44IK1.conf
- ECC_GPU_WT/parameters_4hz.conf
- ECC_GPU_WT/parameters_72IKs.conf
- ECC_GPU_WT/parameters_80IKr.conf
- ECC_GPU_WT/plot_IDL_3_State_RyR/analyze_spark_linescane.pro_backupMay23
- ECC_GPU_WT/plot_IDL_3_State_RyR/analyze_sparks.pro
- ECC_GPU_WT/plot_IDL_3_State_RyR/analyze_sparks_linescan.pro
- ECC_GPU_WT/plot_IDL_3_State_RyR/aspect.pro
- ECC_GPU_WT/plot_IDL_3_State_RyR/check_num_datafiles.pro
- ECC_GPU_WT/plot_IDL_3_State_RyR/curve-fit/mpfit.pro
- ECC_GPU_WT/plot_IDL_3_State_RyR/curve-fit/mpfit2dfun.pro
- ECC_GPU_WT/plot_IDL_3_State_RyR/curve-fit/mpfit2dpeak.pro
- ECC_GPU_WT/plot_IDL_3_State_RyR/curve-fit/mpfitellipse.pro
- ECC_GPU_WT/plot_IDL_3_State_RyR/curve-fit/mpfitfun.pro
- ECC_GPU_WT/plot_IDL_3_State_RyR/curve-fit/mpfitpeak.pro
- ECC_GPU_WT/plot_IDL_3_State_RyR/detect_gridpoint.pro
- ECC_GPU_WT/plot_IDL_3_State_RyR/device_close.pro
- ECC_GPU_WT/plot_IDL_3_State_RyR/device_init_postscript.pro
- ECC_GPU_WT/plot_IDL_3_State_RyR/evenodd.pro
- ECC_GPU_WT/plot_IDL_3_State_RyR/fig_multi_pos.pro
- ECC_GPU_WT/plot_IDL_3_State_RyR/file_exist.pro
- ECC_GPU_WT/plot_IDL_3_State_RyR/find_pdhpr_singlechannel.pro
- ECC_GPU_WT/plot_IDL_3_State_RyR/find_v_ryr_singlechannel.pro
- ECC_GPU_WT/plot_IDL_3_State_RyR/findpro.pro
- ECC_GPU_WT/plot_IDL_3_State_RyR/generate_uMat
- ECC_GPU_WT/plot_IDL_3_State_RyR/HDFslice/avg.pro
- ECC_GPU_WT/plot_IDL_3_State_RyR/HDFslice/check_num_datafiles.pro
- ECC_GPU_WT/plot_IDL_3_State_RyR/HDFslice/detect_gridpoint.pro
- ECC_GPU_WT/plot_IDL_3_State_RyR/HDFslice/device_close.pro
- ECC_GPU_WT/plot_IDL_3_State_RyR/HDFslice/device_init.pro
- ECC_GPU_WT/plot_IDL_3_State_RyR/HDFslice/device_init_postscript.pro
- ECC_GPU_WT/plot_IDL_3_State_RyR/HDFslice/main_plot.pro
- ECC_GPU_WT/plot_IDL_3_State_RyR/HDFslice/making_waves.pro
- ECC_GPU_WT/plot_IDL_3_State_RyR/HDFslice/plotsym.pro
- ECC_GPU_WT/plot_IDL_3_State_RyR/HDFslice/RCS/avg.pro,v
- ECC_GPU_WT/plot_IDL_3_State_RyR/HDFslice/RCS/check_num_datafiles.pro,v
- ECC_GPU_WT/plot_IDL_3_State_RyR/HDFslice/RCS/read_hdf_spatial.pro,v
- ECC_GPU_WT/plot_IDL_3_State_RyR/HDFslice/RCS/read_paramfile.pro,v
- ECC_GPU_WT/plot_IDL_3_State_RyR/HDFslice/RCS/spatial_singlespark.pro,v
- ECC_GPU_WT/plot_IDL_3_State_RyR/HDFslice/read_hdf_regular.pro
- ECC_GPU_WT/plot_IDL_3_State_RyR/HDFslice/read_hdf_spatial.pro
- ECC_GPU_WT/plot_IDL_3_State_RyR/HDFslice/read_paramfile.pro
- ECC_GPU_WT/plot_IDL_3_State_RyR/HDFslice/read_spatial_testfile.pro
- ECC_GPU_WT/plot_IDL_3_State_RyR/HDFslice/spatial_cds.pro
- ECC_GPU_WT/plot_IDL_3_State_RyR/HDFslice/spatial_singlespark.pro
- ECC_GPU_WT/plot_IDL_3_State_RyR/HDFslice/UL7_vector.txt
- ECC_GPU_WT/plot_IDL_3_State_RyR/HDFslice/UL7nj_vector.txt
- ECC_GPU_WT/plot_IDL_3_State_RyR/HDFslice/UR2_vector.txt
- ECC_GPU_WT/plot_IDL_3_State_RyR/HDFslice/UR2nj_vector.txt
- ECC_GPU_WT/plot_IDL_3_State_RyR/library/libmycudart.so
- ECC_GPU_WT/plot_IDL_3_State_RyR/library/libreduction.so
- ECC_GPU_WT/plot_IDL_3_State_RyR/library/libsaru.so
- ECC_GPU_WT/plot_IDL_3_State_RyR/main_plot.pro
- ECC_GPU_WT/plot_IDL_3_State_RyR/main_plot_nov18.pro
- ECC_GPU_WT/plot_IDL_3_State_RyR/main_plot_onecell.pro
- ECC_GPU_WT/plot_IDL_3_State_RyR/main_plot_test.pro
- ECC_GPU_WT/plot_IDL_3_State_RyR/main_plot1.pro
- ECC_GPU_WT/plot_IDL_3_State_RyR/make_2video_calcium.pro
- ECC_GPU_WT/plot_IDL_3_State_RyR/make_2video_calcium_nsr_myo.pro
- ECC_GPU_WT/plot_IDL_3_State_RyR/make_colorbar.pro
- ECC_GPU_WT/plot_IDL_3_State_RyR/make_linescan_image_psf3d.pro
- ECC_GPU_WT/plot_IDL_3_State_RyR/make_spark_video.pro
- ECC_GPU_WT/plot_IDL_3_State_RyR/make_video_calcium.pro
- ECC_GPU_WT/plot_IDL_3_State_RyR/making_2video.pro
- ECC_GPU_WT/plot_IDL_3_State_RyR/making_calcium_video.pro
- ECC_GPU_WT/plot_IDL_3_State_RyR/making_sparkvideo.pro
- ECC_GPU_WT/plot_IDL_3_State_RyR/old_code/make_linescan_image_psf3d_v4.pro
- ECC_GPU_WT/plot_IDL_3_State_RyR/old_code/make_linescan_image_psf3d_v5.pro
- ECC_GPU_WT/plot_IDL_3_State_RyR/old_code/make_linescan_image_psf3d_v6.pro
- ECC_GPU_WT/plot_IDL_3_State_RyR/old_code/make_linescan_image_psf3d_v7_sep19old.pro
- ECC_GPU_WT/plot_IDL_3_State_RyR/old_code/setup_pagefigure_2.pro
- ECC_GPU_WT/plot_IDL_3_State_RyR/old_code/setup_pagefigure_3.pro
- ECC_GPU_WT/plot_IDL_3_State_RyR/old_code/setup_pagefigure_4.pro
- ECC_GPU_WT/plot_IDL_3_State_RyR/out1.txt
- ECC_GPU_WT/plot_IDL_3_State_RyR/out2.txt
- ECC_GPU_WT/plot_IDL_3_State_RyR/out3.txt
- ECC_GPU_WT/plot_IDL_3_State_RyR/output.txt
- ECC_GPU_WT/plot_IDL_3_State_RyR/parse_hdf_regular.pro
- ECC_GPU_WT/plot_IDL_3_State_RyR/plot_calcium.pro
- ECC_GPU_WT/plot_IDL_3_State_RyR/plot_each_per_line.pro
- ECC_GPU_WT/plot_IDL_3_State_RyR/plot_ionic_currents.pro
- ECC_GPU_WT/plot_IDL_3_State_RyR/psf_gaussian.pro
- ECC_GPU_WT/plot_IDL_3_State_RyR/RCS/avg_sphere.pro,v
- ECC_GPU_WT/plot_IDL_3_State_RyR/RCS/device_close.pro,v
- ECC_GPU_WT/plot_IDL_3_State_RyR/RCS/interp2.pro,v
- ECC_GPU_WT/plot_IDL_3_State_RyR/RCS/linspace.pro,v
- ECC_GPU_WT/plot_IDL_3_State_RyR/RCS/logspace.pro,v
- ECC_GPU_WT/plot_IDL_3_State_RyR/RCS/randomnumbergenerator_define.pro,v
- ECC_GPU_WT/plot_IDL_3_State_RyR/RCS/read_hdf_regular.pro,v
- ECC_GPU_WT/plot_IDL_3_State_RyR/RCS/read_hdf_spatial_wc.pro,v
- ECC_GPU_WT/plot_IDL_3_State_RyR/RCS/read_paramfile.pro,v
- ECC_GPU_WT/plot_IDL_3_State_RyR/RCS/spatial_singlespark_wc.pro,v
- ECC_GPU_WT/plot_IDL_3_State_RyR/RCS/spatial_singlespark_wc_compare.pro,v
- ECC_GPU_WT/plot_IDL_3_State_RyR/RCS/spatial_singlespark_wc_fwhm_psf.pro,v
- ECC_GPU_WT/plot_IDL_3_State_RyR/RCS/spatial_singlespark_wc_fwhm_psf2.pro,v
- ECC_GPU_WT/plot_IDL_3_State_RyR/read_1gridpoint.pro
- ECC_GPU_WT/plot_IDL_3_State_RyR/read_ascii_data.pro
- ECC_GPU_WT/plot_IDL_3_State_RyR/read_cru_location.pro
- ECC_GPU_WT/plot_IDL_3_State_RyR/read_cube_data.pro
- ECC_GPU_WT/plot_IDL_3_State_RyR/read_hdf_spatial_wc.pro
- ECC_GPU_WT/plot_IDL_3_State_RyR/read_hdf_spatial_wc.pro_may08
- ECC_GPU_WT/plot_IDL_3_State_RyR/read_markov.pro
- ECC_GPU_WT/plot_IDL_3_State_RyR/read_paramfile.pro
- ECC_GPU_WT/plot_IDL_3_State_RyR/read_paramfile_cell.pro
- ECC_GPU_WT/plot_IDL_3_State_RyR/read_paramfile1.pro
- ECC_GPU_WT/plot_IDL_3_State_RyR/read_regular_data.pro
- ECC_GPU_WT/plot_IDL_3_State_RyR/read_somegridpoints.pro
- ECC_GPU_WT/plot_IDL_3_State_RyR/read_spatial_testfile.pro
- ECC_GPU_WT/plot_IDL_3_State_RyR/read_whole_slice.pro
- ECC_GPU_WT/plot_IDL_3_State_RyR/read_wholecell_averaged.pro
- ECC_GPU_WT/plot_IDL_3_State_RyR/readme.txt
- ECC_GPU_WT/plot_IDL_3_State_RyR/setup_pagefigure.pro
- ECC_GPU_WT/plot_IDL_3_State_RyR/string_date.pro
- ECC_GPU_WT/plot_IDL_3_State_RyR/tags
- ECC_GPU_WT/plot_IDL_3_State_RyR/test.pro
- ECC_GPU_WT/plot_IDL_3_State_RyR/UL5_7_vector.txt
- ECC_GPU_WT/plot_IDL_3_State_RyR/UL6_1_vector.txt
- ECC_GPU_WT/plot_IDL_3_State_RyR/UL6_14_vector.txt
- ECC_GPU_WT/plot_IDL_3_State_RyR/UL6_3_vector.txt
- ECC_GPU_WT/plot_IDL_3_State_RyR/UL6_7_vector.txt
- ECC_GPU_WT/plot_IDL_3_State_RyR/UL6_9_vector.txt
- ECC_GPU_WT/plot_IDL_3_State_RyR/UL7_3_vector.txt
- ECC_GPU_WT/plot_IDL_3_State_RyR/UL7_4_vector.txt
- ECC_GPU_WT/plot_IDL_3_State_RyR/UL7_5_vector.txt
- ECC_GPU_WT/plot_IDL_3_State_RyR/UL7_7_vector.txt
- ECC_GPU_WT/plot_IDL_3_State_RyR/UL7nj_vector.txt
- ECC_GPU_WT/plot_IDL_3_State_RyR/UR2_1_vector.txt
- ECC_GPU_WT/plot_IDL_3_State_RyR/UR2_36_vector.txt
- ECC_GPU_WT/plot_IDL_3_State_RyR/UR2_49_vector.txt
- ECC_GPU_WT/plot_IDL_3_State_RyR/UR2nj_vector.txt
- ECC_GPU_WT/plot_IDL_3_State_RyR/UR3_49_vector.txt
- ECC_GPU_WT/plot_IDL_3_State_RyR/UR4_49_vector.txt
- ECC_GPU_WT/plot_IDL_3_State_RyR/UR4_vector.txt
- ECC_GPU_WT/plot_IDL_3_State_RyR/write_data_xy.pro
- ECC_GPU_WT/plot_ionic_currents.pro
- ECC_GPU_WT/read_regular_data.pro
- ECC_GPU_WT/RYR_Markov.conf
- ECC_GPU_WT/RYR_Markov_2state.conf
- ECC_GPU_WT/RYR_Markov_Williams2012.conf
- ECC_GPU_WT/src/.emacs.desktop
- ECC_GPU_WT/src/cuda_interop.f95
- ECC_GPU_WT/src/cudart_utility.cpp
- ECC_GPU_WT/src/cudpp.f95
- ECC_GPU_WT/src/cudpp.h
- ECC_GPU_WT/src/data_ecc.f95
- ECC_GPU_WT/src/data_ecc_gpu.f95
- ECC_GPU_WT/src/data_global.f95
- ECC_GPU_WT/src/data_global.f95_bk
- ECC_GPU_WT/src/dp_args.inc
- ECC_GPU_WT/src/ecc_gpu_utility.f95
- ECC_GPU_WT/src/ecc_gpu_utility_3state_onlySUN.f95
- ECC_GPU_WT/src/error_codes.f95
- ECC_GPU_WT/src/hdf5_utility.f95
- ECC_GPU_WT/src/iso_c_utilities.f95
- ECC_GPU_WT/src/m_inspar.f95
- ECC_GPU_WT/src/macro.h
- ECC_GPU_WT/src/main.f95
- ECC_GPU_WT/src/makeKs_utility.f95
- ECC_GPU_WT/src/math_utility.f95
- ECC_GPU_WT/src/matrix_utility.f95
- ECC_GPU_WT/src/old_codes.txt
- ECC_GPU_WT/src/opengl_kinds.f95
- ECC_GPU_WT/src/orderpack-2.0/ctrper.f90
- ECC_GPU_WT/src/orderpack-2.0/fndnth.f90
- ECC_GPU_WT/src/orderpack-2.0/follow.f90
- ECC_GPU_WT/src/orderpack-2.0/givcor.f90
- ECC_GPU_WT/src/orderpack-2.0/index.html
- ECC_GPU_WT/src/orderpack-2.0/indmed.f90
- ECC_GPU_WT/src/orderpack-2.0/indnth.f90
- ECC_GPU_WT/src/orderpack-2.0/inssor.f90
- ECC_GPU_WT/src/orderpack-2.0/interfaces.f90
- ECC_GPU_WT/src/orderpack-2.0/m_inspar.f95
- ECC_GPU_WT/src/orderpack-2.0/mrgref.f90
- ECC_GPU_WT/src/orderpack-2.0/mrgrnk.f90
- ECC_GPU_WT/src/orderpack-2.0/mulcnt.f90
- ECC_GPU_WT/src/orderpack-2.0/news.html
- ECC_GPU_WT/src/orderpack-2.0/orderpack.f90
- ECC_GPU_WT/src/orderpack-2.0/refpar.f90
- ECC_GPU_WT/src/orderpack-2.0/refsor.f90
- ECC_GPU_WT/src/orderpack-2.0/rinpar.f90
- ECC_GPU_WT/src/orderpack-2.0/rnkpar.f90
- ECC_GPU_WT/src/orderpack-2.0/sort7.f90
- ECC_GPU_WT/src/orderpack-2.0/tstvalnth.f90
- ECC_GPU_WT/src/orderpack-2.0/uniinv.f90
- ECC_GPU_WT/src/orderpack-2.0/unipar.f90
- ECC_GPU_WT/src/orderpack-2.0/unirnk.f90
- ECC_GPU_WT/src/orderpack-2.0/unista.f90
- ECC_GPU_WT/src/orderpack-2.0/valmed.f90
- ECC_GPU_WT/src/orderpack-2.0/valnth.f90
- ECC_GPU_WT/src/precisioninfo.f95
- ECC_GPU_WT/src/rand_utility.f95
- ECC_GPU_WT/src/reduction.cpp
- ECC_GPU_WT/src/reduction.h
- ECC_GPU_WT/src/reduction_kernel.cu
- ECC_GPU_WT/src/saruprngCUDA.cu
- ECC_GPU_WT/src/saruprngCUDA.h
- ECC_GPU_WT/src/TAGS
- ECC_GPU_WT/src/Update_LCC_Mahajan2008.inc
- ECC_GPU_WT/src/Update_LCC_Morotti2012.inc
- ECC_GPU_WT/src/Update_LCC_Sun2000.inc
- ECC_GPU_WT/src/Update_LCC_Williams2013.inc
- ECC_GPU_WT/src/Vclamp_method1.inc
- ECC_GPU_WT/src/Vclamp_method2.inc
- ECC_GPU_WT/src/Vclamp_method3.inc
- ECC_GPU_WT/src/Vclamp_method3_LCC_Sun2000.inc
- ECC_GPU_WT/src/Vclamp_method3_LCC_Williams2013.inc
- ECC_GPU_WT/src/Vclamp_method4.inc
- ECC_GPU_WT/src/Vclamp_method5.inc
- ECC_GPU_WT/src/Vm_dependent.inc
- ECC_GPU_WT/UL6_14_vector.txt
- ECC_GPU_WT/UR3_49_vector.txt
- SR fractional release_HF.xlsx
