# Supplementary material for: Using a Failing Human Ventricular Cardiomyocyte Model to Re-Evaluate Ca2+ Cycling, Voltage Dependence, and Spark Characteristics
Source: Biomolecules. 2024 Oct 28;14(11):1371. doi: 10.3390/biom14111371 (PMC11591732; doi:10.3390/biom14111371)
Supplement: Supplementary file 1 [file biomolecules-14-01371-s001.zip › ECC_GPU_WT/LCC_Markov_Sun2000.conf]

# num states (the state can be resting, inactivated, close, open)
6
# which state is open-state (00 = closed/resting/inactivated, 01 = open)
00,01,01,00,00,00
# initial state for channels (closed state)
6
#######P_dhpr_T (permeability), 10^-6 L/sec
#1.1233d-4        (idhpr=0.15nA)
1.55213d-4      (idhpr=0.25nA)
#1.87213d-4       (original)
#0.87213d-4 
##### scaling factor to the given rate transitions #####
1.0d0      
#rate transition
#!Vm_act
#01,02,0.130d0 (original)
01,02,0.150d0 
#02,03,1.0d0
02,03,0.9d0
05,02,1.0d0
06,01,1.0d0

#!Vm_inact
#02,05,1.00d0
02,05,0.5d0
#02,05,0.01d0
02,01,1.0d0
#02,01,0.80d0
01,06,1.0d0

#!%CaCM inactivation
#!CaCM_inact
#02,04,3.0d3
#02,04,2.0d1
#02,04,1.0d1   (Dec-25)
02,04,0.8d1 #original
#02,04,1.2d1 # up
#02,04,0.6d1 # down

#!%m
#!free
#05,01,0.8d0
05,01,6.9d0
#04,05,6.0d5
04,05,6.0d2
#04,02,1.00d3
04,02,1.00d0 #original
#04,02,0.70d0 #down
#04,02,1.10d0 #up
03,02,5.00d2

#thermo
#!thermo
01,05,1.00d0
05,04,1.00d0
