# Supplementary material for: Using a Failing Human Ventricular Cardiomyocyte Model to Re-Evaluate Ca2+ Cycling, Voltage Dependence, and Spark Characteristics
Source: Biomolecules. 2024 Oct 28;14(11):1371. doi: 10.3390/biom14111371 (PMC11591732; doi:10.3390/biom14111371)
Supplement: Supplementary file 1 [file biomolecules-14-01371-s001.zip › ECC_GPU_WT/parameters_33Ito.conf]

# Convention:
#   - first line are skipped
#   - comment start with #
#   - first 14 columns are for numbers
#     only a single digit before decimal point
#     a dot is required
#   - old value, line start with ##
#   - optional value, line start with #
#   - heading title, line start and end with ###


1.00000d+00   rand flag (0=use clock,1=use seed)
2.07621d+05   rand seed
2.00d4        num_records_per_chunk (HDF5 only) !use with 20,000 CRU

### release site configuration ###
2.0d3         N  (number of release site) 
4.9d1         nR (number of RyR/release site)
0.9d1         nL (number of DHPR/release site)
   

### simulation settings ###
-8.499d1      V_rest (cmyo=0.09)    
+1.00d1       V_stim (triggered voltage) mV   
-6.5189d0     I_stim (triggered current) uA/cm^2
0.0d0         t_start (time start) [sec]
2.0d1         t_end   (time end) [sec]
0.0d0         do I/O at first_beat ?? (0=No / 1=Yes)
2.0d1         duration I/O last_beats [sec]
2.0d1         duration spark analysis (counting from the end of simulation) [sec]
0.0d0         write_restart_file (0=No / 1=Yes)
1.0d-8        dt_LB [sec]
1.0d-6        dt_UB [sec]
1.0d-1        t_V_stim_start [sec]
2.0d-1        t_V_stim_duration [sec]
1.0d-2        t_I_stim_start [sec]
5.0d-3        t_I_stim_duration [sec]
1.00000d0     BCL (sec) basic cycle length (hertz)
0.1d-3        output_interval (how often data I/O) sec

### initial condition ###
1.400d4       Na_i [uM]     # Luo-Rudy
1.40000d5     K_i  [uM]     # Luo-Rudy
0.0854d0      Ca_myo  [uM]  # Luo-Rudy
1.0000d3      Ca_nsr  [uM]  

### constant ###
9.6485d4      F (Faraday)  [C/mol]
8.314d3       R (universal gas) [mJ mol-1 K-1]
3.10d2        T (temperature) [K]
1.40d5        Na_o (ion concentration) [uM] # Luo-Rudy 
1.8d3         Ca_o uM                       # Luo-Rudy
5.4d3         K_o  uM                       # Luo-Rudy

### volume [pL] ### based on Vcell = 38(pL) 
1.8000d1      V_myo_T [pL] (68%)
0.8600d0      V_nsr_T [pL] (5.52%)
0.1880d0      V_jsr_T [pL] (0.48%)
0.0280d0      V_ds_T [pL] (2%)

### buffering parameters ###
0.1d0         beta_ds   (buffering fraction)
1.0d0         beta_nsr
1.40000d+02   B_myoT (total buffer concentration) [uM] # Luo-Rudy
3.00000d+04   B_jsrT [uM]                              # Luo-Rudy
0.9600d+00    Km_myo   [uM]                            # Luo-Rudy
6.30000d+02   Km_jsr   [uM]                            # Luo-Rudy
0.70000d+02   B_htrpnT   # Total troponin conc. (uM)
2.37000d+00   kon_htrpn  # troponin Ca on rate (1/(uM*s))
3.20000d-02   koff_htrpn # troponin Ca off rate (1/s)
2.400d1       B_CaM   # calmodulin
1.000d2       kon_CaM
3.80d1        koff_CaM
9.000d2       B_SL   # SL buffer  !! Sobie's paper  1124.0[uM]
1.1500d2      kon_SL
1.000d3       koff_SL
4.70d1        B_SR   # SR buffers
1.1500d2      kon_SR
1.00d2        koff_SR


### Calcium diffusion (velocity) ###
1.00d0        v_refill_T
2.50d2        v_efflux_T
0.00000d0     v_leak    # Tusscher 0.00008
4.14279d1     v_ryr_T (based on 7x7 cluster) [1/sec] (0.2pA) # Roshan
5.0d-2        prcent_ryr-nj 
1.0d-1        prcent_dhpr-nj

### SERCA parameters ###
1.50d2        Ap  [uM]    # Williams
1.588d2       Kp_myo [uM] # Williams
0.60d3        Kp_nsr [uM] # Williams

### Membrane conductance parameters ###
9.1000d-5     g_bCa mS/uF (with cmyo=0.09) # Tuan
1.6000d1      g_Na   # Luo-Rudy
0.2380d0      g_K1   # RudyLab
0.000d0       g_Kss  # Tuan (steady-state K+ rodents only)
0.0000d0      g_Ktof # Bers - epicardial
0.0000d0      g_Ktos # Bers - epicardial
5.9700d-4     g_bNa  # Luo-Rudy
0.00300d0     g_bK   # RudyLab 0.003
1.534d-4      Am (cell surface), cm^2
1.0d0         Csc (specific membrane capacitance) uF/cm^2
#0.00d-1       g_K    # time-dependent K+ - unused
#0.00d-4       X      # unused
0.0000d0      g_Kp   # Luo-Rudy
#0.0156d0      g_tos  # Bers - unused (Ktof/Ktos better)
#0.1144d0      g_tof  # Bers - unused
0.0488d0      g_kr   # RudyLab
0.0224d0      g_ks   # RudyLab
0.20394d0     g_to   # Tusscher 

### PMCA and NCX rates ###
0.3600d0      I_pmca_bar, uA/uF # Luo-Rudy
1.0000d3      I_ncx_bar  
1.800d0       I_NaK_bar         # Luo-Rudy
2.2d0         eta RyR (hill coefficient)
2.00000d+00   eta LCC
0.03571d0     Ej (a*) (7x7 RyR cluster)
-1.022d0      Ecc
-0.850d0      Eoo
0.5000d0      eta_CO (partition factor for energy from C->O), i.e. 1-eta_CO = partition factor for energy from O->C
2.30000d-04   k_jsr0   uM^-1
2.00000d-02   k_jsr1   unitless
2.0000d+00    Vtheta_dhpr
6.5000d+00    sigma_V_dhpr
0.00000d+00   V_theta2
0.00000d+00   V_sigma2

############### SPATIAL DATA ###############
# cell size (um)
1.00d2        x_length
2.00d1        y_length
1.80d1        z_length
0.2d0         dX (um)
0.2d0         dY 
0.2d0         dZ 

# diffusion coefficient
2.50d2        Dmyo_x (um^2/sec)
2.50d2        Dmyo_y
2.50d2        Dmyo_z
6.00d1        Dnsr_x
6.00d1        Dnsr_y
6.00d1        Dnsr_z

9.000d1       Ddye (x) (um^2/s)
9.000d1       Ddye (y) (um^2/s)
9.000d1       Ddye (z) (um^2/s)
5.000d1       F_T (uM)
8.000d1       kon_F (uM^-1.s^-1)
7.200d1       koff_F (s^-1)
