# Supplementary material for: Using a Failing Human Ventricular Cardiomyocyte Model to Re-Evaluate Ca2+ Cycling, Voltage Dependence, and Spark Characteristics
Source: Biomolecules. 2024 Oct 28;14(11):1371. doi: 10.3390/biom14111371 (PMC11591732; doi:10.3390/biom14111371)
Supplement: Supplementary file 1 [file biomolecules-14-01371-s001.zip › ECC_GPU_WT/plot_IDL_3_State_RyR/analyze_sparks.pro]

;; Author: Hoang-Trong Minh Tuan
;; Affiliation: George Mason University, 2011
;; SYNOPSYS:
;;    Analyze spark statistics [Nov, 01, 2012]
;;
;; V1.1: Update with new data [Tuan, 2012-Dec-14]
;; 
pro analyze_sparks, PARAM_FILE=param_file, SIMPLE=simple
  COMMON block_paramfiles
  COMMON block_globalvars
  COMMON block_deriveddata
  COMMON block_datafolder
  COMMON block_greekchar
  COMMON block_tekcolor
  COMMON block_plotsystem
  COMMON block_sparkstatistisc
  
  ;;;;;;;;;;;;;;;;;;;;;;;;;;;;;;;;;;;;;;;;;;;;;;;;;;;;;
  ;; read parameter settings
  if (n_elements(param_file) eq 0) then   param_file = 'parameters.conf'
  ;target_folder = 'rogue_20_2um'
  ;root_dir = '/leak1/'
  ;root_dir = '/scratch/'
  ;CRU_ID = 8                    ; 3um_4
  ;sub_folder = ''
  read_paramfile, param_file=param_file
  ;;; spatial-model only (uncomment the two lines below)
  ;spatial_testfile='testspatialdata_file.txt'
  ;read_spatial_testfile, param_file=spatial_testfile
  
; ;;DO SPARK ANALYSIS
  std_SparkPeak = 0D
  std_SparkDuration = 0D
; std_SparkPeak_orphan = 0D
; std_SparkDuration_orphan = 0D
  subdir = [username, '', target_folder]
  sum_file = filepath('summary_data.txt', subdirectory=subdir, root_dir=root_dir)

                                ;start: read in summary-data file
  file_lun = 20
  openr, file_lun, sum_file
  descr_summarydata = ''
  dummy_var = ''
  readf, file_lun, dummy_var    ; first line contain the name of parameter file (so SKIP now)
  while (not EOF(file_lun)) do begin
     readf, FORMAT='(D12.5, A)', file_lun, summary_data, descr_summarydata
     case strtrim(descr_summarydata,1) of
        'GAIN' : GAIN = summary_data
        'APD90'  : APD90 = summary_data * 1000  ; [ms]
        'APD50'  : APD50 = summary_data * 1000 ; [ms]
        'APD20'  : APD20 = summary_data * 1000 ; [ms]
        'APD0mV'  : APD0mV = summary_data * 1000 ; [ms]
        'time_start':
        'time_end' : 
        'mass_Ca_release_normal_per_sec': mass_SR_release = summary_data;
        'mass_Ca_release_orphan_per_sec' :
        'num_DiastolicSparks_per_sec': num_Sparks = summary_data
        'num_DiastolicBlinks_per_sec' :
        'num_DiastolicQuarks_per_sec' :
        'avg_SparksDuration': avg_SparkDuration = summary_data
        'avg_SparkPeak': avg_SparkPeak = summary_data
        'avg_BlinkDuration': avg_BlinkDuration = summary_data
        'num_Sparks_per_sec_Orphan' : num_Sparks_orphan = summary_data
        'avg_SparksDuration_Orphan' : avg_SparksDuration_Orphan = summary_data
        'avg_SparkPeak_Orphan': avg_SparkPeak_Orphan = summary_data
        'time_start_DiastolicPhase': time_start_diastolic = summary_data
        else : ;print, descr_summarydata, summary_data
     endcase
  endwhile
  close, file_lun

  if (keyword_set(simple)) then begin
     string_out = "Avg(sparkDuration): " + string(avg_SparkDuration*1000, format="(F7.3)") + "(ms); " + $
                  "Avg(blinkDuration): " + string(avg_BlinkDuration*1000, format="(F7.3)") + "(ms)"
     
     main_string = [[main_string], [string_out]]
  endif else begin

     check_numSpark = 0
     check_sparkDuration = []
     Mx = [] & Sk = 0.0d0 & Mx_new = 0.0d0
  ;;; THIS find standard-deviation of Diostalic Spark statistics
     rows = n_elements(time_arr)
     cnsr_arr = fltarr(NSFU_normal)
     time_diastolic_index = where(time_arr gt time_start_diastolic)
     if (size(time_diastolic_index, /dimension) gt 1) then begin
        time_diastolic_index = time_diastolic_index[0]
        ;;print, time_diastolic_index, time_arr[time_diastolic_index], time_arr[rows-1]
        for ii = 0, NSFU_normal-1 do begin
           flag1 = 0
           flag2 = 0
           flag3 = 0
           flag4 = 0
           cnsr_arr[ii] = cjsr_arr[time_diastolic_index,ii]  ;;; just arbitrary get cjsr_arr from 5 previous data point as Cnsr
           
           for jj = time_diastolic_index-1, rows-1 do begin
              if (URo(RYRstate_arr[jj,ii]) ge 1 and flag1 eq 0) then begin
                 ;;! spark/blink/quark start
                 flag1 = 1
                 flag2 = 1
                 flag3 = 1
                 ts_spark = time_arr[jj] ; ! time start spark/quark
                 ts_blink = time_arr[jj] ; ! time start blink
              endif else if (URo(RYRstate_arr[jj,ii]) eq 0 and flag1 eq 1 $
                             and flag4 eq 0) then begin
                                ;! detect quarks
                                ;! count # of quarks with 1,2,3... opening RyRs
                 flag1 = 0
                 flag2 = 0
                 flag3 = 0
              endif else if(URo(RYRstate_arr[jj,ii]) ge N_R and $
                            flag1 eq 1 and flag3 eq 1 ) then begin
                                ;! mature spark
                 flag3 = 0
                 flag4 = 1
                 std_SparkPeak = std_SparkPeak + (cds_arr[jj,ii] - avg_SparkPeak)^2
                 check_numSpark = check_numSpark + 1
              endif else begin
                 if (URo(RYRstate_arr[jj,ii]) eq 0 and flag1 eq 1 and $
                     flag4 eq 1) then begin
                    flag1 = 0
                    check_numSpark = check_numSpark + 1
                                ;std_SparkDuration = std_SparkDuration + (time_arr[jj]-ts_spark - avg_SparkDuration)^2
                    
                    ;; method: http://www.johndcook.com/standard_deviation.html
                    if (Mx eq []) then Mx = time_arr[jj]-ts_spark else Mx_new = Mx + (time_arr[jj]-ts_spark-Mx)/check_numSpark
                    Sk = Sk + (time_arr[jj]-ts_spark-Mx)*(time_arr[jj]-ts_spark-Mx_new)
                    Mx = Mx_new
                    
                    check_sparkduration = [check_sparkduration, time_arr[jj]-ts_spark]
                                ;print, time_arr[jj]-ts_spark, std_SparkDuration*1000^2, avg_SparkDuration
                                ;stop
                 endif
                 if (cds_arr[jj,ii] gt 0.98 * cnsr_arr[ii] and flag2 eq 1 and $
                     flag4 eq 1) then begin
                    flag4 = 0
                    flag2 = 0
                 endif
              endelse
           endfor
        endfor
     endif

    ; string_out = "Averaged based on whole-cell:" + string(cell_x_len, format='(F5.2)') + "x" + string(cell_y_len, format='(F5.2)') + "x" + string(cell_z_len, format='(F5.2)') + "("+char_mu+"m!A3!N)"
  ; main_string = [[main_string], [string_out]]

     string_out = 'numSpark after checked is ' + string(check_numSpark, format='(I5)')
     main_string = [[main_string], [string_out]]
     
     string_out = 'avg_SparkPeak (mean +/- SD) ' + string(avg_SparkPeak, format='(F6.2)') + '+/-' + string(sqrt(std_SparkPeak/(num_Sparks-1)),format='(F6.2)') + '(uM)'
     main_string = [[main_string], [string_out]]
     ;;string_out = 'avg_SparkDuration (mean +/- SD) ' + string(avg_SparkDuration*1000, format='(F6.2)') + '+/-' + string(sqrt(std_SparkDuration/(num_Sparks-1)*1000),format='(F6.2)') + '(ms)'
     ;;string_out = 'avg_SparkDuration (mean +/- SD) ' + string(avg_SparkDuration*1000, format='(F6.2)') + '+/-' + string(stddev(check_sparkduration)*1000,format='(F6.2)') + '(ms)'
     string_out = 'avg_SparkDuration (mean +/- SD) ' + string(avg_SparkDuration*1000, format='(F6.2)') + '+/-' + string(sqrt(Sk/(check_numSpark-1))*1000,format='(F6.2)') + '(ms)'
     main_string = [[main_string], [string_out]]
     
     print, 'std = ', sqrt(Sk/(check_numSpark-1))
     ;;print, 'Spark duration', stddev(check_sparkduration), mean(check_sparkduration)
  endelse 

end
   ;   for ii = NSFU_normal, NSFU-1 do begin
   ;          flag1 = 0
   ;          flag2 = 0
   ;          flag3 = 0
   ;          flag4 = 0
   ;          for jj = time_diastolic_index-1, rows-1 do begin
   ;             if (URo(RYRstate_arr[ii,jj]) ge 1 and flag1 eq 0) then begin
   ;                ;;! spark/blink/quark start
   ;                flag1 = 1
   ;                flag2 = 1
   ;                flag3 = 1
   ;                ts_spark = time_arr[jj] ; ! time start spark/quark
   ;                ts_blink = time_arr[jj] ; ! time start blink
   ;             endif else if (URo(RYRstate_arr[ii,jj]) eq 0 and flag1 eq 1 $
   ;                            and flag4 eq 0) then begin
   ;                              ;! detect quarks
   ;                              ;! count # of quarks with 1,2,3... opening RyRs
   ;                flag1 = 0
   ;                flag2 = 0
   ;                flag3 = 0
   ;             endif else if(URo(RYRstate_arr[ii,jj]) ge N_R and $
   ;                           flag1 eq 1 and flag3 eq 1 ) then begin
   ;                              ;! mature spark
   ;                flag3 = 0
   ;                flag4 = 1
   ;                std_SparkPeak_orphan = std_SparkPeak_orphan + (cds_arr[ii,jj] - avg_SparkPeak_Orphan)^2
   ;             endif else begin
   ;                if (URo(RYRstate_arr[ii,jj]) eq 0 and flag1 eq 1 and $
   ;                    flag4 eq 1) then begin
   ;                   flag1 = 0
   ;                   std_SparkDuration_orphan = std_SparkDuration_orphan + (time_arr[jj]-ts_spark - avg_SparkDuration_orphan)^2
   ;                endif
   ;                if (cds_arr[ii,jj] gt 0.99 * Ca_nsr[jj] and flag2 eq 1 and $
   ;                    flag4 eq 1) then begin
   ;                   flag4 = 0
   ;                   flag2 = 0
   ;                endif
   ;             endelse
   ;          endfor
   ;       endfor
   ;    endif
   ; endif
  ; print, "orphan SD: ", sqrt(std_SparkDuration_orphan/(num_Sparks_orphan-1)*1000), 'ms', $
  ;        sqrt(std_SparkPeak_orphan/(num_Sparks_orphan-1)), 'uM'
  
