# Supplementary material for: Using a Failing Human Ventricular Cardiomyocyte Model to Re-Evaluate Ca2+ Cycling, Voltage Dependence, and Spark Characteristics
Source: Biomolecules. 2024 Oct 28;14(11):1371. doi: 10.3390/biom14111371 (PMC11591732; doi:10.3390/biom14111371)
Supplement: Supplementary file 1 [file biomolecules-14-01371-s001.zip › ECC_GPU_WT/plot_IDL_3_State_RyR/analyze_sparks_linescan.pro]

;; Author: Hoang-Trong Minh Tuan - All Rights Reserved
;; Affiliation: George Mason University, 2011
;; SYNOPSYS:
;;     Analyze spark statistics using line-scan images
;;     given the location of CRUs are known from the CRUlocation.txt files
;; PARAMETERS:
;;    PARAM_FILE = parameter file
;;    PIXEL_RESOLUTION = pixel resolution
;;    SCANNINGTIME_INTERVAL = time interval between scan lines (sec)
;;    TIME_START = initial time point
;;    TIME_END   = ending time point
;;    DISPLACEMENT = displacement from the center of CRU [um]
;;    RANGE_PLOTSPARK = the distance from each side of the CRU to plot [um]
;;
;; HISTORY:
;;   V1.0: use V15.1 from make_linescan_image_psf3d.pro [Tuan, 2013-May-15]
;; NOTE:
;; - check psf_size (what's the meaning) [DONE]
;; - play with FWHM of PSF
pro analyze_sparks_linescan, PARAM_FILE=param_file, $
                             PIXEL_RESOLUTION=pixel_resolution, $
                             SCANNINGTIME_INTERVAL=scanningtime_interval, $
                             time_start=time_start, time_end=time_end, $
                             DISPLACEMENT=displacement, RANGE_PLOTSPARK=range_plotspark
;; NOTE: This code does plotting for sep13-sep19 simulation results
  
  COMMON block_paramfiles
  COMMON block_globalvars
  COMMON block_deriveddata
  COMMON block_datafolder
  COMMON block_greekchar
  COMMON block_datahdf_wc, num_timepoints, hdf_file_ID, region_dimX, region_dimY, region_dimZ
  COMMON block_plotsystem
  
  ;; read data from which time to which time to plot
  ;; time in seconds
  ;time_start = 2.0d0
  ;time_end = 2.5d0
  
  ;;;;;;;;;;;;;;;;;;;;;;;;;;;;;;;;;;;;;;;;;;;;;;;;;;;;;
  ;; read parameter settings
  ;target_folder = 'rogue_20_2um'
  ;root_dir = '/leak1/'
  ;root_dir = '/scratch/'
  ;CRU_ID = 8                    ; 3um_4
  ;sub_folder = ''
  read_paramfile, param_file=param_file, /spatialcode
  spatial_testfile='testspatialdata_file.txt'
  read_spatial_testfile, param_file=spatial_testfile

  ;;;;;;;;;;;;;;;;;;;;;;;;;;;;;;;;;;;;;;;;;;;;;;;;;;;;;
  ;; check parameter settings
  ;; pixel resolution
                                ;pixel_resolution = 0.1D        ; um
                                ;pixel_resolution = 0.2D       ; um
                                ;pixel_resolution = dX_
                                ;pixel_resolution = 0.15       ;um
  if (n_elements(pixel_resolution) eq 0) then pixel_resolution = dX_
  string_out = "voxel: " + STRING(pixel_resolution, FORMAT='(F5.2)') + "(um^3)"
  ;main_string = [[main_string], [string_out]]
  print, string_out
                                ;string_out = "Grid point: " + STRING(dX_, FORMAT='(F5.2)') + "(um^3)"
  string_out = string_out + "; Grid point: " + STRING(dX_, FORMAT='(F5.2)') + "(um^3)"
  main_string = [[main_string], [string_out]] & string_out = ""
  
  if (n_elements(scanningtime_interval) eq 0) then scanningtime_interval =  2.0d-3 ; (sec)
  if (scanningtime_interval - write_interval lt -1.0d-8) then begin
     print, "Current data I/O interval is ", write_interval*1.0d3, "(msec)"
     print, "Make sure data I/O interval is high enough to generate spark image"
     print, "The maximum write interval is 2(ms)"
     stop
  endif
  string_out = string_out + "The scanning time interval is " + STRING(ceil(scanningtime_interval/write_interval)*write_interval*1d3, FORMAT='(F5.2)') + "(ms)"
  ;main_string = [[main_string], [string_out]]
  print, string_out

  ;;;;;;;;;;;;;;;;;;;;;;;;;;;;;;;;;;;;;;;;;;;;;;;;;;;;;
  ;; PSF : point-spread function
  ;; Make sure the array is of ODD dimension
  ndim = 3
  psf_size = 2.0D               ; um
  npixel = [fix(psf_size/pixel_resolution/2)*2+1, $
            fix(psf_size/pixel_resolution/2)*2+1, $
            fix(psf_size/pixel_resolution/2)*2+1] ; the size of the array containg the PSF (unit of pixels)
  ;; Laver-Cannel 2012 use (0.3, 0.3, 0.93)
  ;; Guatimosim-Song 2011 (0.4,0.4,0.9)
  ;; Cannell (2012-under review) (0.32, 0.32, 1.19)
  fwhm = [0.4d0/pixel_resolution, 0.4/pixel_resolution, 0.9d0/pixel_resolution] &  string_out = string_out + "PSF: (0.4, 0.4, 0.9) "
  ;fwhm = [0.32d0/pixel_resolution, 0.32/pixel_resolution, 1.19d0/pixel_resolution] &  string_out = "PSF: (0.32, 0.32, 1.19) "
  main_string = [[main_string], [string_out]] & string_out = ""
  ;PSF = psf_gaussian (NPIXEL=npixel, NDIMENSION=ndim, FWHM=fwhm[0:ndim-1])
  PSF = psf_gaussian (NPIXEL=npixel, NDIMENSION=ndim, FWHM=fwhm[0:ndim-1], /NORMALIZE)
  ;;TUANPLOT: plot the point-spread function
  ;plot_PSF, psf=PSF

  ;;TUAN: NOTE:
  ;; The choice of region_dimZ DOES affect the PEAK
  ;; region_dimZ = 1.0d0 ; peak = 4.13368, mean = 3.20671
  ;;             = 2.0d0 ; peak = 4.84511, mean = 3.84769
  ;;             = 2.5d0 ; peak = 5.20701,        3.80433
  ;;             = 2.8d0 ; peak = 6.78099,        3.80099
  ;;             = 3.0d0 ; peak = 8.39146,        3.82092
  ;;             = 4.0d0 ; peak = 10.5920, mean = 3.83069
  ;;;;;;;;;;;;;;;;;;;;;;;;;;;;;;;;;;;;;;;;;;;;;;;;;;
  ;; SETTING:
  ;;    - READ WHOLE-SLICE DATA
  region_dimX = cell_x_len      ; um (NOTE: make it the same as linescan_Xlength)
  region_dimY = cell_y_len      ; um
  ;region_dimZ = 1.0d0           ;min([4.0d0, cell_z_len])        ; um
  region_dimZ = 3.0d0
  ;region_dimZ = 4.0d0
  ;;;;;;;;;;;;;;;;;;;;;;;;;;;;;;;;;;;;;;;;;;;;;;;;;;
  ;;    - LINE-SCAN DETECTION
  ;;;;;;;;;;;;;;;;;;;;;;;;;;;;;;;;;;;;;;;;;;;;;;;;;;
  ;; Select y0 and z0 to generate linescan along x-axis
  ;; Select x0 and y0 to generate linescan along z-axis
  ;; Ideally (y0,z0) and (x0,y0) should be aligned to
  ;;         the center of CRU (middle of the array)
  ;; NOTE: linescan_Xlength should be the same as region_dimX in read_cube_data.pro
  linescan_Xlength = region_dimX ;18.0D             ; [um] - linescan length X-direction
  linescan_Zlength = min([4.0D, region_dimZ])              ; [um] - linescan length Z-direction
  if (linescan_Xlength gt region_dimX) then begin
     print, "Please adjust linescan length and region_dim[X]"
     print, "linescan_X is automatically adjusted to region_dim[X]"
     linescan_Xlength = region_dimX
  endif
  if (linescan_Zlength gt region_dimZ) then begin
     print, "Please adjust linescan length and region_dim[Y/Z]"
     print, "linescan_Z is automatically adjusted to region_dim[Y/Z]"
     linescan_Zlength = region_dimZ
  endif

  if (n_elements(displacement) eq 0) then displacement = 0
  string_out = "Images is a displacement : " + STRING(pixel_resolution*displacement, FORMAT='(F5.2)') + "(um) from central CRU in y-direction"
  main_string = [[main_string], [string_out]]

  ;;;;;;;;;;;;;;;;;;;;;;;;;;;;;;;
  ;;;; read CRUs'xyz coordinate
  CRUlocation_file = 'CRUlocation.txt'
  CRUs_loc = []
  read_cru_location, param_file=CRUlocation_file, CRUs_loc=CRUs_loc, /int
  CRUlocation_file = 'CRUlocation_xyz.txt'
  CRUs_xyz_loc = []
  read_cru_location, param_file=CRUlocation_file, CRUs_loc=CRUs_xyz_loc

  ;;;; ASSUMING THERE IS ONLY ONE Z-LAYERS of CRUS
  num_Zlayer = 1
  ;; NOTE: offset positive = shift starting position to left;
  ;;       negative = shift starting position to the right
  xoffset = 0                                            ; num-grid-point offset  (the displacement of the line-scan laser as in
                                ; case we don't know the exact location of the CRU)
  yoffset = 3                   ; num-grid-point offset
  zoffset = 0                   ; num-grid-point offset
  toffset = -0                  ; number of time elements (dt=1-2ms, depending on the setting)
  print, "Time offset is", float(toffset)*write_interval, ' (ms)' ;
  print, 'Y-offset from center CRU', yoffset*pixel_resolution , '(um)'
                                ;toffset = float(toffset)*write_interval                ; 
           ;;; Range of spark region
           ;;;  5um x 100ms
  time_duration_x =  100        ; (ms)
  x_range = 3.0d0               ; (um)
  ;;;;;;;;;;;;;;;;;
  ;; blank data array
  DeltaF_F0_arr = []
  TTP_arr = []
  FWHM_arr = []
  FDHM_arr = []
  Peak_arr = []
  num_CRUs_with_sparks = 0

  thirdcol = CRUs_loc[2,*]
  unique_thirdcol = uniq(thirdcol) ; return the index
  num_Zlayer = n_elements(unique_thirdcol)
  for ii=1, num_Zlayer do begin
     CRU_ID = unique_thirdcol[ii-1]
                                ;CRU_ID = 1 ;; the reference CRU to read the layer
     detect_gridpoint, CRU_ID, idx_ref, idy_ref, idz_ref
                                ;print, idx_ref, idy_ref, idz_ref
                                ;stop
                                ;idx_ref = CRUs_loc[0,unique_thirdcol[ii-1]]
                                ;idy_ref = CRUs_loc[1,unique_thirdcol[ii-1]]
                                ;idz_ref = CRUs_loc[2,unique_thirdcol[ii-1]]

     time_arr = []
     CaF_arr = []               ; original
     CaF_arr_blur=[]            ; with blurring
     CaF_arr_noiseblur=[]       ; with noise + blurring
     
     CaF_arr_blurnoise = []
     check_average_temporal_valid = 0
                                ; if (scanningtime_interval eq 2.0d-3 and  write_interval eq 1.0d-3) then begin
                                ; check_average_temporal_valid = 1
                                ; string_out = "Data is averaged in time: starting at 0ms, 1ms, and 2ms"
                                ; main_string = [[main_string], [string_out]]
                                ; read_cube_data_2, psf=psf, datatype='CaF', scantime_interval=scanningtime_interval, pixel_resolution=pixel_resolution, $
                                ;                 cubedata_arr_pure=CaF_arr, time_arr=time_arr, /noise, $
                                ;                 cubedata_arr_noiseblur=CaF_arr_noiseblur, cubedata_arr_blur=CaF_arr_blur, $
                                ;                 time_start=time_start, time_end=time_end
                                ; read_cube_data_2, datatype='Camyo', scantime_interval=scanningtime_interval, pixel_resolution=pixel_resolution, $
                                ;                 cubedata_arr_pure=Camyo_arr, $
                                ;                 time_start=time_start, time_end=time_end     
                                ; endif else begin

     convert_to_molecule = 1
     read_whole_slice, psf=psf, datatype='CaF', scantime_interval=scanningtime_interval, pixel_resolution=pixel_resolution, $
                       cubedata_arr_pure=CaF_arr, time_arr=time_arr, /noise, $
                       cubedata_arr_noiseblur=CaF_arr_noiseblur, cubedata_arr_blur=CaF_arr_blur, $
                       time_start=time_start, time_end=time_end, $
                       convert_to_molecule=convert_to_molecule
     ; read_cube_data, psf=psf, datatype='CaF', scantime_interval=scanningtime_interval, pixel_resolution=pixel_resolution, $
     ;                 cubedata_arr_pure=CaF_arr, time_arr=time_arr, /noise, $
     ;                 cubedata_arr_noiseblur=CaF_arr_noiseblur, cubedata_arr_blur=CaF_arr_blur, $
     ;                 cubedata_arr_order_blurnoise=CaF_arr_blurnoise, $
     ;                 time_start=time_start, time_end=time_end

     ;;;;;;;;;;;;;;;;;;;;;;;
     ;; Convert time unit to (ms)
     time_arr = time_arr*1000 ; in (ms)
     
                                ; endelse
     ;;NOTE: Check if add Poisson before or after the 

     ;;NOTE: CaF_arr(X,Y,Z,time)
     ;; CaF_xaxis        = dynamic fluorescence along x-axis (with noise + optical blurring added)
     ;; CaFblur       = dynamic fluorescence without noise added (with optical blurring added)
     ;; Camyo_bcal_xaxis = free Calcium using back calculation
     ;; Camyo_axis       = free Calcium dynamics
     ;; NOTE: CaF_xaxis(time, X)
     ;; NOTE: It's recommended to use CaF_arr, rather than CaF_arr_noiseblur to avoid any effect due to
     ;;       noise+optical-blurring. However, so far, it's okay
     dims = size(CaF_arr_noiseblur[*,*,*,0],/dim)
     z0 = dims(2)/2-1
     for kk=-3,3 do begin
        if (z0+kk ge 0) then begin 
           data3D = CaF_arr_noiseblur[*,*,z0+kk,*]
                                ;print, max(data2D), max(data1D)
           if (abs(max(CaF_arr_noiseblur) - max(data3D)) le 1d-5) then break
        endif
     endfor
     z0 = z0+kk - zoffset
     print, 'kkz', kk
                                ;WRONG;z0 = fix(idz_ref*dZ_/pixel_resolution  - zoffset)
     thirdcol = CRUs_loc[2,*] 
     thirdcol_idx = WHERE(thirdcol eq idz_ref) ; return the index of CRUs belong to one z-layer
        ;;; as the laser line-scan go through a sharp-line
        ;;; we don't know for sure whether it goes through the center or not
        ;;; we can safely assume y0 is the same
     ;secondcol = CRUs_loc[1,*]
          
     for jj = 0, n_elements(thirdcol_idx)-1 do begin
        CRU_ID = thirdcol_idx[jj]
        idx = CRUs_loc[0,CRU_ID]
        idy = CRUs_loc[1,CRU_ID]
        idz = CRUs_loc[2,CRU_ID]
        ;stop
     ; endfor
     ; for  jj=0, NSFU-1 do begin
     ;    if (CRUs_loc[2,jj] eq idz_ref) then begin
     ;       idx = CRUs_loc[0,jj]
     ;       idy = CRUs_loc[1,jj]
     ;       idz = CRUs_loc[2,jj]

           ; ;;; DEBUGGING - TUAN
           ; CRU_ID = 3 
           ; detect_gridpoint, CRU_ID, idx, idy, idz

                                ;print, 'LOC: ', idx, idy, idz
           ;;;;;;;;;;;;;;;;;;;;;;;;;;;;;;
           ;; convert location to newdim
           x0 = fix(idx*dX_/pixel_resolution)
           y0 = fix(idy*dY_/pixel_resolution)
           if (abs(max(CaF_arr_noiseblur[x0,y0,z0,*]-max(CaF_arr_noiseblur))) le 1e-4) then begin
              print, "Da tim thay"
              stop
           endif
           ;                      ; x0 = fix(idx*dX_/pixel_resolution  - xoffset)
           ;                      ; y0 = fix(idy*dY_/pixel_resolution  - yoffset)
           ; data3D = CaF_arr_noiseblur(*,*,z0,*)
           ; data3D = reform(data3D,/overwrite)
           ; kk = 0
           ; for kk=-3,3 do begin
           ;    if (y0+kk ge 0) then begin 
           ;       data2D = data3D[*,y0+kk,*]
           ;                      ;print, max(data2D), max(data1D)
           ;       if (abs(max(data3D) - max(data2D)) le 1d-5) then break
           ;    endif
           ; endfor
           ; y0 = y0+kk - yoffset
           ; print, 'kky', kk
           ; data3D = CaF_arr_noiseblur(*,*,z0,*)
           ; data3D = reform(data3D,/overwrite)
           ; for kk=-9,9 do begin
           ;    ;;;NOTE: Sometimes, there are more than one value of (x0+kk) that gives maximum
           ;    ;; while only one of them have the true minimum value with a proper value of y0
           ;    ;; however, it's okay to choose the first (x0+kk) that matches.
           ;    if (x0+kk ge 0) then begin 
           ;       data2D = data3D[x0+kk,*,*]
           ;                      ;print, max(data2D), max(data1D)
           ;       if (abs(max(data3D) - max(data2D)) le 1d-5) then break
           ;    endif
           ; endfor
           ; x0 = x0+kk - xoffset
           ; ; data2D = CaF_arr_noiseblur(*,y0,z0,*)
           ; ; data2D = reform(data2D,/overwrite)
           ; ; data2D = transpose(data2D)
           ; ; kk = 0
           ; ; for kk=-1,1 do begin
           ; ;    ;;;NOTE: Sometimes, there are more than one value of (x0+kk) that gives maximum
           ; ;    ;; while only one of them have the true minimum value with a proper value of y0
           ; ;    ;; however, it's okay to choose the first (x0+kk) that matches.
           ; ;    if (x0+kk ge 0) then begin 
           ; ;       data1D = data2D[*,x0+kk]
           ; ;                      ;print, max(data2D), max(data1D)
           ; ;       if (abs(max(data2D) - max(data1D)) le 1d-5) then break
           ; ;    endif
           ; ; endfor
           ; ; x0 = x0+kk - xoffset
           ; ; print, 'kkx', kk
           x0 = x0 - xoffset
           y0 = y0 - yoffset
           
           ;;;;;;;;;;;;;;;;;;;;;;;;;;;
           ;; DO X-line scan image
           ;; NOTE: CaF_xaxis(time, X)
           CaF_xaxis = CaF_arr_noiseblur(*,y0,z0,*)
           CaF_xaxis = reform(CaF_xaxis,/overwrite)
           CaF_xaxis = transpose(CaF_xaxis)
           ; CaF_yaxis = CaF_arr_noiseblur(x0,*,z0,*)
           ; CaF_yaxis = reform(CaF_yaxis,/overwrite)
           ; CaF_yaxis = transpose(CaF_yaxis)

           CaF_xaxis_m1 = CaF_arr_noiseblur(*,y0-1,z0,*)
           CaF_xaxis_m1 = reform(CaF_xaxis_m1,/overwrite)
           CaF_xaxis_m1 = transpose(CaF_xaxis_m1)
     
           CaF_xaxis_p1 = CaF_arr_noiseblur(*,y0+1,z0,*)
           CaF_xaxis_p1 = reform(CaF_xaxis_p1,/overwrite)
           CaF_xaxis_p1 = transpose(CaF_xaxis_p1)

           ;;;;;;;;;;;;;;;;;;;;;;;;;;;;;;;;;;;;;;;;;;;;;;;;;;;;;;;;;;;;;;
           ;; Image enhancement
           ;; Original: noise+blur
           input2D = CaF_xaxis
           ;; --> processing: median + smooth [NOT GIVING CORRECT
           ;; RESULT WHEN MEDIAN is ADDED]
                                ;data2D = float(median(data2D, 5))   ;; remove data points at extremes
                                ;nsmooth = 3 & data2D = filter_image(data2D, smooth=nsmooth)
                                ;title  = char_bigDelta+"F/F0
                                ;(noise+blurring+median+smooth)"
                                ;nsmooth = 3 & data2D = filter_image(data2D, smooth=nsmooth, /median)
           ;; Calcium spark: (noise+blur) --> processing: smooth
           nsmooth = 3 & data2D = filter_image(input2D, smooth=nsmooth)
           ;;;;;;;;;;;;;;;;;;;;;;;;;;;;;;;;;;;;;;;;;;;;;;;;
           ;; Detect Peak time --> idx_maxval
           ;; idx_maxval = index of the time at which the fluorescen reach peak
           ;; idx_time_start_trigger = index of the time at which the time is considered as the begging of the spark
           ;; time_0 = time start of the plot
           time_0 = time_arr[0] ; in (ms) [DEFAULT]
           idx_maxval = 0
           idx_time_start_trigger = 0
           data1D =  data2D[*,x0]
           idx_maxval = where (data1D ge max(data1D)) &  idx_time_peak = idx_maxval[n_elements(idx_maxval)-1]-toffset
           time_0 = time_arr[idx_time_peak-20] ; in (ms)

           ;;;;;;;;;;;;;;;;;;;;;;;;;;;;;;;;;;;;;;;;;;;;;;;;;
           ;; Detect the time before spark and
           ;; the time the spark complete
           ;; giving the maximum time for the spark is time_duration_x
           time_duration_x = 100 ; default (ms) [ADJUSTABLE]

           idx_time0 = idx_time_peak+1
           repeat idx_time0 = idx_time0-1 until (time_arr[idx_time_peak]-time_arr[idx_time0]gt 20.0d0 or idx_time0 eq 0) ;ms
           idx_time1 = idx_time0
           repeat idx_time1 = idx_time1+1 until time_arr[idx_time1]-time_arr[idx_time0]gt time_duration_x or idx_time1 eq n_elements(time_arr)-1  ;ms
           x_numgrids = ceil(x_range/pixel_resolution)         ; num_grid points
           
           half_widthX = n_elements(data2D(*,0))/2
                                ;half_width = long((linescan_length-dX_)/dX_)/2 
                                ;half_width = ceil((linescan_length)/dX_)/2 * fix(dX_/pixel_resolution)
                                ;half_widthX = ceil((linescan_Xlength)/pixel_resolution)/2
                                ;half_widthX = min([ceil((linescan_Xlength)/pixel_resolution)/2, n_elements(CaF_xaxis(0,*))/2])
           ;; skip CRUs without a spark
           ;; Step 0: find F0
           F0 = avg(data2D[max([0,idx_time_peak-12]):max([2,idx_time_peak-8]),*],0)
           spark_threshold = 0.2
           if ((data1D[idx_time_peak]-mean(F0))/mean(F0) le spark_threshold) then continue
           ;print, 'F0', F0
           
           ;;;;;;;;;;;;;;;;;;;;;;;;;;;;;;;;;;;;;;;;;;;
           ;;      Spark statistics analysis        ;;
           ;;                                       ;;
           ;;;;;;;;;;;;;;;;;;;;;;;;;;;;;;;;;;;;;;;;;;;
           num_CRUs_with_sparks = num_CRUs_with_sparks + 1

                                ; data1D =  data2D[*,x0]
                                ; idx_maxval = where (data1D ge max(data1D)) &  idx_time_peak = idx_maxval[n_elements(idx_maxval)-1]  
           ; F0 = avg(data2D[max([0,idx_time_peak-12]):max([2,idx_time_peak-8]),*],0)
           ;; Step 1: find deltaF/F0
           ;Fmax = max(data2D)
           ;print, "noise+blur: F0 = ", F0
           F_F0 = data2D &  for kk = 0, n_elements(data2D[1,*])-1 do F_F0[*,kk] = data2D[*,kk]/F0[kk]
           DeltaF_F0 = F_F0 - 1

           
           ;;;;;;;;;;;;;;;;;;;
           ;; Test (0)
           ;; Detect spark peak (DeltaF/F0)
           Fmax = max(DeltaF_F0)
           
           ;;;;;;;;;;;;;;;;;;;
           ;; Test (1) 
           ;; Detect TimeToPeak [time period from that the value in the range 10% -> 100%]
           ;; 10% means ratio_increase = 1.1
           ;; 0% (baseline) means ratio_increase=1.0
           data1D =  data2D[*,x0]
           data1D = reform(data1D, /overwrite)
           kk = idx_time_peak
           ratio_increase = 1.1 ; default = 1.0 
                                ;repeat kk = kk-1 until data1D[kk] le mean(F0)*ratio_increase or kk eq 0 ;ms
                                ;repeat kk = kk-1 until data1D[kk] le max([mean(F0),F0[x0]])*ratio_increase or kk eq 0 ;ms
           repeat kk = kk-1 until data1D[kk] le avg([mean(F0),F0[x0]])*ratio_increase or kk eq 0 ;ms
           ;repeat kk = kk-1 until data1D[kk] le max([mean(F0),F0[x0]]) or kk eq 0 ;ms
           if (kk eq 0) then print, "time shift is not long enough to reach basal level"
           idx_time_start_trigger = kk
           ; for kk = idx_time_peak, 0 do begin
           ;    ;;; either way
           ;    if (data1D(kk) le F0[x0]) then begin
           ;    ;if (data1D(kk) le mean(F0)*1.01) then begin
           ;       idx_time_start_trigger = kk
           ;       break
           ;    endif
           ; endfor
           ttp = time_arr[idx_time_peak]-time_arr[idx_time_start_trigger]
           ;;;;;;;;;;;;;;;;;;;
           ;; Test (2) 
           ;; Detect FDHM
           idx_time_1half = 0
           idx_time_2half = 0
           
           data1D = DeltaF_F0[*,x0]
           kk = idx_time_peak
           repeat kk = kk-1 until data1D[kk] le Fmax/2 or kk eq 0 ;ms
           idx_time_1half = kk
           ; for kk = idx_time_peak, 0 do begin
           ;    if (data1D(kk) le Fmax/2) then begin
           ;       idx_time_1half = kk
           ;       break
           ;    endif
           ; endfor
           kk = idx_time_peak
           repeat kk = kk+1 until data1D[kk] le Fmax/2  ;ms
           idx_time_2half = kk
           ; for kk = idx_time_peak, n_elements(data1D)-1 do begin
           ;    if (data1D(kk) le Fmax/2) then begin
           ;       idx_time_2half = kk
           ;       break
           ;    endif
           ; endfor
           FDHM = time_arr[idx_time_2half]-time_arr[idx_time_1half]

           ;;;;;;;;;;;;;;;;;;;
           ;; Test (3) 
           ;; Detect FWHM (at time time_arr[idx_time_peak])
           idx_space_1half = 0
           idx_space_2half = 0
           if (evenodd(n_elements(data2D(0,*))) eq 0) then $
              y_axis = indgen(2*half_widthX)*pixel_resolution-half_widthX*pixel_resolution $
           else  y_axis = indgen(2*half_widthX+1)*pixel_resolution-half_widthX*pixel_resolution
           ; if (evenodd(n_elements(data2D(0,*))) eq 0) then begin
           ;    y_axis = indgen(2*half_widthX)*pixel_resolution-half_widthX*pixel_resolution
           ; endif else begin
           ;    y_axis = indgen(2*half_widthX+1)*pixel_resolution-half_widthX*pixel_resolution
           ; endelse
           data1D =  DeltaF_F0[idx_time_peak,*]
           data1D = reform(data1D,/overwrite)
           kk = x0
           repeat kk = kk-1 until data1D[kk] le Fmax/2  ;ms
           idx_space_1half = kk
           ; for kk = idx_time_peak, 0 do begin
           ;    if (data1D(kk) le Fmax/2) then begin
           ;       idx_space_1half = (y_axis[kk]+y_axis[kk+1])/2.0d0
           ;       break
           ;    endif
           ; endfor
           kk = x0
           repeat kk = kk+1 until data1D[kk] le Fmax/2  ;ms
           idx_space_2half = kk
           ; for kk = idx_time_peak, n_elements(data1D)-1 do begin
           ;    if (data1D(kk) le Fmax/2) then begin
           ;       idx_space_2half = (y_axis[kk]+y_axis[kk-1])/2.0d0
           ;       break
           ;    endif
           ; endfor
           ;FWHM = y_axis[idx_space_2half]-y_axis[idx_space_1half]
           FWHM = (idx_space_2half-idx_space_1half+1)*pixel_resolution
           
           ;;;;;;;;;;;;;;;;;;;;;;;;;;;;;;;;;;;;;;;;;;;;;;;;;
           ;; Extract the spark profile region-of-interest (ROI)
           ;; Spatial dimension:  x0-x_numgrids --> x0+x_numgrids
           ;; Temporal dimension: time_0 --> time_0+time_duration_x
           ;;                     time_arr[idx_time0] --> time_arr[idx_time1]
           ;data2D= data2D[idx_time0:idx_time1, x0-x_numgrids:x0+x_numgrids] ; spark region
           
           DeltaF_F0_noiseblursmooth = DeltaF_F0[idx_time0:idx_time1, x0-x_numgrids:x0+x_numgrids] ; spark region
           ;; The array contains all DeltaF/F0 sparks which will be
           ;; used to plot the averaged spark profile
           DeltaF_F0_arr = [[[DeltaF_F0_arr]], [[DeltaF_F0]]]
           
           
           TTP_arr = [[TTP_arr], ttp]
           FWHM_arr = [[FWHM_arr], FWHM]
           FDHM_arr = [[FDHM_arr], FDHM]
           Peak_arr = [[Peak_arr], Fmax]
           ; data2D = DeltaF_F0
           ; x_axis = time_arr ; (msec)

           ;print, 'ttp - FDHM - FWHM - Peak(DeltaF/F0)'
           ;print, ttp, FDHM, FWHM, Fmax
        ;endif
        
     endfor
  endfor
  print, 'Statistics:', n_elements(TTP_arr) , ' CRUs'
  print, 'TTP: ', mean(TTP_arr)
  print, 'FWHM:', mean(FWHM_arr)
  print, 'FDHM:', mean(FDHM_arr)
  print, 'PEAK:', mean(Peak_arr)
     

  ; ;; Step 3: plot line-scan image: deltaF/F0 vs. t
  ; ;;;;;;;;;;;;;;;;;;;;;;;;;;;;;;;;;;;;;;;;;;;;;;;;;;
  ; ;; TUANPLOT: PLOTTING
  ; ;;;;;;;;;;;;;;;;;;;;;;;;;;;;;;;;;;;;;;;;;;;;;;;;;;
  ; ncols=3
  ; nrows=4
  ; ps_filename=target_folder + '_CRU'+ string(CRU_ID, format='(I4.4)') +'_' + string_date(/year,/month,/date,/hour,/min) + '_spark_profile' 
  ; X_dist = 0.25 & Y_dist = 0.05 &   bar_Xoffset = 0.118 &  bar_Xwidth = 0.03 ;; work for 2 columns
  ; ;;X_dist = 0.05 &  Y_dist = 0.06   ;; work without colorbars
  ; X_dist = 0.08 &  Y_dist = 0.06 &   bar_Xoffset = 0.027 & bar_Xwidth = 0.015   ;; work for 4 columns
  ; char_Size=0.7
  ; aspect_ratio = 3.0/5.0
  ; plots_dist=[Y_dist, X_dist]
  
  ; setup_pagefigure, FILENAME=ps_filename, NROWS=nrows, NCOLS=ncols, $
  ;                   ASPECT_RATIO=aspect_ratio, PLOTS_DIST=plots_dist
  ; ;setup_pagefigure, filename=ps_filename, reserved=2
  ; current_row = -1

  ; if (n_elements(range_plotspark) eq 0) then begin
  ;    yrange_spark = [-ceil(5.0d0)/2, ceil(5.0d0)/2]
  ; endif else begin
  ;    yrange_spark = [-ceil(range_plotspark)/2, ceil(range_plotspark)/2]
  ; end

  ; ;;;;;;;;--- ROW 1
  ; current_row = current_row + 1
  ; current_col = -1
  ; ;; ||  ROW 1 COLUMN 1
  ; current_col = current_col + 1
  ; ;; v10 and earlier: Previously, F0 is a scalar.
  ; ;; v11: Now, F0 is a vector which is a function of x, i.e. F0(x) is the average of F(x,[t0,t1]) before
  ; ;; the stimulation
  ; ;string_out = "F0 is column-by-column average, counting from time 0 to time before triggering"
  ; ;main_string = [[main_string], [string_out]]
  ; ;; Line-scan with smoothing on noise-blur data
  ; stop
  ; data2D = DeltaF_F0_arr[0]
  ; title  = char_bigDelta+"F/F0 (noise+blurring+smooth)"
 
  ; x_axis = time_arr * 1000 ; (msec)
  ; if (evenodd(n_elements(data2D(0,*))) eq 0) then begin
  ;    y_axis = indgen(2*half_widthX)*pixel_resolution-half_widthX*pixel_resolution
  ; end else begin
  ;    y_axis = indgen(2*half_widthX+1)*pixel_resolution-half_widthX*pixel_resolution
  ; endelse

  ; nlevels = 240  ;; number of colors
  ; LoadCT, 13, NColors=nlevels, Bottom=1
  ; ;LoadCT, 35, NColors=nlevels, Bottom=1
  ; step = (Max(data2D) - Min(data2D)) / nlevels
  ; levels = IndGen(nlevels) * step + Min(data2D)
  ; SetDecomposedState, 0, CurrentState=currentState

  ; cgContour, data2D, x_axis, y_axis,  /Fill, Levels=levels, $
  ;            Position=plots_loc[*, current_col, current_row], $
  ;                               ;Background=cgColor('white'), $
  ;                               ;Color=cgColor('black'),
  ;            XStyle=9, YStyle=9, ticklen=-0.02, $
  ;            C_Colors=IndGen(nlevels)+1, Xtitle="Time (ms)", $
  ;            ytitle=ytitle, $
  ;            title = title, CHARSIZE=char_Size, yrange=yrange_spark

  ; array_color = [cgColor('black'), cgColor('red'), cgColor('green'), cgColor('blue'), cgColor('brown')]
  ; SetDecomposedState, currentState
  ; ;; NOTE: Use /vertical if we want the bar to be vertical
  ; cgColorbar, Range=[Min(data2D),Max(data2D)], $
  ;             Divisions=08, XTicklen=1, XMinor=0, $
  ;             AnnotateColor='black', NColors=nlevels, Bottom=1, $
  ;             Format='(F6.3)', $
  ;             Position=[plots_loc[2, current_col, current_row]+bar_Xoffset, plots_loc[1, current_col, current_row], plots_loc[2, current_col, current_row]+bar_Xoffset+bar_Xwidth, plots_loc[3, current_col, current_row]], $
  ;             ;Position=[plots_loc[2, current_col, current_row]*1.2, plots_loc[1, current_col, current_row], plots_loc[2, current_col, current_row]*1.3, plots_loc[3, current_col, current_row]], $
  ;             CHARSIZE=char_Size , /vertical


  
  ;;;;;;;;;;;;;;;;;;;;;;;;;;;;;;;;;;;;;;;;;;;;;;;;;;;;;;;;;;;;;;;;;;;;;;;;;;
  ;;;   
  ;;; write main_string to the figure
  ; old_pos_x = text_pos_x
  ; old_pos_y = text_pos_y
  ; for i = 0, n_elements(main_string)-1 do begin
  ;    cgText, text_pos_x, text_pos_y, main_string[i], /device, charsize=0.4
  ;    ;;if (text_pos_x < pagewidth/1000L/2) then text_pos_x = text_pos_x 
  ;    text_pos_y = text_pos_y - 400L
  ; endfor
  ; device_close, plot_filename=ps_filename
  print, 'complete analyze_sparks_linescan'

end
  ;if (min(ydata) lt 0.0) then ymin_factor = 1.1 else ymin_factor = 0.9
  ;if (max(ydata) gt 0.0) then ymax_factor = 1.1 else ymax_factor = 0.9


  ;; Calcium myo (Camyo)
  xtitle = "Time (ms)"
  ytitle = "Distance ("+greek('mu')+"m)"
  title  = "[Ca!A2+!N]!Bmyo!N!C"
  
  data2D = Camyo_xaxis
  x_axis = time_arr * 1000 ; (msec)
  if (evenodd(n_elements(CaF_xaxis(0,*))) eq 0) then begin
     y_axis = indgen(2*half_widthX)*pixel_resolution-half_widthX*pixel_resolution
  end else begin
     y_axis = indgen(2*half_widthX+1)*pixel_resolution-half_widthX*pixel_resolution
  endelse

  nlevels = 240  ;; number of colors
  LoadCT, 13, NColors=nlevels, Bottom=1
  ;LoadCT, 35, NColors=nlevels, Bottom=1
  step = (Max(data2D) - Min(data2D)) / nlevels
  levels = IndGen(nlevels) * step + Min(data2D)
  SetDecomposedState, 0, CurrentState=currentState
  ;;position = [rowL, colL, rowTop, colTop]
  ;;   rowleft= 2000, colleft=2000, rowTop=rowL+width, colTop=colleft+height
  cgContour, data2D, x_axis, y_axis,  /Fill, Levels=levels, $
             Position=plots_loc[*, current_col, current_row], $
                                ;Background=cgColor('white'), $
                                ;Color=cgColor('black'),
             XStyle=9, YStyle=9, ticklen=-0.02, $
             C_Colors=IndGen(nlevels)+1, Xtitle="Time (ms)", $
             ytitle=ytitle, $
             title =title, CHARSIZE=char_Size, yrange=yrange_spark

  array_color = [cgColor('black'), cgColor('red'), cgColor('green'), cgColor('blue'), cgColor('brown')]
  SetDecomposedState, currentState

  ;; NOTE: Use /vertical if we want the bar to be vertical
  cgColorbar, Range=[Min(data2D),Max(data2D)], $
              Divisions=08, XTicklen=1, XMinor=0, $
              AnnotateColor='black', NColors=nlevels, Bottom=1, $
              ;Format='(F4.2)', $
              Position=[plots_loc[2, current_col, current_row]+bar_Xoffset, plots_loc[1, current_col, current_row], plots_loc[2, current_col, current_row]+bar_Xoffset+bar_Xwidth, plots_loc[3, current_col, current_row]], $
              ;Position=[plots_loc[2, current_col, current_row]*1.2, plots_loc[1, current_col, current_row], plots_loc[2, current_col, current_row]*1.3, plots_loc[3, current_col, current_row]], $
              CHARSIZE=char_Size , /vertical

  ;; || ROW 1 COLUMN 2
  current_col = current_col + 1
  ;; Calcium myo
  xtitle = "Time (msec)"
  ytitle = "[Ca!A2+!N]!Bmyo!N"
  title  = "FDHM"

  data1D = reform(Camyo_xaxis[*,x0])
  x_axis = time_arr * 1000 ; (msec)
  plot, x_axis, data1D, xtitle = xtitle, ytitle = ytitle,  title= title, yrange=[-0.1,max(data1D)], $
        Position=plots_loc[*, current_col, current_row], CHARSIZE=char_Size, xrange=[time_0,time_0+time_duration_x]
        ;Position=plots_loc[*, current_col, current_row], CHARSIZE=char_Size, xrange=[x_axis[0],x_axis[0]+100]
  ;xrange=[90,110]

  ;; || ROW 1 COLUMN 3
  current_col = current_col + 1
  ;; 
  xtitle = "Time (msec)"
  ytitle = "[Ca!A2+!N]!Bmyo!N (zoom-in)"
  title  = "FDHM"

  data1D = reform(Camyo_xaxis[*,x0])
  x_axis = time_arr * 1000 ; (msec)
  plot, x_axis, data1D, xtitle = xtitle, ytitle = ytitle,  title= title, yrange=[0.0,1.0], $
        Position=plots_loc[*, current_col, current_row], CHARSIZE=char_Size, xrange=[time_0,time_0+time_duration_x]
        ;Position=plots_loc[*, current_col, current_row], CHARSIZE=char_Size, xrange=[x_axis[0],x_axis[0]+100]


  ;; || ROW 1 COLUMN 4
  current_col = current_col + 1
  ;;
  xtitle = "Distance ("+char_mu+"m)"
  data2D = Camyo_xaxis & ytitle = "[Ca!A2+!N]!Bmyo!N"
  title  = "FWHM"
  
  data1D = reform(data2D[*,x0])
  idx_maxval = where (data1D ge max(data1D)) &  idx_maxval = idx_maxval[n_elements(idx_maxval)-1]
  data1D = reform(data2D[idx_maxval,*])  
  x_axis = indgen(2*half_widthX+1)*pixel_resolution-half_widthX*pixel_resolution
  plot, x_axis, data1D, xtitle = xtitle, ytitle = ytitle,  title= title, yrange=[-0.1,max(data1D)], $
        ;xrange = [-2, 2], CHARSIZE=char_Size, $
        xrange = [-1, 1], CHARSIZE=char_Size, $
        Position=plots_loc[*, current_col, current_row]
  
  ;;;;;;;;--- ROW 2
  current_row = current_row + 1
  current_col = -1
  ;; ||  ROW 2 COLUMN 1
  current_col = current_col + 1
  ;;(Camyo back calculation)
  xtitle = "Time (ms)"
  ytitle = "Distance ("+greek('mu')+"m)"
  title  = "[Ca!A2+!N]!Bmyo!N (back-calc)!C"
  
  data2D = Camyo_bcal_xaxis
  x_axis = time_arr * 1000 ; (msec)
  if (evenodd(n_elements(CaF_xaxis(0,*))) eq 0) then begin
     y_axis = indgen(2*half_widthX)*pixel_resolution-half_widthX*pixel_resolution
  end else begin
     y_axis = indgen(2*half_widthX+1)*pixel_resolution-half_widthX*pixel_resolution
  endelse

  nlevels = 240  ;; number of colors
  LoadCT, 13, NColors=nlevels, Bottom=1
  ;LoadCT, 35, NColors=nlevels, Bottom=1
  step = (Max(data2D) - Min(data2D)) / nlevels
  levels = IndGen(nlevels) * step + Min(data2D)
  SetDecomposedState, 0, CurrentState=currentState
  ;;position = [rowL, colL, rowTop, colTop]
  ;;   rowleft= 2000, colleft=2000, rowTop=rowL+width, colTop=colleft+height
  cgContour, data2D, x_axis, y_axis,  /Fill, Levels=levels, $
             Position=plots_loc[*, current_col, current_row], $
                                ;Background=cgColor('white'), $
                                ;Color=cgColor('black'),
             XStyle=9, YStyle=9, ticklen=-0.02, $
             C_Colors=IndGen(nlevels)+1, Xtitle="Time (ms)", $
             ytitle=ytitle, $
             title =title, CHARSIZE=char_Size, yrange=yrange_spark

  array_color = [cgColor('black'), cgColor('red'), cgColor('green'), cgColor('blue'), cgColor('brown')]
  SetDecomposedState, currentState
  ;; NOTE: Use /vertical if we want the bar to be vertical
  cgColorbar, Range=[Min(data2D),Max(data2D)], $
              Divisions=08, XTicklen=1, XMinor=0, $
              AnnotateColor='black', NColors=nlevels, Bottom=1, $
              ;Format='(F4.2)', $
              Position=[plots_loc[2, current_col, current_row]+bar_Xoffset, plots_loc[1, current_col, current_row], plots_loc[2, current_col, current_row]+bar_Xoffset+bar_Xwidth, plots_loc[3, current_col, current_row]], $
              ;Position=[plots_loc[2, current_col, current_row]*1.2, plots_loc[1, current_col, current_row], plots_loc[2, current_col, current_row]*1.3, plots_loc[3, current_col, current_row]], $
              CHARSIZE=char_Size , /vertical


  ;; ||  ROW 2 COLUMN 2
  current_col = current_col + 1
  ;; CaF pure
  xtitle = "Time (ms)"
  ytitle = "Distance ("+greek('mu')+"m)"
  title = "CaF"
  
  data2D = CaFpure_xaxis
  x_axis = time_arr * 1000 ; (msec)
  if (evenodd(n_elements(data2D(0,*))) eq 0) then begin
     y_axis = indgen(2*half_widthX)*pixel_resolution-half_widthX*pixel_resolution
  end else begin
     y_axis = indgen(2*half_widthX+1)*pixel_resolution-half_widthX*pixel_resolution
  endelse

  nlevels = 240  ;; number of colors
  LoadCT, 13, NColors=nlevels, Bottom=1
  ;LoadCT, 35, NColors=nlevels, Bottom=1
  step = (Max(data2D) - Min(data2D)) / nlevels
  levels = IndGen(nlevels) * step + Min(data2D)
  SetDecomposedState, 0, CurrentState=currentState
  ;;position = [rowL, colL, rowTop, colTop]
  ;;   rowleft= 2000, colleft=2000, rowTop=rowL+width, colTop=colleft+height
  cgContour, data2D, x_axis, y_axis,  /Fill, Levels=levels, $
             Position=plots_loc[*, current_col, current_row], $
                                ;Background=cgColor('white'), $
                                ;Color=cgColor('black'),
             XStyle=9, YStyle=9, ticklen=-0.02, $
             C_Colors=IndGen(nlevels)+1, Xtitle="Time (ms)", $
             ytitle=ytitle, $
             title =title, CHARSIZE=char_Size, yrange=yrange_spark

  array_color = [cgColor('black'), cgColor('red'), cgColor('green'), cgColor('blue'), cgColor('brown')]
  SetDecomposedState, currentState
  ;; NOTE: Use /vertical if we want the bar to be vertical
  cgColorbar, Range=[Min(data2D),Max(data2D)], $
              Divisions=08, XTicklen=1, XMinor=0, $
              AnnotateColor='black', NColors=nlevels, Bottom=1, $
              ;Format='(F4.2)', $
              Position=[plots_loc[2, current_col, current_row]+bar_Xoffset, plots_loc[1, current_col, current_row], plots_loc[2, current_col, current_row]+bar_Xoffset+bar_Xwidth, plots_loc[3, current_col, current_row]], $
              ;Position=[plots_loc[2, current_col, current_row]+0.2*plots_loc[2, 0, current_row], $
              ;          plots_loc[1, current_col, current_row], $
              ;          plots_loc[2, current_col, current_row]+0.3*plots_loc[2, 0, current_row], plots_loc[3, current_col, current_row]], $
              CHARSIZE=char_Size , /vertical

  ;; || ROW 2 COLUMN 3
  current_col = current_col + 1
    ;;(Camyo back calculation)
  xtitle = "Time (ms)"
  ytitle = "Distance ("+greek('mu')+"m)"
  title  = "[Ca!A2+!N]!Bmyo!N (back-calc from blurnoise)!C"
  
  R_F = CaF_xaxis/min(CaF_xaxis)
  ;; NOTE: [Ca]_rest = 0.096d0
  data2D = Kd_F * R_F/(Kd_F/0.096d0+1-R_F)
  x_axis = time_arr * 1000 ; (msec)
  if (evenodd(n_elements(data2D(0,*))) eq 0) then begin
     y_axis = indgen(2*half_widthX)*pixel_resolution-half_widthX*pixel_resolution
  end else begin
     y_axis = indgen(2*half_widthX+1)*pixel_resolution-half_widthX*pixel_resolution
  endelse

  nlevels = 240  ;; number of colors
  LoadCT, 13, NColors=nlevels, Bottom=1
  ;LoadCT, 35, NColors=nlevels, Bottom=1
  step = (Max(data2D) - Min(data2D)) / nlevels
  levels = IndGen(nlevels) * step + Min(data2D)
  SetDecomposedState, 0, CurrentState=currentState
  ;;position = [rowL, colL, rowTop, colTop]
  ;;   rowleft= 2000, colleft=2000, rowTop=rowL+width, colTop=colleft+height
  cgContour, data2D, x_axis, y_axis,  /Fill, Levels=levels, $
             Position=plots_loc[*, current_col, current_row], $
                                ;Background=cgColor('white'), $
                                ;Color=cgColor('black'),
             XStyle=9, YStyle=9, ticklen=-0.02, $
             C_Colors=IndGen(nlevels)+1, Xtitle="Time (ms)", $
             ytitle=ytitle, $
             title =title, CHARSIZE=char_Size, yrange=yrange_spark

  array_color = [cgColor('black'), cgColor('red'), cgColor('green'), cgColor('blue'), cgColor('brown')]
  SetDecomposedState, currentState
  ;; NOTE: Use /vertical if we want the bar to be vertical
  cgColorbar, Range=[Min(data2D),Max(data2D)], $
              Divisions=08, XTicklen=1, XMinor=0, $
              AnnotateColor='black', NColors=nlevels, Bottom=1, $
              ;Format='(F4.2)', $
              Position=[plots_loc[2, current_col, current_row]+bar_Xoffset, plots_loc[1, current_col, current_row], plots_loc[2, current_col, current_row]+bar_Xoffset+bar_Xwidth, plots_loc[3, current_col, current_row]], $
              ;Position=[plots_loc[2, current_col, current_row]+0.2*plots_loc[2, 0, current_row], $
              ;          plots_loc[1, current_col, current_row], $
              ;          plots_loc[2, current_col, current_row]+0.3*plots_loc[2, 0, current_row], plots_loc[3, current_col, current_row]], $
              CHARSIZE=char_Size , /vertical

  ;; || ROW 2 COLUMN 4
  current_col = current_col + 1
    ;;(Camyo back calculation)
  xtitle = "Time (ms)"
  ytitle = "Distance ("+greek('mu')+"m)"
  title  = "[Ca!A2+!N]!Bmyo!N (back-calc from blurnoise.smooth)!C"

  data2D = CaF_xaxis
  ;; Calcium spark: (noise+blur) --> processing: smooth
  nsmooth = 3 & data2D = filter_image(data2D, smooth=nsmooth)

  R_F = data2D/min(data2D)
  ;; NOTE: [Ca]_rest = 0.096d0
  data2D = Kd_F * R_F/(Kd_F/0.096d0+1-R_F)
  x_axis = time_arr * 1000 ; (msec)
  if (evenodd(n_elements(data2D(0,*))) eq 0) then begin
     y_axis = indgen(2*half_widthX)*pixel_resolution-half_widthX*pixel_resolution
  end else begin
     y_axis = indgen(2*half_widthX+1)*pixel_resolution-half_widthX*pixel_resolution
  endelse

  nlevels = 240  ;; number of colors
  LoadCT, 13, NColors=nlevels, Bottom=1
  ;LoadCT, 35, NColors=nlevels, Bottom=1
  step = (Max(data2D) - Min(data2D)) / nlevels
  levels = IndGen(nlevels) * step + Min(data2D)
  SetDecomposedState, 0, CurrentState=currentState
  ;;position = [rowL, colL, rowTop, colTop]
  ;;   rowleft= 2000, colleft=2000, rowTop=rowL+width, colTop=colleft+height
  cgContour, data2D, x_axis, y_axis,  /Fill, Levels=levels, $
             Position=plots_loc[*, current_col, current_row], $
                                ;Background=cgColor('white'), $
                                ;Color=cgColor('black'),
             XStyle=9, YStyle=9, ticklen=-0.02, $
             C_Colors=IndGen(nlevels)+1, Xtitle="Time (ms)", $
             ytitle=ytitle, $
             title =title, CHARSIZE=char_Size, yrange=yrange_spark

  array_color = [cgColor('black'), cgColor('red'), cgColor('green'), cgColor('blue'), cgColor('brown')]
  SetDecomposedState, currentState
  ;; NOTE: Use /vertical if we want the bar to be vertical
  cgColorbar, Range=[Min(data2D),Max(data2D)], $
              Divisions=08, XTicklen=1, XMinor=0, $
              AnnotateColor='black', NColors=nlevels, Bottom=1, $
              ;Format='(F4.2)', $
              Position=[plots_loc[2, current_col, current_row]+bar_Xoffset, plots_loc[1, current_col, current_row], plots_loc[2, current_col, current_row]+bar_Xoffset+bar_Xwidth, plots_loc[3, current_col, current_row]], $
              ;Position=[plots_loc[2, current_col, current_row]+0.2*plots_loc[2, 0, current_row], $
              ;          plots_loc[1, current_col, current_row], $
              ;          plots_loc[2, current_col, current_row]+0.3*plots_loc[2, 0, current_row], plots_loc[3, current_col, current_row]], $
              CHARSIZE=char_Size , /vertical


  
  ;;;;;;;;--- ROW 3
  current_row = current_row + 1
  current_col = -1
  ;; ||  ROW 3 COLUMN 1
  current_col = current_col + 1
  ;; Calcium spark: pure CaF
  ;; (CaF pure)
  data2D = CaFpure_xaxis
  F_F0 = data2D
  data1D =  data2D[*,x0]
  idx_maxval = where (data1D ge max(data1D)) &  idx_time_peak = idx_maxval[n_elements(idx_maxval)-1]  
  F0 = avg(data2D[max([0,idx_time_peak-12]):max([2,idx_time_peak-8]),*],0)

  Fmax = max(data2D)
  print, "pure: F0 = ", F0
  for ii = 0, n_elements(data2D[1,*])-1 do F_F0[*,ii] = data2D[*,ii]/F0[ii]
  DeltaF_F0 = F_F0 - 1
  xtitle = "Time (ms)"
  ytitle = "Distance ("+greek('mu')+"m)"
  title  =  char_bigDelta+"F/F0 (pure)"
  
  data2D = DeltaF_F0
  x_axis = time_arr * 1000 ; (msec)
  if (evenodd(n_elements(data2D(0,*))) eq 0) then begin
     y_axis = indgen(2*half_widthX)*pixel_resolution-half_widthX*pixel_resolution
  end else begin
     y_axis = indgen(2*half_widthX+1)*pixel_resolution-half_widthX*pixel_resolution
  endelse

  nlevels = 240  ;; number of colors
  LoadCT, 13, NColors=nlevels, Bottom=1
  ;LoadCT, 35, NColors=nlevels, Bottom=1
  step = (Max(data2D) - Min(data2D)) / nlevels
  levels = IndGen(nlevels) * step + Min(data2D)
  SetDecomposedState, 0, CurrentState=currentState
  ;;position = [rowL, colL, rowTop, colTop]
  ;;   rowleft= 2000, colleft=2000, rowTop=rowL+width, colTop=colleft+height
  cgContour, data2D, x_axis, y_axis,  /Fill, Levels=levels, $
             Position=plots_loc[*, current_col, current_row], $
                                ;Background=cgColor('white'), $
                                ;Color=cgColor('black'),
             XStyle=9, YStyle=9, ticklen=-0.02, $
             C_Colors=IndGen(nlevels)+1, Xtitle="Time (ms)", $
             ytitle=ytitle, $
             title =title, CHARSIZE=char_Size, yrange=yrange_spark

  array_color = [cgColor('black'), cgColor('red'), cgColor('green'), cgColor('blue'), cgColor('brown')]
  SetDecomposedState, currentState
  ;; NOTE: Use /vertical if we want the bar to be vertical
  cgColorbar, Range=[Min(data2D),Max(data2D)], $
              Divisions=08, XTicklen=1, XMinor=0, $
              AnnotateColor='black', NColors=nlevels, Bottom=1, $
              Format='(F6.3)', $
              Position=[plots_loc[2, current_col, current_row]+bar_Xoffset, plots_loc[1, current_col, current_row], plots_loc[2, current_col, current_row]+bar_Xoffset+bar_Xwidth, plots_loc[3, current_col, current_row]], $
              ;Position=[plots_loc[2, current_col, current_row]*1.2, plots_loc[1, current_col, current_row], plots_loc[2, current_col, current_row]*1.3, plots_loc[3, current_col, current_row]], $
              CHARSIZE=char_Size , /vertical


  ;; || ROW 3 COLUMN 2
  current_col = current_col + 1
  ;; Calcium spark: blur only
  ;; CaF blur (Delta_F/F0)
  data2D = CaFblur_xaxis
  data1D =  data2D[*,x0]
  idx_maxval = where (data1D ge max(data1D)) &  idx_time_peak = idx_maxval[n_elements(idx_maxval)-1]  
  F0 = avg(data2D[max([0,idx_time_peak-12]):max([2,idx_time_peak-8]),*],0)

  Fmax = max(data2D)
  print, "blur: F0 = ", F0
  for ii = 0, n_elements(data2D[1,*])-1 do F_F0[*,ii] = data2D[*,ii]/F0[ii]
  DeltaF_F0 = F_F0 - 1
  xtitle = "Time (ms)"
  ytitle = "Distance ("+greek('mu')+"m)"
  title  =  char_bigDelta+"F/F0 (blurring)"
  
  data2D = DeltaF_F0
  x_axis = time_arr * 1000 ; (msec)
  if (evenodd(n_elements(data2D(0,*))) eq 0) then begin
     y_axis = indgen(2*half_widthX)*pixel_resolution-half_widthX*pixel_resolution
  end else begin
     y_axis = indgen(2*half_widthX+1)*pixel_resolution-half_widthX*pixel_resolution
  endelse

  nlevels = 240  ;; number of colors
  LoadCT, 13, NColors=nlevels, Bottom=1
  ;LoadCT, 35, NColors=nlevels, Bottom=1
  step = (Max(data2D) - Min(data2D)) / nlevels
  levels = IndGen(nlevels) * step + Min(data2D)
  SetDecomposedState, 0, CurrentState=currentState
  ;;position = [rowL, colL, rowTop, colTop]
  ;;   rowleft= 2000, colleft=2000, rowTop=rowL+width, colTop=colleft+height
  cgContour, data2D, x_axis, y_axis,  /Fill, Levels=levels, $
             Position=plots_loc[*, current_col, current_row], $
                                ;Background=cgColor('white'), $
                                ;Color=cgColor('black'),
             XStyle=9, YStyle=9, ticklen=-0.02, $
             C_Colors=IndGen(nlevels)+1, Xtitle="Time (ms)", $
             ytitle=ytitle, $
             title =title, CHARSIZE=char_Size, yrange=yrange_spark

  array_color = [cgColor('black'), cgColor('red'), cgColor('green'), cgColor('blue'), cgColor('brown')]
  SetDecomposedState, currentState

  ;; NOTE: Use /vertical if we want the bar to be vertical
  cgColorbar, Range=[Min(data2D),Max(data2D)], $
              Divisions=08, XTicklen=1, XMinor=0, $
              AnnotateColor='black', NColors=nlevels, Bottom=1, $
              Format='(F6.3)', $
              Position=[plots_loc[2, current_col, current_row]+bar_Xoffset, plots_loc[1, current_col, current_row], plots_loc[2, current_col, current_row]+bar_Xoffset+bar_Xwidth, plots_loc[3, current_col, current_row]], $
              ;Position=[plots_loc[2, current_col, current_row]+0.2*plots_loc[2, 0, current_row], $
              ;          plots_loc[1, current_col, current_row], $
              ;          plots_loc[2, current_col, current_row]+0.3*plots_loc[2, 0, current_row], plots_loc[3, current_col, current_row]], $
              CHARSIZE=char_Size , /vertical

  ;; || ROW 3 COLUMN 3
  current_col = current_col + 1
  ;; Blurring only
  ;; Plot FWHM (no noise)
  data2D = CaF_arr_blur(*,y0,z0,*)
  data2D = reform(data2D,/overwrite)
  data2D = transpose(data2D)
  data1D =  data2D[*,x0]
  idx_maxval = where (data1D ge max(data1D)) &  idx_time_peak = idx_maxval[n_elements(idx_maxval)-1]  
  F0 = avg(data2D[max([0,idx_time_peak-12]):max([2,idx_time_peak-8]),*],0)
  for ii = 0, n_elements(data2D[1,*])-1 do F_F0[*,ii] = data2D[*,ii]/F0[ii]
  DeltaF_F0 = F_F0 - 1

  xtitle = "Distance ("+char_mu+"m)"
  ;ref_data = F_F0 & ytitle = "F/F0"
  ref_data = DeltaF_F0 & ytitle = char_bigDelta+"F/F0"
  title  = "FWHM (no-noise)"

  data1D = reform(ref_data[*,x0])
  idx_maxval = where (data1D ge max(data1D)) &   idx_maxval = idx_maxval[n_elements(idx_maxval)-1]

  data1D = reform(ref_data[idx_maxval,*])  
  ;data1D = reform(DeltaF_F0[idx_maxval-1,*])  
  x_axis = indgen(2*half_widthX+1)*pixel_resolution-half_widthX*pixel_resolution
  plot, x_axis, data1D, xtitle = xtitle, ytitle = ytitle,  title= title, yrange=[-0.1,max(data1D)], $
        xrange = [-2, 2], $
        Position=plots_loc[*, current_col, current_row]

  ;; || ROW 3 COLUMN 4
  current_col = current_col + 1
  xtitle = "Distance ("+char_mu+"m)"
  ;data2D = F_F0 & ytitle = "F/F0"
  data2D = CaF_zaxis
  ;title  = 'FWHM: Z-axis'
  ;; Step 1: find F0
  data1D =  data2D[*,z0]
  idx_maxval = where (data1D ge max(data1D)) &  idx_time_peak = idx_maxval[n_elements(idx_maxval)-1]  
  F0 = avg(data2D[max([0,idx_time_peak-12]):max([2,idx_time_peak-8]),*],0)
  ;; Step 2: find deltaF/F0
  Fmax = max(data2D)
  print, "noise+blur: F0 = ", F0
  F_F0 = data2D &  for ii = 0, n_elements(data2D[1,*])-1 do F_F0[*,ii] = data2D[*,ii]/F0[ii]
  DeltaF_F0 = F_F0 - 1
  xtitle = "Time (ms)"
  ytitle = "Distance ("+greek('mu')+"m)"

  DeltaF_F0_noiseblur = DeltaF_F0
  
  data2D = DeltaF_F0 & ytitle = char_bigDelta+"F/F0"

  data1D = reform(data2D[*,z0])
  idx_maxval = where (data1D ge max(data1D)) &   idx_maxval = idx_maxval[n_elements(idx_maxval)-1]

  ; data1D = reform(data2D[idx_maxval,*])  
  ; ;data1D = reform(DeltaF_F0[idx_maxval-1,*])  
  ; x_axis = indgen(2*half_widthX+1)*pixel_resolution-half_widthX*pixel_resolution
  ; plot, x_axis, data1D, xtitle = xtitle, ytitle = ytitle,  title= title, yrange=[-0.1,max(data1D)], $
  ;       xrange = [-2, 2], $
  ;       Position=plots_loc[*, current_col, current_row]
  half_widthZ = ceil((linescan_Zlength)/pixel_resolution)/2
  x_axis = indgen(2*half_widthZ+1)*pixel_resolution-half_widthZ*pixel_resolution
  array_color = [cgColor('black'), cgColor('red'), cgColor('green'), cgColor('blue'), cgColor('brown')]
  time_delay = [0., 2., 6., 10., 20.] & title="FWHM-Z (bk=0,r=2,g=6,bl=10,br=20 ms)"
  num_datapoint = n_elements(time_delay)
  
  itmp = size(data2D,/dim)
  if (itmp(0) gt idx_maxval+max(time_delay)/(1000*scanningtime_interval)) then begin
     for ii = 0, num_datapoint-1 do begin
        idx = idx_maxval+ceil(time_delay[ii]/(1000*scanningtime_interval))
        data1D = reform(data2D[idx,*])  
        cgPlot, x_axis, data1D, overplot=(ii ne 0),  color=array_color(ii), $
                Position=plots_loc[*, current_col, current_row], $
                xtitle=xtitle, ytitle=ytitle, title=title, $
                xstyle=1, CHARSIZE=char_Size, $ ;ystyle=1, 
                yrange =[-0.1, max(data2D)], xrange = [-1, 1]
     endfor
  endif
  
  ;;;;;;;;--- ROW 4
  current_row = current_row + 1
  current_col = -1
  ;; ||  ROW 4 COLUMN 1
  current_col = current_col + 1
  ;; Calcium spark: noise + blur
  ;;
  ;; v10 and earlier: Previously, F0 is a scalar.
  ;; v11: Now, F0 is a vector which is a function of x, i.e. F0(x) is the average of F(x,[t0,t1]) before
  ;; the stimulation
  string_out = "F0 is column-by-column average, counting from time 0 to time before triggering"
  main_string = [[main_string], [string_out]]

  data2D = CaF_xaxis 
  title  = char_bigDelta+"F/F0 (noise+blurring)"
  ;; Step 1: find F0
  data1D =  data2D[*,x0]
  idx_maxval = where (data1D ge max(data1D)) &  idx_time_peak = idx_maxval[n_elements(idx_maxval)-1]  
  F0 = avg(data2D[max([0,idx_time_peak-12]):max([2,idx_time_peak-8]),*],0)
  ;; Step 2: find deltaF/F0
  Fmax = max(data2D)
  print, "noise+blur: F0 = ", F0
  F_F0 = data2D &  for ii = 0, n_elements(data2D[1,*])-1 do F_F0[*,ii] = data2D[*,ii]/F0[ii]
  DeltaF_F0 = F_F0 - 1
  xtitle = "Time (ms)"
  ytitle = "Distance ("+greek('mu')+"m)"

  DeltaF_F0_noiseblur = DeltaF_F0
  ;; Step 3: plot line-scan image: deltaF/F0 vs. t
  data2D = DeltaF_F0
  x_axis = time_arr * 1000 ; (msec)
  if (evenodd(n_elements(data2D(0,*))) eq 0) then begin
     y_axis = indgen(2*half_widthX)*pixel_resolution-half_widthX*pixel_resolution
  end else begin
     y_axis = indgen(2*half_widthX+1)*pixel_resolution-half_widthX*pixel_resolution
  endelse

  nlevels = 240  ;; number of colors
  LoadCT, 13, NColors=nlevels, Bottom=1
  ;LoadCT, 35, NColors=nlevels, Bottom=1
  step = (Max(data2D) - Min(data2D)) / nlevels
  levels = IndGen(nlevels) * step + Min(data2D)
  SetDecomposedState, 0, CurrentState=currentState
   
  cgContour, data2D, x_axis, y_axis,  /Fill, Levels=levels, $
             Position=plots_loc[*, current_col, current_row], $
                                ;Background=cgColor('white'), $
                                ;Color=cgColor('black'),
             XStyle=9, YStyle=9, ticklen=-0.02, $
             C_Colors=IndGen(nlevels)+1, Xtitle="Time (ms)", $
             ytitle=ytitle, $
             title = title, CHARSIZE=char_Size, yrange=yrange_spark

  array_color = [cgColor('black'), cgColor('red'), cgColor('green'), cgColor('blue'), cgColor('brown')]
  SetDecomposedState, currentState
  ;; NOTE: Use /vertical if we want the bar to be vertical
  cgColorbar, Range=[Min(data2D),Max(data2D)], $
              Divisions=08, XTicklen=1, XMinor=0, $
              AnnotateColor='black', NColors=nlevels, Bottom=1, $
              Format='(F6.3)', $
              Position=[plots_loc[2, current_col, current_row]+bar_Xoffset, plots_loc[1, current_col, current_row], plots_loc[2, current_col, current_row]+bar_Xoffset+bar_Xwidth, plots_loc[3, current_col, current_row]], $
              ;Position=[plots_loc[2, current_col, current_row]*1.2, plots_loc[1, current_col, current_row], plots_loc[2, current_col, current_row]*1.3, plots_loc[3, current_col, current_row]], $
              CHARSIZE=char_Size , /vertical

    ;; ||  ROW 4 COLUMN 2
  current_col = current_col + 1
  ;; Spark profile: FDHM at the center and out-of-focus location
  ;; Use 'DeltaF_F0' data from COLUMN 1
  xtitle = "Time (msec)"
  data2D = DeltaF_F0 & ytitle = char_bigDelta+"F/F0"
  title  = "FDHM"
  
  ; ; data1D = reform(data2D[*,x0])
  ; ; x_axis = time_arr * 1000 ; (msec)
  ; ; plot, x_axis, data1D, xtitle = xtitle, ytitle = ytitle,  title= title, yrange=[-0.1,max(data1D)], $
  ; ;       Position=plots_loc[*, current_col, current_row], CHARSIZE=char_Size
  x_axis = time_arr * 1000 ; (msec)
  array_color = [cgColor('black'), cgColor('red'), cgColor('green'), cgColor('blue'), cgColor('brown')]
  ; ; if (abs(dX_ - 0.2) le 1d-6) then begin
  ; ;    focus_displacement = [0., .2, .4] & title=title"(bk=.0,r=.2,g=.4 " + char_mu + "m)"
  ; ; endif else if (abs(dX_ - 0.1) le 1d-6) then begin
  ; ;    print, "Update data for 0.1um grid point"
  ; ;    stop
  ; ; endelse if (abs(dX_ - 0.05) le 1d-6) then begin
  ; ;    print, "Update data for 0.05um grid point"
  ; ;    stop
  ; ; endif
  
  ;;focus_displacement = [0.*pixel_resolution, 2*pixel_resolution, 4*pixel_resolution] & title=title"(bk=.0,r=.2,g=.4 " + char_mu + "m)"
  ;; NOTE: Adjust accordingly 2*, 4* at both places
  ;; As the dyad spread a number of voxel, the displacement need to be added with 1 voxel
  focus_displacement = [0.*pixel_resolution, (1+2)*pixel_resolution, (1+4)*pixel_resolution] & title=title+"(bk=.0,r="+ STRING(2*pixel_resolution, FORMAT='(F4.2)')+", !C gr="+STRING(4*pixel_resolution, FORMAT='(F4.2)') +" ("+char_mu + "m)"
  string_out = "NOTE: the dyad spreads a number of voxel. So, the displacement start from the edge of the dyad, not the center"
  main_string = [[main_string], [string_out]]

  num_datapoint = n_elements(focus_displacement)
  
  for ii = 0, num_datapoint-1 do begin
     idx = x0+round(focus_displacement[ii]/(pixel_resolution))
     ;print, idx
     data1D = reform(data2D[*,idx])
     cgPlot, x_axis, data1D, overplot=(ii ne 0),  color=array_color(ii), $
             Position=plots_loc[*, current_col, current_row], $
             xtitle=xtitle, ytitle=ytitle, title=title, $
             xstyle=1, CHARSIZE=char_Size, $ ;ystyle=1,
             yrange =[-0.1, max(data2D)], xrange=[time_0, time_0+time_duration_x]
             ;yrange =[-0.1, max(data2D)], xrange=[x_axis[0], x_axis[0]+100]
  endfor

  ;; ||  ROW 4 COLUMN 3
  current_col = current_col + 1
  ;; Plot FDHM for by averaging the whole vector length for each dimension;
  for ii = 0, num_datapoint-1 do begin
     idx = x0+round(focus_displacement[ii]/(pixel_resolution))
     ;print, idx
     data1D = reform(data2D[*,idx])
     cgPlot, x_axis, data1D, overplot=(ii ne 0),  color=array_color(ii), $
             Position=plots_loc[*, current_col, current_row], $
             xtitle=xtitle, ytitle=ytitle, title=title, $
             xstyle=1, CHARSIZE=char_Size, $ ;ystyle=1,
             XTicklen=0.1, XMinor=5, $
             yrange =[-0.1, max(data2D)], xrange=[time_0, time_0+time_duration_x]
             ;yrange =[-0.1, max(data2D)], xrange=[x_axis[0], x_axis[0]+100]
  endfor
  
  ;; ||  ROW 4 COLUMN 4
  current_col = current_col + 1
  ;; Spark Profile: FWHM at the single line
  xtitle = "Distance ("+char_mu+"m)"
  ;data2D = F_F0 & ytitle = "F/F0"
  data2D = DeltaF_F0 & ytitle = char_bigDelta+"F/F0"
  title  = "FWHM"

  data1D = reform(data2D[*,x0])
  idx_maxval = where (data1D ge max(data1D)) &   idx_maxval = idx_maxval[n_elements(idx_maxval)-1]

  ; data1D = reform(data2D[idx_maxval,*])  
  ; ;data1D = reform(DeltaF_F0[idx_maxval-1,*])  
  ; x_axis = indgen(2*half_widthX+1)*pixel_resolution-half_widthX*pixel_resolution
  ; plot, x_axis, data1D, xtitle = xtitle, ytitle = ytitle,  title= title, yrange=[-0.1,max(data1D)], $
  ;       xrange = [-2, 2], $
  ;       Position=plots_loc[*, current_col, current_row]
  x_axis = indgen(2*half_widthX+1)*pixel_resolution-half_widthX*pixel_resolution
  array_color = [cgColor('black'), cgColor('red'), cgColor('green'), cgColor('blue'), cgColor('brown')]
  time_delay = [0., 2., 6., 10., 20.] & title="FWHM (bk=0,r=2,g=6,bl=10,br=20 ms)"
  num_datapoint = n_elements(time_delay)
  
  itmp = size(data2D,/dim)
  if (itmp(0) gt idx_maxval+max(time_delay)/(1000*scanningtime_interval)) then begin
     for ii = 0, num_datapoint-1 do begin
        idx = idx_maxval+ceil(time_delay[ii]/(1000*scanningtime_interval))
        data1D = reform(data2D[idx,*])  
        cgPlot, x_axis, data1D, overplot=(ii ne 0),  color=array_color(ii), $
                Position=plots_loc[*, current_col, current_row], $
                xtitle=xtitle, ytitle=ytitle, title=title, $
                xstyle=1, CHARSIZE=char_Size, $ ;ystyle=1, 
                yrange =[-0.1, max(data2D)], xrange = [-1, 1]
     endfor
  endif

  
  ;;;;;;;;--- ROW 5
  current_row = current_row + 1
  current_col = -1
  ;; ||  ROW 5 COLUMN 1
  current_col = current_col + 1
  ;; v10 and earlier: Previously, F0 is a scalar.
  ;; v11: Now, F0 is a vector which is a function of x, i.e. F0(x) is the average of F(x,[t0,t1]) before
  ;; the stimulation
  ;string_out = "F0 is column-by-column average, counting from time 0 to time before triggering"
  ;main_string = [[main_string], [string_out]]
  ;; Line-scan with smoothing on noise-blur data
  
  data2D = CaF_xaxis
  ;; Calcium spark: (noise+blur) --> processing: median + smooth
  ;data2D = float(median(data2D, 5))   ;; remove data points at extremes
  ;nsmooth = 3 & data2D = filter_image(data2D, smooth=nsmooth)
  ;title  = char_bigDelta+"F/F0 (noise+blurring+median+smooth)"
  ;; Calcium spark: (noise+blur) --> processing: smooth
  nsmooth = 3 & data2D = filter_image(data2D, smooth=nsmooth)
  title  = char_bigDelta+"F/F0 (noise+blurring+smooth)"
 
  ;; Step 0: find F0
  data1D =  data2D[*,x0]
  idx_maxval = where (data1D ge max(data1D)) &  idx_time_peak = idx_maxval[n_elements(idx_maxval)-1]  
  F0 = avg(data2D[max([0,idx_time_peak-12]):max([2,idx_time_peak-8]),*],0)
  ;; Step 1: find deltaF/F0
  Fmax = max(data2D)
  print, "noise+blur: F0 = ", F0
  F_F0 = data2D &  for ii = 0, n_elements(data2D[1,*])-1 do F_F0[*,ii] = data2D[*,ii]/F0[ii]
  DeltaF_F0 = F_F0 - 1
  xtitle = "Time (ms)"
  ytitle = "Distance ("+greek('mu')+"m)"

  DeltaF_F0_noiseblursmooth = DeltaF_F0
  ;; Step 3: plot line-scan image: deltaF/F0 vs. t  
  data2D = DeltaF_F0
  x_axis = time_arr * 1000 ; (msec)
  if (evenodd(n_elements(data2D(0,*))) eq 0) then begin
     y_axis = indgen(2*half_widthX)*pixel_resolution-half_widthX*pixel_resolution
  end else begin
     y_axis = indgen(2*half_widthX+1)*pixel_resolution-half_widthX*pixel_resolution
  endelse

  nlevels = 240  ;; number of colors
  LoadCT, 13, NColors=nlevels, Bottom=1
  ;LoadCT, 35, NColors=nlevels, Bottom=1
  step = (Max(data2D) - Min(data2D)) / nlevels
  levels = IndGen(nlevels) * step + Min(data2D)
  SetDecomposedState, 0, CurrentState=currentState

  cgContour, data2D, x_axis, y_axis,  /Fill, Levels=levels, $
             Position=plots_loc[*, current_col, current_row], $
                                ;Background=cgColor('white'), $
                                ;Color=cgColor('black'),
             XStyle=9, YStyle=9, ticklen=-0.02, $
             C_Colors=IndGen(nlevels)+1, Xtitle="Time (ms)", $
             ytitle=ytitle, $
             title = title, CHARSIZE=char_Size, yrange=yrange_spark

  array_color = [cgColor('black'), cgColor('red'), cgColor('green'), cgColor('blue'), cgColor('brown')]
  SetDecomposedState, currentState
  ;; NOTE: Use /vertical if we want the bar to be vertical
  cgColorbar, Range=[Min(data2D),Max(data2D)], $
              Divisions=08, XTicklen=1, XMinor=0, $
              AnnotateColor='black', NColors=nlevels, Bottom=1, $
              Format='(F6.3)', $
              Position=[plots_loc[2, current_col, current_row]+bar_Xoffset, plots_loc[1, current_col, current_row], plots_loc[2, current_col, current_row]+bar_Xoffset+bar_Xwidth, plots_loc[3, current_col, current_row]], $
              ;Position=[plots_loc[2, current_col, current_row]*1.2, plots_loc[1, current_col, current_row], plots_loc[2, current_col, current_row]*1.3, plots_loc[3, current_col, current_row]], $
              CHARSIZE=char_Size , /vertical

  ;; ||  ROW 5 COLUMN 2
  current_col = current_col + 1
  ;; Spark profile: FDHM at the center and out-of-focus location
  ;; Use 'DeltaF_F0' data from COLUMN 1
  xtitle = "Time (msec)"
  data2D = DeltaF_F0 & ytitle = char_bigDelta+"F/F0"
  title  = "FDHM"
  
  ; data1D = reform(data2D[*,x0])
  ; x_axis = time_arr * 1000 ; (msec)
  ; plot, x_axis, data1D, xtitle = xtitle, ytitle = ytitle,  title= title, yrange=[-0.1,max(data1D)], $
  ;       Position=plots_loc[*, current_col, current_row], CHARSIZE=char_Size
  x_axis = time_arr * 1000 ; (msec)
  array_color = [cgColor('black'), cgColor('red'), cgColor('green'), cgColor('blue'), cgColor('brown')]
  ; if (abs(dX_ - 0.2) le 1d-6) then begin
  ;    focus_displacement = [0., .2, .4] & title=title"(bk=.0,r=.2,g=.4 " + char_mu + "m)"
  ; endif else if (abs(dX_ - 0.1) le 1d-6) then begin
  ;    print, "Update data for 0.1um grid point"
  ;    stop
  ; endelse if (abs(dX_ - 0.05) le 1d-6) then begin
  ;    print, "Update data for 0.05um grid point"
  ;    stop
  ; endif
  
  ;;focus_displacement = [0.*pixel_resolution, 2*pixel_resolution, 4*pixel_resolution] & title=title"(bk=.0,r=.2,g=.4 " + char_mu + "m)"
  ;; NOTE: Adjust accordingly 2*, 4* at both places
  ;; As the dyad spread a number of voxel, the displacement need to be added with 1 voxel
  focus_displacement = [0.*pixel_resolution, (1+2)*pixel_resolution, (1+4)*pixel_resolution] & title=title+"(bk=.0,r="+ STRING(2*pixel_resolution, FORMAT='(F4.2)')+", !C gr="+STRING(4*pixel_resolution, FORMAT='(F4.2)') +" ("+char_mu + "m)"
  ;string_out = "NOTE: the dyad spreads a number of voxel. So, the displacement start from the edge of the dyad, not the center"
  ;main_string = [[main_string], [string_out]]

  num_datapoint = n_elements(focus_displacement)
  
  for ii = 0, num_datapoint-1 do begin
     idx = x0+round(focus_displacement[ii]/(pixel_resolution))
     print, idx
     data1D = reform(DeltaF_F0[*,idx])
     cgPlot, x_axis, data1D, overplot=(ii ne 0),  color=array_color(ii), $
             Position=plots_loc[*, current_col, current_row], $
             xtitle=xtitle, ytitle=ytitle, title=title, $
             xstyle=1, CHARSIZE=char_Size, $ ;ystyle=1,
             yrange =[-0.1, max(data2D)], xrange=[time_0, time_0+time_duration_x]
             ;yrange =[-0.1, max(data2D)], xrange=[x_axis[0], x_axis[0]+100]
  endfor

  ;; ||  ROW 5 COLUMN 3
  current_col = current_col + 1
  for ii = 0, num_datapoint-1 do begin
     idx = x0+round(focus_displacement[ii]/(pixel_resolution))
     print, idx
     data1D = reform(DeltaF_F0[*,idx])
     cgPlot, x_axis, data1D, overplot=(ii ne 0),  color=array_color(ii), $
             Position=plots_loc[*, current_col, current_row], $
             xtitle=xtitle, ytitle=ytitle, title=title, $
             xstyle=1, CHARSIZE=char_Size, $ ;ystyle=1,
             XTicklen=0.1, XMinor=5, $
             yrange =[-0.1, max(data2D)], xrange=[time_0, time_0+time_duration_x]
             ;yrange =[-0.1, max(data2D)], xrange=[x_axis[0], x_axis[0]+100]
  endfor


  ;; || ROW 5 COLUMN 4
  current_col = current_col + 1
  ;; Spark Profile: FWHM at the single line  with smoothing operation is added
  data2D = DeltaF_F0  & ytitle = char_bigDelta+"F/F0"
  title = "FWHM (smooth)" & nsmooth = 3 &  data2D = filter_image(data2D, smooth=nsmooth) &   string_out = "Smooth: " + STRING(nsmooth, FORMAT='(I2)') + " pixels"
  xtitle = "Distance ("+char_mu+"m)"
  data1D = reform(data2D[*,x0])
  idx_maxval = where (data1D ge max(data1D)) &   idx_maxval = idx_maxval[n_elements(idx_maxval)-1]
                                ;string_out = "Smooth: " + STRING(nsmooth, FORMAT='(I2)') + ", Median: " + STRING(nmedian, FORMAT='(I2)') + " pixels"

  x_axis = indgen(2*half_widthX+1)*pixel_resolution-half_widthX*pixel_resolution
  array_color = [cgColor('black'), cgColor('red'), cgColor('green'), cgColor('blue'), cgColor('brown')]
  time_delay = [0., 2., 6., 10., 20.] & title=title+"!C (bk=0,r=2,g=6,bl=10,br=20 ms)"
  num_datapoint = n_elements(time_delay)
  
  itmp = size(data2D,/dim)
  if (itmp(0) gt idx_maxval+max(time_delay)/(1000*scanningtime_interval)) then begin
     for ii = 0, num_datapoint-1 do begin
        idx = idx_maxval+ceil(time_delay[ii]/(1000*scanningtime_interval))
        data1D = reform(data2D[idx,*])  
        cgPlot, x_axis, data1D, overplot=(ii ne 0),  color=array_color(ii), $
                Position=plots_loc[*, current_col, current_row], $
                xtitle=xtitle, ytitle=ytitle, title=title, $
                xstyle=1, CHARSIZE=char_Size, $ ;ystyle=1, 
                yrange =[-0.1, max(data2D)], xrange = [-2, 2]
     endfor
  endif
  
  ;; || ROW 5 COLUMN 5
  ; ;;;;;;;;;;;;;;;;;;;;;;;;;;;;;;;;;;;;;;
  ; ;; calculate FDHM (TUANTUAN: to be done)
  ; data1D =  DeltaF_F0[*,x0-1:x0+1]
  ; data1D = average(data1D, 2)
  ; idx_maxval = where (data1D ge max(data1D))
  ; idx_time_peak = idx_maxval[n_elements(idx_maxval)-1]
  ; ;idx_maxval = where (data1D

  ; ;; || 2nd column 2nd row
  ; old_row = current_row & current_row = current_row + 1 ;; plot in the next row
  ; data1D =  DeltaF_F0[*,x0-1:x0+1]
  ; data1D = average(data1D, 2)
  ; title  = "FDHM (avg 3pixels)"
  ; plot, x_axis, data1D, xtitle = xtitle, ytitle = ytitle,  title= title, yrange=[-0.1,max(data1D)], $
  ;       Position=plots_loc[*, current_col, current_row], CHARSIZE=char_Size ;,xrange=[x_axis[0], x_axis[0]+100]
  
  ; current_row = old_row
  ; string_out = "Avg. time course: average from 3 adjacent x locations (from the center)"
  ; main_string = [[main_string], [string_out]]

  ;;;;;;;;--- ROW 6
  current_row = current_row + 1
  current_col = -1
  ;; ||  ROW 6 COLUMN 1
  current_col = current_col + 1  

  Camyo_yaxis = Camyo_arr(x0,*,z0,*)
  Camyo_yaxis = reform(Camyo_yaxis,/overwrite)
  Camyo_yaxis = transpose(Camyo_yaxis)

  xtitle = "Time (ms)"
  ytitle = "Y-Distance ("+greek('mu')+"m)"
  title  = "[Ca!A2+!N]!Bmyo!N!C"
  
  data2D = Camyo_yaxis
  x_axis = time_arr * 1000 ; (msec)
  if (evenodd(n_elements(data2D(0,*))) eq 0) then begin
     y_axis = indgen(2*half_widthY)*pixel_resolution-half_widthY*pixel_resolution
  end else begin
     y_axis = indgen(2*half_widthY+1)*pixel_resolution-half_widthY*pixel_resolution
  endelse

  nlevels = 240  ;; number of colors
  LoadCT, 13, NColors=nlevels, Bottom=1
  ;LoadCT, 35, NColors=nlevels, Bottom=1
  step = (Max(data2D) - Min(data2D)) / nlevels
  levels = IndGen(nlevels) * step + Min(data2D)
  SetDecomposedState, 0, CurrentState=currentState
  ;;position = [rowL, colL, rowTop, colTop]
  ;;   rowleft= 2000, colleft=2000, rowTop=rowL+width, colTop=colleft+height
  cgContour, data2D, x_axis, y_axis,  /Fill, Levels=levels, $
             Position=plots_loc[*, current_col, current_row], $
                                ;Background=cgColor('white'), $
                                ;Color=cgColor('black'),
             XStyle=9, YStyle=9, ticklen=-0.02, $
             C_Colors=IndGen(nlevels)+1, Xtitle="Time (ms)", $
             ytitle=ytitle, $
             title =title, CHARSIZE=char_Size, yrange=[-region_dimY/2, region_dimY/2]

  array_color = [cgColor('black'), cgColor('red'), cgColor('green'), cgColor('blue'), cgColor('brown')]
  SetDecomposedState, currentState
  ;; NOTE: Use /vertical if we want the bar to be vertical
  cgColorbar, Range=[Min(data2D),Max(data2D)], $
              Divisions=08, XTicklen=1, XMinor=0, $
              AnnotateColor='black', NColors=nlevels, Bottom=1, $
              ;Format='(F4.2)', $
              Position=[plots_loc[2, current_col, current_row]+bar_Xoffset, plots_loc[1, current_col, current_row], plots_loc[2, current_col, current_row]+bar_Xoffset+bar_Xwidth, plots_loc[3, current_col, current_row]], $
              ;Position=[plots_loc[2, current_col, current_row]*1.2, plots_loc[1, current_col, current_row], plots_loc[2, current_col, current_row]*1.3, plots_loc[3, current_col, current_row]], $
              CHARSIZE=char_Size , /vertical
  

  ;; || ROW 6 COLUMN 2
  current_col = current_col + 1  
  ;; Plot FDHM for by averaging the whole vector length for each dimension;
  ;; The rectangle is of size 4um x 50ms
  h = 4.0 &   k = fix(h/2/pixel_resolution)
  ;; Superimpose the both cases: noise+blurring vs. noise+blurring+smooth
  itmp = size(DeltaF_F0_noiseblur,/dim)
  if (itmp(0) gt x0+k and x0-k ge 0) then begin
     data1D_two = [[average(DeltaF_F0_noiseblur[*,idx_maxval-h:idx_maxval+k], 2)], [average(DeltaF_F0_noiseblursmooth[*,idx_maxval-h:idx_maxval+k], 2)]]
     x_axis = time_arr * 1000   ; (msec)
     
     array_color = [cgColor('black'), cgColor('red'), cgColor('green'), cgColor('blue'), cgColor('brown')]
     title  = "FDHM (avg region-pixels)!C [bk=noise.blur, r=noise.blur.smooth]"
     for ii = 0, 1 do begin
        cgPlot, x_axis, data1D_two[*,ii], xtitle = xtitle, ytitle = ytitle,  title= title, $ ;yrange=[-0.1,max(data1D)], $
                overplot=(ii ne 0), color=array_color[ii], $
                Position=plots_loc[*, current_col, current_row], CHARSIZE=char_Size, xrange=[time_0, time_0+time_duration_x]
                ;Position=plots_loc[*, current_col, current_row], CHARSIZE=char_Size, xrange=[x_axis[0], x_axis[0]+100]
     endfor
  endif

  ;; || ROW 6 COLUMN 3
  current_col = current_col + 1  
  ;; Plot FWHM for by averaging the whole vector length for each dimension;
  ;; Superimpose the both cases: noise+blurring vs. noise+blurring+smooth
  ;; The rectangle is of size 4um x 50ms
  h = fix(10.0d-3/scanningtime_interval) &   k = fix(40.0d-3/scanningtime_interval)
  data2D = CaF_xaxis 
  data1D =  data2D[*,x0]
  idx_maxval = where (data1D ge max(data1D)) &  idx_time_peak = idx_maxval[n_elements(idx_maxval)-1]  
  ;; Superimpose the both cases: noise+blurring vs. noise+blurring+smooth
  itmp = size(DeltaF_F0_noiseblur,/dim)  
  if (itmp(1) gt idx_maxval+k and idx_maxval-h ge 0) then begin
     data1D_two = [[average(DeltaF_F0_noiseblur[x0-k:x0+k,*], 1)], [average(DeltaF_F0_noiseblursmooth[x0-k:x0+k,*], 1)]]

     x_axis = indgen(2*half_widthX+1)*pixel_resolution-half_widthX*pixel_resolution
    
     array_color = [cgColor('black'), cgColor('red'), cgColor('green'), cgColor('blue'), cgColor('brown')]
     xtitle = "Distance ("+char_mu+"m)"
     title  = "FWHM (avg region-pixels)!C [bk=noise.blur, r=noise.blur.smooth]"
     for ii = 0, 1 do begin
        cgPlot, x_axis, data1D_two[*,ii], xtitle = xtitle, ytitle = ytitle,  title= title, $ ;yrange=[-0.1,max(data1D)], $
                overplot=(ii ne 0), color=array_color[ii], $
                Position=plots_loc[*, current_col, current_row], CHARSIZE=char_Size, xrange = [-2, 2]
     endfor
  endif
  ; k = fix(2.0/pixel_resolution)
  ; data1D_two = [average(DeltaF_F0_noiseblur[*,x0-k:x0+k], 1), average(DeltaF_F0_noiseblursmooth, 1)
  ; title  = "FWHM (avg region-pixels)"
  ; plot, x_axis, data1D, xtitle = xtitle, ytitle = ytitle,  title= title, yrange=[-0.1,max(data1D)], $
  ;       Position=plots_loc[*, current_col, current_row], CHARSIZE=char_Size ;,xrange=[x_axis[0], x_axis[0]+100]
 
  

  ;;;;;;;;--- ROW 7
  current_row = current_row + 1
  current_col = -1
  ;; ||  ROW 7 COLUMN 1
  current_col = current_col + 1
  ;;; Calcium spark: blur first + noise 
  ;;; CaF_blurnoise
  xtitle = "Distance ("+char_mu+"m)"
  CaF_xaxis_2 = CaF_arr_blurnoise(*,y0,z0,*)
  CaF_xaxis_2 = reform(CaF_xaxis_2,/overwrite)
  CaF_xaxis_2 = transpose(CaF_xaxis_2)
  CaF_data_2 = CaF_xaxis_2
  data1D_2 =  CaF_xaxis_2[*,x0]
  idx_maxval = where (data1D_2 ge max(data1D_2)) &  idx_time_peak = idx_maxval[n_elements(idx_maxval)-1]  
  F0_2 = avg(CaF_data_2[max([0,idx_time_peak-12]):max([2,idx_time_peak-8]),*], 0)
  F_F0_2 = CaF_data_2
  for ii=0, n_elements(CaF_data_2[1,*])-1 do F_F0_2[*,ii] = CaF_data_2[*,ii]/F0_2[ii]

  DeltaF_F0_2 = F_F0_2 - 1
  ;data2D = F_F0 & ytitle = "F/F0"
  data2D = DeltaF_F0_2 & ytitle = char_bigDelta+"F/F0"
  title  = "FWHM (blur + Poi. noise)"

  data1D = reform(data2D[*,x0])
  idx_maxval = where (data1D ge max(data1D)) &   idx_maxval = idx_maxval[n_elements(idx_maxval)-1]

  ; data1D = reform(data2D[idx_maxval,*])  
  ; ;data1D = reform(DeltaF_F0[idx_maxval-1,*])  
  ; x_axis = indgen(2*half_widthX+1)*pixel_resolution-half_widthX*pixel_resolution
  ; plot, x_axis, data1D, xtitle = xtitle, ytitle = ytitle,  title= title, yrange=[-0.1,max(data1D)], $
  ;       xrange = [-2, 2], $
  ;       Position=plots_loc[*, current_col, current_row]
  x_axis = indgen(2*half_widthX+1)*pixel_resolution-half_widthX*pixel_resolution
  array_color = [cgColor('black'), cgColor('red'), cgColor('green'), cgColor('blue'), cgColor('brown')]
  time_delay = [0., 2., 6., 10., 20.] & title=title + "!C (bk=0,r=2,g=6,bl=10,br=20 ms)"
  num_datapoint = n_elements(time_delay)
  
  itmp = size(data2D,/dim)
  if (itmp(0) gt idx_maxval+max(time_delay)/(1000*scanningtime_interval)) then begin
     for ii = 0, num_datapoint-1 do begin
        idx = idx_maxval+ceil(time_delay[ii]/(1000*scanningtime_interval))
        data1D = reform(data2D[idx,*])  
        cgPlot, x_axis, data1D, overplot=(ii ne 0),  color=array_color(ii), $
                Position=plots_loc[*, current_col, current_row], $
                xtitle=xtitle, ytitle=ytitle, title=title, $
                xstyle=1, CHARSIZE=char_Size, $ ;ystyle=1, 
                yrange =[-0.1, max(data2D)], xrange = [-1.5, 1.5]
     endfor
  endif
  
  

;;;;;;;;;;;;;;;;;;;;;;;;;;;;;;
  ;;;;;;;;;;;;;;;;;;;;;;;;;;;;;;
;; A. Plot CaF along x-axis


  
  ; ;;;;;;;;;;;;;;;;;;;;;;;;;;;;
  ; ;; A.1.1. plotting code (F/F0)
  ; data2D = F_F0
  ; x_axis = time_arr * 1000 ; (msec)
  ; y_axis = indgen(2*half_width+1)*pixel_resolution-half_width*pixel_resolution

  ; nlevels = 240  ;; number of colors
  ; LoadCT, 13, NColors=nlevels, Bottom=1
  ; ;LoadCT, 35, NColors=nlevels, Bottom=1
  ; step = (Max(data2D) - Min(data2D)) / nlevels
  ; levels = IndGen(nlevels) * step + Min(data2D)
  ; SetDecomposedState, 0, CurrentState=currentState
  ; cgContour, data2D, x_axis, y_axis,  /Fill, Levels=levels, $
  ;          ;Position=[0.125, 0.125, 0.95, 0.80], $ 
  ;          ;Background=cgColor('white'), $
  ;                               ;Color=cgColor('black'),
  ;            XStyle=1, YStyle=1, $
  ;            C_Colors=IndGen(nlevels)+1, Xtitle="Time (ms)", $
  ;            ytitle="Distance ("+greek('mu')+"m)", $
  ;            title = "F/F0"

  ; array_color = [cgColor('black'), cgColor('red'), cgColor('green'), cgColor('blue'), cgColor('brown')]
  ; SetDecomposedState, currentState
  ; ;; xbottomleft [vertical] and ybottomleft [horizontal]
  ; ;; xbottomleft = 0.305 &  xbottomleft = 0.130 & xheight = 0.015 & ywide = 0.530
  ; xbottomleft = 0.800 & ybottomleft=0.51 & xheight=0.15 & ywide = 0.015 ;; use with /vertical
  ; ;; NOTE: Use /vertical if we want the bar to be vertical
  ; cgColorbar, Range=[Min(data2D),Max(data2D)], $
  ;             Divisions=12, XTicklen=1, XMinor=0, $
  ;             AnnotateColor='black', NColors=nlevels, Bottom=1, $
  ;             ;Position=[0.125, 0.915, 0.955, 0.95], $
  ;             Position=[xbottomleft, ybottomleft, xbottomleft+xheight, ybottomleft+ywide], $
  ;             Charsize=1.0, /vertical

  ; ;; A.1.2. plot profile to see FDHM at the center and out-of-focus location
  ; data1D = reform(F_F0[*,x0])
  ; x_axis = time_arr * 1000 ; (msec)
  ; plot, x_axis, data1D, xtitle = "Time (msec)", ytitle ="F/F0",  title="FDHM", yrange=[1,max(data1D)]
  ; ;; calculate FDHM (TUANTUAN: to be done)
  ; idx_maxval = where (data1D ge max(data1D))
  ; idx_maxval = idx_maxval[n_elements(idx_maxval)-1]
  

  
  ; ;; A.2.2. plot profile to see FWHM at the center and out-of-focus location
  ; data2D = F_F0 & ytitle = "F/F0"
  ; ;data2D = DeltaF_F0 & ytitle = char_bigDelta+"F/F0"
  ; ;data2D = filter_image(data2D, /smooth)
  ; data1D = reform(data2D[*,x0])
  ; idx_maxval = where (data1D ge max(data1D))
  ; idx_maxval = idx_maxval[n_elements(idx_maxval)-1]
  ; data1D = reform(data2D[idx_maxval-1,*])  
  ; x_axis = indgen(2*half_width+1)*pixel_resolution-half_width*pixel_resolution
  ; ;plot, x_axis, data1D, xtitle = "Distance ("+char_mu+"m)", ytitle=ytitle, title="FWHM", yrange=[1,max(data1D)]
  
  ; array_color = [cgColor('black'), cgColor('red'), cgColor('green'), cgColor('blue'), cgColor('brown')]
  ; ;; data after the peaks with delay 0ms, 4ms, 8ms and 12ms
  ; ;;time_delay = [0, 4, 8, 12]
  ; time_delay = [0, 4, 8, 12]
  ; num_datapoint = n_elements(time_delay)
  
  ; for ii = 0, num_datapoint-1 do begin
  ;    cgPlot, x_axis, data2D[idx_maxval+ceil(time_delay[ii]/(1000*scanningtime_interval)),*], overplot=(ii ne 0),  color=array_color(ii), $
  ;            xtitle="Distance ("+char_mu+"m)", xstyle=1, ytitle=ytitle, $
  ;            yrange =[1, max(data2D)], ystyle=1, title="FWHM (0,4,8,12ms)"
  ; endfor

  ; ;;;;;;;;;;;;;;;;;;;;;;;;;;;;;;;;;;;;;;;
  ; ;; B plotting code (Camyo longitudinal)
  ; data2D = Camyo_bcal_xaxis
  ; x_axis = time_arr * 1000 ; (msec)
  ; y_axis = indgen(2*half_width+1)*pixel_resolution-half_width*pixel_resolution
  ; nlevels = 240  ;; number of colors
  ; LoadCT, 13, NColors=nlevels, Bottom=1
  ; ;LoadCT, 35, NColors=nlevels, Bottom=1
  ; step = (Max(data2D) - Min(data2D)) / nlevels
  ; levels = IndGen(nlevels) * step + Min(data2D)
  ; SetDecomposedState, 0, CurrentState=currentState
  ; cgContour, data2D, x_axis, y_axis,  /Fill, Levels=levels, $
  ;          ;Position=[0.125, 0.125, 0.95, 0.80], $ 
  ;          ;Background=cgColor('white'), $
  ;                               ;Color=cgColor('black'),
  ;            XStyle=1, YStyle=1, $
  ;            C_Colors=IndGen(nlevels)+1, Xtitle="Time (ms)", $
  ;            ytitle="Distance ("+greek('mu')+"m)", $
  ;            title = "[Ca]!Bmyo!N (back calculation)"

  ; array_color = [cgColor('black'), cgColor('red'), cgColor('green'), cgColor('blue'), cgColor('brown')]
  ; SetDecomposedState, currentState
  ; ;; xbottomleft [vertical] and ybottomleft [horizontal]
  ; ;; xbottomleft = 0.305 &  xbottomleft = 0.130 & xheight = 0.015 & ywide = 0.530
  ; xbottomleft = 0.300 & ybottomleft=0.51 & xheight=0.15 & ywide = 0.015 ;; use with /vertical
  ; ;; NOTE: Use /vertical if we want the bar to be vertical
  ; cgColorbar, Range=[Min(data2D),Max(data2D)], $
  ;             Divisions=12, XTicklen=1, XMinor=0, $
  ;             AnnotateColor='black', NColors=nlevels, Bottom=1, $
  ;             ;Position=[0.125, 0.915, 0.955, 0.95], $
  ;             Position=[xbottomleft, ybottomleft, xbottomleft+xheight, ybottomleft+ywide], $
  ;             Charsize=1.0, /vertical

  ;;;;;;;;;;;;;;;;;;;;
  ;; add noise
  ;noise = randomn(133,size(data2D,/dim))/60
  ;data2D = data2D + noise
  
  ;;TVLCT, r, g, b, /Get
  ;;data2D = min_curve_surf(data2D)
  ; nlevels = 240
  ; LoadCT, 13, NColors=nlevels, Bottom=1
  ; ;LoadCT, 35, NColors=nlevels, Bottom=1
  ; step = (Max(data2D) - Min(data2D)) / nlevels
  ; levels = IndGen(nlevels) * step + Min(data2D)
  ; SetDecomposedState, 0, CurrentState=currentState
  ; cgContour, data2D, x_axis, y_axis,  /Fill, Levels=levels, $
  ;          ;Position=[0.125, 0.125, 0.95, 0.80], $ 
  ;          ;Background=cgColor('white'), $
  ;                               ;Color=cgColor('black'),
  ;            XStyle=1, YStyle=1, $
  ;            C_Colors=IndGen(nlevels)+1, Xtitle="Time (ms)", $
  ;            ytitle="Distance ("+greek('mu')+"m)", $
  ;            title = "F/F0"

  ; array_color = [cgColor('black'), cgColor('red'), cgColor('green'), cgColor('blue'), cgColor('brown')]

  ; SetDecomposedState, currentState
  ; xbottomleft = 0.305 ;; [vertical]
  ; ybottomleft = 0.130 ;; horizontal
  ; xheight = 0.025
  ; ywide = 0.830

  ; cgColorbar, Range=[Min(data2D),Max(data2D)], $
  ;             Divisions=12, XTicklen=1, XMinor=0, $
  ;             AnnotateColor='black', NColors=nlevels, Bottom=1, $
  ;             ;Position=[0.125, 0.915, 0.955, 0.95], $
  ;             Position=[xbottomleft, ybottomleft, xbottomleft+xheight, ybottomleft+ywide], $
  ;             Charsize=1.0

  
  ; ;stop
  ; ;;;TVLCT, r, g, b
  ; dims = size(data2D,/dim)
  ; center = dims(1)/2
  ; data1D = data2D(*, center)
  ; cgPlot, datatime, data1D, yrange=[1,max(data1D)*1.1], ystyle=1, xtitle='Time (ms)', ytitle='F/F0', xstyle=1
  ; data1D = data2D(*, center-1)
  ; cgPlot, datatime, data1D, /overplot, color=cgColor('red')
  ; data1D = data2D(*, center-2)
  ; cgPlot, datatime, data1D,/overplot,  color=cgColor('green')  
  ; data1D = data2D(*, center+1)
  ; cgPlot, datatime, data1D, /overplot, color=cgColor('blue')
  ; data1D = data2D(*, center+2)
  ; cgPlot, datatime, data1D,/overplot,  color=cgColor('brown')

  ; unit = char_mu+'m'
  ; legend,['0        ','+0.1 '+unit, '+0.2 '+unit, '-0.1 ' +unit, '-0.2 ' +unit],linestyle=0,colors=array_color, charsize = 0.7, $
  ;          textcolors=0, /right

  
  
  ; x_axis = indgen(2*half_width)*pixel_resolution-half_width*pixel_resolution
  ; for ii = 0, num_datapoint-1 do begin
  ;    cgPlot, x_axis, CaF_layer(ii,*)/F0, overplot=(ii ne 0),  color=array_color(ii), $
  ;            xtitle="Distance ("+char_mu+"m)", xrange=[-1.0, 1.0]*(dX_*10), xstyle=1, ytitle="F/F0", $
  ;            ;xtitle="Distance ("+char_mu+"m)", xrange=[-1.0, 1.0], xstyle=1, ytitle="F/F0", $
  ;            yrange =[1, max(CaF_layer)/F0*1.1], ystyle=1
  ; endfor
  ; ;;legend,['5 ms', '15 ms', '25 ms'], linestyle=0,colors=array_color, charsize = 0.7, $
  ; ;;       textcolors=0, /right
  ; legend,['0 ms', '5 ms', '15 ms', '25 ms'], linestyle=0,colors=array_color, charsize = 0.7, $
  ;        textcolors=0, /right

  ; ; ;;;; the transversal direction line-scan image
  ; datatime = globaltime(count1-1:n_elements(globaltime)-count2)

  ; x_axis = datatime*1000
  ;                               ;y_axis = indgen(2*half_width)*0.2-half_width*0.2
  ;                               ;y_axis = indgen(2*half_width)*pixel_resolution-half_width*pixel_resolution
  ; y_axis = indgen(2*half_width+1)*pixel_resolution-half_width*pixel_resolution
  
  ; F0 = min(CaF_data_transversal)
  ; Fmax = max(CaF_data_transversal)
  ; F_F0 = CaF_data_transversal/F0
  ; data2D = F_F0(count1-1:n_elements(globaltime)-count2,*)
  ; data2D = data2D + noise

  ; cgContour, data2D, x_axis, y_axis,  /Fill, Levels=levels, $
  ;          ;Position=[0.125, 0.125, 0.95, 0.80], $ 
  ;          ;Background=cgColor('white'), $
  ;                               ;Color=cgColor('black'),
  ;            XStyle=1, YStyle=1, $
  ;            C_Colors=IndGen(nlevels)+1, Xtitle="Time (ms)", $
  ;            ytitle="Distance ("+greek('mu')+"m)", $
  ;            title = "F/F0"

  ; F0 = min(avg_CaF_arr1)
  ; data1D = avg_CaF_arr1(count1-1:n_elements(globaltime)-count2,*)/F0
  ; plot, datatime, data1D, $
  ;       ytitle="D=1um, spherical_mean(CaF) ("+char_mu+"M)", $
  ;       yrange=[min(data1D)*0.96,max(data1D)*1.05], color=red_col
  ; F0 = min(avg_CaF_arr2)
  ; data1D = avg_CaF_arr2(count1-1:n_elements(globaltime)-count2,*)/F0
  ; plot, datatime, data1D, $
  ;       ytitle="D=2um, spherical_mean(CaF) ("+char_mu+"M)", $
  ;       yrange=[min(data1D)*0.96,max(data1D)*1.05], color=red_col


  
  ; ;; Plot FWHM
  ; xtitle = "Distance ("+char_mu+"m)"
  ; ;data2D = F_F0 & ytitle = "F/F0"
  ; data2D = DeltaF_F0 & ytitle = char_bigDelta+"F/F0"
  ; title  = "FWHM"

  ; data1D = reform(data2D[*,x0])
  ; idx_maxval = where (data1D ge max(data1D)) &   idx_maxval = idx_maxval[n_elements(idx_maxval)-1]

  ; ; data1D = reform(data2D[idx_maxval,*])  
  ; ; ;data1D = reform(DeltaF_F0[idx_maxval-1,*])  
  ; ; x_axis = indgen(2*half_widthX+1)*pixel_resolution-half_widthX*pixel_resolution
  ; ; plot, x_axis, data1D, xtitle = xtitle, ytitle = ytitle,  title= title, yrange=[-0.1,max(data1D)], $
  ; ;       xrange = [-2, 2], $
  ; ;       Position=plots_loc[*, current_col, current_row]
  ; x_axis = indgen(2*half_widthX+1)*pixel_resolution-half_widthX*pixel_resolution
  ; array_color = [cgColor('black'), cgColor('red'), cgColor('green'), cgColor('blue'), cgColor('brown')]
  ; time_delay = [0., 2., 6., 10., 20.] & title="FWHM (bk=0,r=2,g=6,bl=10,br=20 ms)"
  ; num_datapoint = n_elements(time_delay)
  
  ; for ii = 0, num_datapoint-1 do begin
  ;    idx = idx_maxval+ceil(time_delay[ii]/(1000*scanningtime_interval))
  ;    data1D = reform(data2D[idx,*])  
  ;    cgPlot, x_axis, data1D, overplot=(ii ne 0),  color=array_color(ii), $
  ;            Position=plots_loc[*, current_col, current_row], $
  ;            xtitle=xtitle, ytitle=ytitle, title=title, $
  ;            xstyle=1, CHARSIZE=char_Size, $ ;ystyle=1, 
  ;            yrange =[-0.1, max(data2D)], xrange = [-2, 2]
  ; endfor


  ; ;;;;;;;;--- ROW 4
  ; current_row = current_row + 1
  ; current_col = -1
  ; ;; ||  ROW 4 COLUMN 1
  ; current_col = current_col + 1

  ; ;; ||  ROW 4 COLUMN 2
  ; current_col = current_col + 1

  ; ;;
  ; ;; || ROW 4 COLUMN 3
  ; current_col = current_col + 1

  ; ;; ROW 4 COLUMN 4
  ; current_col = current_col + 1


  ;; ||  ROW 6 COLUMN 1
  current_col = current_col + 1  
  ; ;; Spark is generated by overlapping data at different locations
  ;   ;; ---------------A.1. plotting code (Delta_F/F0)
  ; ;; Average 3 lines
  ; data2D = (CaF_xaxis+CaF_xaxis_p1+CaF_xaxis_m1)/3

  ; ;; find F0
  ; data1D =  data2D[*,x0]
  ; idx_maxval = where (data1D ge max(data1D)) &  idx_time_peak = idx_maxval[n_elements(idx_maxval)-1]  
  ; F0 = avg(data2D[max([0,idx_time_peak-12]):max([2,idx_time_peak-8]),*],0)
  
  ; Fmax = max(data2D)
  ; print, "noise+blur: F0 = ", F0
  ; for ii = 0, n_elements(data2D[1,*])-1 do F_F0[*,ii] = data2D[*,ii]/F0[ii]
  ; DeltaF_F0 = F_F0 - 1
  ; xtitle = "Time (ms)"
  ; ytitle = "Distance ("+greek('mu')+"m)"
  ; title  = "Averaged: "+char_bigDelta+"F/F0 (noise+blurring)"
  
  ; data2D = DeltaF_F0
  ; x_axis = time_arr * 1000 ; (msec)
  ; y_axis = indgen(2*half_widthX+1)*pixel_resolution-half_widthX*pixel_resolution

  ; nlevels = 240  ;; number of colors
  ; LoadCT, 13, NColors=nlevels, Bottom=1
  ; ;LoadCT, 35, NColors=nlevels, Bottom=1
  ; step = (Max(data2D) - Min(data2D)) / nlevels
  ; levels = IndGen(nlevels) * step + Min(data2D)
  ; SetDecomposedState, 0, CurrentState=currentState
  ; ;;position = [rowL, colL, rowTop, colTop]
  ; ;;   rowleft= 2000, colleft=2000, rowTop=rowL+width, colTop=colleft+height
  ; cgContour, data2D, x_axis, y_axis,  /Fill, Levels=levels, $
  ;            Position=plots_loc[*, current_col, current_row], $
  ;                               ;Background=cgColor('white'), $
  ;                               ;Color=cgColor('black'),
  ;            XStyle=9, YStyle=9, ticklen=-0.02, $
  ;            C_Colors=IndGen(nlevels)+1, Xtitle="Time (ms)", $
  ;            ytitle=ytitle, $
  ;            title = title, CHARSIZE=char_Size, yrange=yrange_spark

  ; array_color = [cgColor('black'), cgColor('red'), cgColor('green'), cgColor('blue'), cgColor('brown')]
  ; SetDecomposedState, currentState
  ; ;; NOTE: Use /vertical if we want the bar to be vertical
  ; ; cgColorbar, Range=[Min(data2D),Max(data2D)], $
  ; ;             Divisions=08, XTicklen=1, XMinor=0, $
  ; ;             AnnotateColor='black', NColors=nlevels, Bottom=1, $
  ; ;             Format='(F4.2)', $
  ; ;             ;Position=[0.415, 0.425, 0.955, 0.525],  $
  ; ;                               ;Position=[xbottomleft, ybottomleft, xbottomleft+xheight, ybottomleft+ywide], $
  ; ;             Position=[plots_loc[2, current_col, current_row]*1.2, plots_loc[1, current_col, current_row], plots_loc[2, current_col, current_row]*1.3, plots_loc[3, current_col, current_row]], $
  ; ;             CHARSIZE=char_Size , /vertical
  ; ;                               ; ;device_type='PS'
  ; ;                               ; num_cols = 2
  ; ;                               ; pagesize=[20,15*num_cols]
  ; ;                               ; device_init_postscript, plot_filename=ps_filename, pagesize=pagesize
  ; ;                               ;num_plots = 3*num_cols
  ; ;                               ;!p.multi  = [0, num_cols, num_plots/num_cols]


  ; ;; || ROW 6 COLUMN 2
  ; ;; Spark profile: but using data with blur+noise, instead of from noise+blur
  ; current_col = current_col + 1
  ; ;;; CaF_blurnoise
  ; xtitle = "Distance ("+char_mu+"m)"
  ; CaF_xaxis_2 = CaF_arr_blurnoise(*,y0,z0,*)
  ; CaF_xaxis_2 = reform(CaF_xaxis_2,/overwrite)
  ; CaF_xaxis_2 = transpose(CaF_xaxis_2)
  ; CaF_data_2 = CaF_xaxis_2
  ; data1D_2 =  CaF_xaxis_2[*,x0]
  ; idx_maxval = where (data1D_2 ge max(data1D_2)) &  idx_time_peak = idx_maxval[n_elements(idx_maxval)-1]  
  ; F0_2 = avg(CaF_data_2[max([0,idx_time_peak-12]):max([2,idx_time_peak-8]),*],0)
  ; F_F0_2 = CaF_data_2
  ; for ii=0, n_elements(CaF_data_2[1,*])-1 do F_F0_2[*,ii] = CaF_data_2[*,ii]/F0_2[ii]
  ; DeltaF_F0_2 = F_F0_2 - 1
  ; ;data2D = F_F0 & ytitle = "F/F0"
  ; data2D = DeltaF_F0_2 & ytitle = char_bigDelta+"F/F0"
  ; title  = "FWHM (blur + Poi. noise)(smooth)" & nsmooth = 3 &  data2D = filter_image(data2D, smooth=nsmooth) &  string_out = "Blur+Poi.noise+Smooth: " + STRING(nsmooth, FORMAT='(I2)') + " pixels"

  ; data1D = reform(data2D[*,x0])
  ; idx_maxval = where (data1D ge max(data1D)) &   idx_maxval = idx_maxval[n_elements(idx_maxval)-1]

  ; ; data1D = reform(data2D[idx_maxval,*])  
  ; ; ;data1D = reform(DeltaF_F0[idx_maxval-1,*])  
  ; ; x_axis = indgen(2*half_widthX+1)*pixel_resolution-half_widthX*pixel_resolution
  ; ; plot, x_axis, data1D, xtitle = xtitle, ytitle = ytitle,  title= title, yrange=[-0.1,max(data1D)], $
  ; ;       xrange = [-2, 2], $
  ; ;       Position=plots_loc[*, current_col, current_row]
  ; x_axis = indgen(2*half_widthX+1)*pixel_resolution-half_widthX*pixel_resolution
  ; array_color = [cgColor('black'), cgColor('red'), cgColor('green'), cgColor('blue'), cgColor('brown')]
  ; time_delay = [0., 2., 6., 10., 20.] & title=title + "!C (bk=0,r=2,g=6,bl=10,br=20 ms)"
  ; num_datapoint = n_elements(time_delay)
  
  ; for ii = 0, num_datapoint-1 do begin
  ;    idx = idx_maxval+ceil(time_delay[ii]/(1000*scanningtime_interval))
  ;    data1D = reform(data2D[idx,*])  
  ;    cgPlot, x_axis, data1D, overplot=(ii ne 0),  color=array_color(ii), $
  ;            Position=plots_loc[*, current_col, current_row], $
  ;            xtitle=xtitle, ytitle=ytitle, title=title, $
  ;            xstyle=1, CHARSIZE=char_Size, $ ;ystyle=1, 
  ;            yrange =[-0.1, max(data2D)], xrange = [-2, 2]
  ; endfor
  

  ; ;; || ROW 6 COLUMN 3
  ; current_col = current_col + 1  
 
  
  ; ;; filter image
  ; ;title = "FWHM (smooth,median)"
  ; title = "FWHM (median)" &   nmedian = 5 &   data2D = filter_image(data2D, median=nmedian) &   string_out = "Median: " + STRING(nmedian, FORMAT='(I2)') + " pixels"
  ; title = "FWHM (smooth)" & nsmooth = 3 &  data2D = filter_image(data2D, smooth=nsmooth) &   string_out = "Smooth: " + STRING(nsmooth, FORMAT='(I2)') + " pixels"
  ; ;data2D = float(median(data2D,5))
  
  ; data1D = reform(data2D[*,x0])
  ; idx_maxval = where (data1D ge max(data1D)) &   idx_maxval = idx_maxval[n_elements(idx_maxval)-1]
  ;                               ;string_out = "Smooth: " + STRING(nsmooth, FORMAT='(I2)') + ", Median: " + STRING(nmedian, FORMAT='(I2)') + " pixels"
  ; main_string = [[main_string], [string_out]]
  
  ; ; data1D = reform(data2D[idx_maxval,*])  
  ; ; ;data1D = reform(DeltaF_F0[idx_maxval-1,*])  
  ; ; x_axis = indgen(2*half_widthX+1)*pixel_resolution-half_widthX*pixel_resolution
  ; ; plot, x_axis, data1D, xtitle = xtitle, ytitle = ytitle,  title= title, yrange=[-0.1,max(data1D)], $
  ; ;       xrange = [-2, 2], $
  ; ;       Position=plots_loc[*, current_col, current_row]

  ; x_axis = indgen(2*half_widthX+1)*pixel_resolution-half_widthX*pixel_resolution
  ; array_color = [cgColor('black'), cgColor('red'), cgColor('green'), cgColor('blue'), cgColor('brown')]
  ; time_delay = [0., 2., 6., 10., 20.] & title=title+"!C (bk=0,r=2,g=6,bl=10,br=20 ms)"
  ; num_datapoint = n_elements(time_delay)
  
  ; for ii = 0, num_datapoint-1 do begin
  ;    idx = idx_maxval+ceil(time_delay[ii]/(1000*scanningtime_interval))
  ;    data1D = reform(data2D[idx,*])  
  ;    cgPlot, x_axis, data1D, overplot=(ii ne 0),  color=array_color(ii), $
  ;            Position=plots_loc[*, current_col, current_row], $
  ;            xtitle=xtitle, ytitle=ytitle, title=title, $
  ;            xstyle=1, CHARSIZE=char_Size, $ ;ystyle=1, 
  ;            yrange =[-0.1, max(data2D)], xrange = [-2, 2]
  ; endfor
