# Supplementary material for: Using a Failing Human Ventricular Cardiomyocyte Model to Re-Evaluate Ca2+ Cycling, Voltage Dependence, and Spark Characteristics
Source: Biomolecules. 2024 Oct 28;14(11):1371. doi: 10.3390/biom14111371 (PMC11591732; doi:10.3390/biom14111371)
Supplement: Supplementary file 1 [file biomolecules-14-01371-s001.zip › ECC_GPU_WT/plot_IDL_3_State_RyR/aspect.pro]

	http://www.idlcoyote.com/programs/aspect.pro
	+
	NAME:
	ASPECT
	PURPOSE:
	This function calculates and returns the normalized position
	coordinates necessary to put a plot with a specified aspect ratio
	into the currently active graphics window. It works on the display
	output window as well as in a PostScript output window.
	AUTHOR:
	FANNING SOFTWARE CONSULTING
	David Fanning, Ph.D.
	1645 Sheely Drive
	Fort Collins, CO 80526 USA
	Phone: 970-221-0438
	E-mail: david@idlcoyote.com
	Coyote's Guide to IDL Programming: http://www.idlcoyote.com/
	CATEGORY:
	Graphics
	CALLING SEQUENCE:
	position = ASPECT(aspectRatio)
	INPUTS:
	aspectRatio: A floating point value that is the desired aspect
	ratio (ratio of heigth to width) of the plot in the current
	graphics output window. If this parameter is missing, an aspect
	ratio of 1.0 (a square plot) is assumed.
	KEYWORD PARAMETERS:
	MARGIN: The margin around the edges of the plot. The value must be
	a floating point value between 0.0 and 0.5. It is expressed in
	normalized coordinate units. The default margin is 0.15.
	WINDOWASPECT: The aspect ratio of the target window. If not provided,
	the value is obtained from the current graphics window.
	OUTPUTS:
	position: A four-element floating array of normalized coordinates.
	The order of the elements is [x0, y0, x1, y1], similar to the
	!P.POSITION system variable or the POSITION keyword on any IDL
	graphic command.
	EXAMPLE:
	To create a plot with an aspect ratio of 1:2 and a margin of
	0.10 around the edge of the output window, do this:
	plotPosition = ASPECT(0.5, Margin=0.10)
	PLOT, Findgen(11), POSITION=plotPosition
	Notice this can be done in a single IDL command, like this:
	PLOT, Findgen(11), POSITION=ASPECT(0.5, Margin=0.10)
	MODIFICATION HISTORY:
	Written by: David Fanning, November 1996.
	Added better error checking, 18 Feb 1997, DWF.
	Added WindowAspect keyword. 10 Feb 2000. DWF
	Added double precision tolerance for aspectRatio. 9 NOV 2001 BT
	Officially retired in favor of cgAspect. 11 February 2013. DWF.
	-
	******************************************************************************************
	Copyright (c) 2008, by Fanning Software Consulting, Inc.
	All rights reserved.
	Redistribution and use in source and binary forms, with or without
	modification, are permitted provided that the following conditions are met:
	* Redistributions of source code must retain the above copyright
	notice, this list of conditions and the following disclaimer.
	* Redistributions in binary form must reproduce the above copyright
	notice, this list of conditions and the following disclaimer in the
	documentation and/or other materials provided with the distribution.
	* Neither the name of Fanning Software Consulting, Inc. nor the names of its
	contributors may be used to endorse or promote products derived from this
	software without specific prior written permission.
	THIS SOFTWARE IS PROVIDED BY FANNING SOFTWARE CONSULTING, INC. ''AS IS'' AND ANY
	EXPRESS OR IMPLIED WARRANTIES, INCLUDING, BUT NOT LIMITED TO, THE IMPLIED WARRANTIES
	OF MERCHANTABILITY AND FITNESS FOR A PARTICULAR PURPOSE ARE DISCLAIMED. IN NO EVENT
	SHALL FANNING SOFTWARE CONSULTING, INC. BE LIABLE FOR ANY DIRECT, INDIRECT,
	INCIDENTAL, SPECIAL, EXEMPLARY, OR CONSEQUENTIAL DAMAGES (INCLUDING, BUT NOT LIMITED
	TO, PROCUREMENT OF SUBSTITUTE GOODS OR SERVICES	LOSS OF USE, DATA, OR PROFITS
	LOSS OF USE, DATA, OR PROFITS	OR BUSINESS INTERRUPTION) HOWEVER CAUSED AND
	ON ANY THEORY OF LIABILITY, WHETHER IN CONTRACT, STRICT LIABILITY, OR TORT
	(INCLUDING NEGLIGENCE OR OTHERWISE) ARISING IN ANY WAY OUT OF THE USE OF THIS
	SOFTWARE, EVEN IF ADVISED OF THE POSSIBILITY OF SUCH DAMAGE.
	******************************************************************************************
FUNCTION ASPECT, aspectRatio, MARGIN=margin, WindowAspect=wAspectRatio
ON_ERROR, 1
	Check for aspect ratio parameter and possibilities.
IF N_PARAMS() EQ 0 THEN aspectRatio = 1.0
IF aspectRatio EQ 0 THEN BEGIN
MESSAGE, 'Aspect Ratio of 0. Changing to 1...', /Informational
aspectRatio = 1.0
ENDIF
s = SIZE(aspectRatio)
IF (s(s(0)+1) NE 4) AND (s(s(0)+1) NE 5) THEN $
MESSAGE, 'Aspect Ratio is not a FLOAT or DOUBLE. Take care...', /Informational
	Check for margins.
IF N_ELEMENTS(margin) EQ 0 THEN margin = 0.15
	Error checking.
IF margin LT 0 OR margin GE 0.5 THEN $
MESSAGE, 'The MARGIN keyword value must be between 0.0 and 0.5.'
	Calculate the aspect ratio of the current window.
IF N_Elements(wAspectRatio) EQ 0 THEN wAspectRatio = FLOAT(!D.Y_VSIZE) / !D.X_VSIZE
	Calculate normalized positions in window.
IF (aspectRatio LE wAspectRatio) THEN BEGIN
xstart = margin
ystart = 0.5 - (0.5 - margin) * (aspectRatio / wAspectRatio)
xend = 1.0 - margin
yend = 0.5 + (0.5 - margin) * (aspectRatio / wAspectRatio)
ENDIF ELSE BEGIN
xstart = 0.5 - (0.5 - margin) * (wAspectRatio / aspectRatio)
ystart = margin
xend = 0.5 + (0.5 - margin) * (wAspectRatio / aspectRatio)
yend = 1.0 - margin
ENDELSE
position = [xstart, ystart, xend, yend]
RETURN, position
END
