# Supplementary material for: Using a Failing Human Ventricular Cardiomyocyte Model to Re-Evaluate Ca2+ Cycling, Voltage Dependence, and Spark Characteristics
Source: Biomolecules. 2024 Oct 28;14(11):1371. doi: 10.3390/biom14111371 (PMC11591732; doi:10.3390/biom14111371)
Supplement: Supplementary file 1 [file biomolecules-14-01371-s001.zip › ECC_GPU_WT/plot_IDL_3_State_RyR/check_num_datafiles.pro]

;; Author: Hoang-Trong Minh Tuan
;; Affiliation: George Mason University, 2011
;; parameters:
;;  - mydir = where to find data files (relative to rootdir)
;;  - rootdir = the rootdir
;;  - base_filename = the base filename (cmyo-, caf-, ...)
;; Return:
;;   numfiles = number of files in the given //mydir// folder
;;   datafile_list = list of all file names
function check_num_datafiles, mydir, root_dir, base_filename,datafile_list

  datafile_list = file_search(filepath(base_filename+'*.h5', subdirectory=mydir, root_dir=root_dir))

  if (datafile_list(0) eq '') then numfiles = 0 else numfiles = n_elements(datafile_list)

  return, numfiles
end
