# Supplementary material for: Using a Failing Human Ventricular Cardiomyocyte Model to Re-Evaluate Ca2+ Cycling, Voltage Dependence, and Spark Characteristics
Source: Biomolecules. 2024 Oct 28;14(11):1371. doi: 10.3390/biom14111371 (PMC11591732; doi:10.3390/biom14111371)
Supplement: Supplementary file 1 [file biomolecules-14-01371-s001.zip › ECC_GPU_WT/plot_IDL_3_State_RyR/curve-fit/mpfit2dfun.pro]

	+
	NAME:
	MPFIT2DFUN
	AUTHOR:
	Craig B. Markwardt, NASA/GSFC Code 662, Greenbelt, MD 20770
	craigm@lheamail.gsfc.nasa.gov
	UPDATED VERSIONs can be found on my WEB PAGE:
	http://cow.physics.wisc.edu/~craigm/idl/idl.html
	PURPOSE:
	Perform Levenberg-Marquardt least-squares fit to a 2-D IDL function
	MAJOR TOPICS:
	Curve and Surface Fitting
	CALLING SEQUENCE:
	parms = MPFIT2DFUN(MYFUNCT, X, Y, Z, ERR, start_parms, ...)
	DESCRIPTION:
	MPFIT2DFUN fits a user-supplied model -- in the form of an IDL
	function -- to a set of user-supplied data. MPFIT2DFUN calls
	MPFIT, the MINPACK-1 least-squares minimizer, to do the main
	work. MPFIT2DFUN is a specialized version for two-dimensional
	data.
	Given the data and their uncertainties, MPFIT2DFUN finds the best set
	of model parameters which match the data (in a least-squares
	sense) and returns them in an array.
	The user must supply the following items:
	- Two arrays of independent variable values ("X", "Y").
	- An array of "measured" *dependent* variable values ("Z").
	- An array of "measured" 1-sigma uncertainty values ("ERR").
	- The name of an IDL function which computes Z given (X,Y) ("MYFUNCT").
	- Starting guesses for all of the parameters ("START_PARAMS").
	There are very few restrictions placed on X, Y, Z, or MYFUNCT.
	Simply put, MYFUNCT must map the (X,Y) values into Z values given
	the model parameters. The (X,Y) values are usually the independent
	X and Y coordinate positions in the two dimensional plane, but need
	not be.
	MPFIT2DFUN carefully avoids passing large arrays where possible to
	improve performance.
	See below for an example of usage.
	USER FUNCTION
	The user must define a function which returns the model value. For
	applications which use finite-difference derivatives -- the default
	-- the user function should be declared in the following way:
	FUNCTION MYFUNCT, X, Y, P
		The independent variables are X and Y
		Parameter values are passed in "P"
	ZMOD = ... computed model values at (X,Y) ...
	return, ZMOD
	END
	The returned array YMOD must have the same dimensions and type as
	the "measured" Z values.
	User functions may also indicate a fatal error condition
	using the ERROR_CODE common block variable, as described
	below under the MPFIT_ERROR common block definition.
	See the discussion under "ANALYTIC DERIVATIVES" and AUTODERIVATIVE
	in MPFIT.PRO if you wish to compute the derivatives for yourself.
	AUTODERIVATIVE is accepted and passed directly to MPFIT. The user
	function must accept one additional parameter, DP, which contains
	the derivative of the user function with respect to each parameter
	at each data point, as described in MPFIT.PRO.
	CREATING APPROPRIATELY DIMENSIONED INDEPENDENT VARIABLES
	The user must supply appropriate independent variables to
	MPFIT2DFUN. For image fitting applications, this variable should
	be two-dimensional *arrays* describing the X and Y positions of
	every *pixel*. [ Thus any two dimensional sampling is permitted,
	including irregular sampling. ]
	If the sampling is regular, then the x coordinates are the same for
	each row, and the y coordinates are the same for each column. Call
	the x-row and y-column coordinates XR and YC respectively. You can
	then compute X and Y as follows:
	X = XR # (YC*0 + 1) eqn. 1
	Y = (XR*0 + 1) # YC eqn. 2
	For example, if XR and YC have the following values:
	XR = [ 1, 2, 3, 4, 5,]		X positions of one row of pixels
	YC = [ 15,16,17 ]		Y positions of one column of
	pixels
	Then using equations 1 and 2 above will give these values to X and
	Y:
	X : 1 2 3 4 5		X positions of all pixels
	1 2 3 4 5
	1 2 3 4 5
	Y : 15 15 15 15 15		Y positions of all pixels
	16 16 16 16 16
	17 17 17 17 17
	Using the above technique is suggested, but *not* required. You
	can do anything you wish with the X and Y values. This technique
	only makes it easier to compute your model function values.
	CONSTRAINING PARAMETER VALUES WITH THE PARINFO KEYWORD
	The behavior of MPFIT can be modified with respect to each
	parameter to be fitted. A parameter value can be fixed	simple
	boundary constraints can be imposed	limitations on the parameter
	changes can be imposed	properties of the automatic derivative can
	be modified	and parameters can be tied to one another.
	These properties are governed by the PARINFO structure, which is
	passed as a keyword parameter to MPFIT.
	PARINFO should be an array of structures, one for each parameter.
	Each parameter is associated with one element of the array, in
	numerical order. The structure can have the following entries
	(none are required):
	.VALUE - the starting parameter value (but see the START_PARAMS
	parameter for more information).
	.FIXED - a boolean value, whether the parameter is to be held
	fixed or not. Fixed parameters are not varied by
	MPFIT, but are passed on to MYFUNCT for evaluation.
	.LIMITED - a two-element boolean array. If the first/second
	element is set, then the parameter is bounded on the
	lower/upper side. A parameter can be bounded on both
	sides. Both LIMITED and LIMITS must be given
	together.
	.LIMITS - a two-element float or double array. Gives the
	parameter limits on the lower and upper sides,
	respectively. Zero, one or two of these values can be
	set, depending on the values of LIMITED. Both LIMITED
	and LIMITS must be given together.
	.PARNAME - a string, giving the name of the parameter. The
	fitting code of MPFIT does not use this tag in any
	way. However, the default ITERPROC will print the
	parameter name if available.
	.STEP - the step size to be used in calculating the numerical
	derivatives. If set to zero, then the step size is
	computed automatically. Ignored when AUTODERIVATIVE=0.
	This value is superceded by the RELSTEP value.
	.RELSTEP - the *relative* step size to be used in calculating
	the numerical derivatives. This number is the
	fractional size of the step, compared to the
	parameter value. This value supercedes the STEP
	setting. If the parameter is zero, then a default
	step size is chosen.
	.MPSIDE - the sidedness of the finite difference when computing
	numerical derivatives. This field can take four
	values:
	0 - one-sided derivative computed automatically
	1 - one-sided derivative (f(x+h) - f(x) )/h
	-1 - one-sided derivative (f(x) - f(x-h))/h
	2 - two-sided derivative (f(x+h) - f(x-h))/(2*h)
	Where H is the STEP parameter described above. The
	"automatic" one-sided derivative method will chose a
	direction for the finite difference which does not
	violate any constraints. The other methods do not
	perform this check. The two-sided method is in
	principle more precise, but requires twice as many
	function evaluations. Default: 0.
	.MPMINSTEP - the minimum change to be made in the parameter
	value. During the fitting process, the parameter
	will be changed by multiples of this value. The
	actual step is computed as:
	DELTA1 = MPMINSTEP*ROUND(DELTA0/MPMINSTEP)
	where DELTA0 and DELTA1 are the estimated parameter
	changes before and after this constraint is
	applied. Note that this constraint should be used
	with care since it may cause non-converging,
	oscillating solutions.
	A value of 0 indicates no minimum. Default: 0.
	.MPMAXSTEP - the maximum change to be made in the parameter
	value. During the fitting process, the parameter
	will never be changed by more than this value.
	A value of 0 indicates no maximum. Default: 0.
	.TIED - a string expression which "ties" the parameter to other
	free or fixed parameters. Any expression involving
	constants and the parameter array P are permitted.
	Example: if parameter 2 is always to be twice parameter
	1 then use the following: parinfo[2].tied = '2 * P[1]'.
	Since they are totally constrained, tied parameters are
	considered to be fixed	no errors are computed for them.
	[ NOTE: the PARNAME can't be used in expressions. ]
	Future modifications to the PARINFO structure, if any, will involve
	adding structure tags beginning with the two letters "MP".
	Therefore programmers are urged to avoid using tags starting with
	the same letters	otherwise they are free to include their own
	fields within the PARINFO structure, and they will be ignored.
	PARINFO Example:
	parinfo = replicate({value:0.D, fixed:0, limited:[0,0], $
	limits:[0.D,0]}, 5)
	parinfo[0].fixed = 1
	parinfo[4].limited(0) = 1
	parinfo[4].limits(0) = 50.D
	parinfo[*].value = [5.7D, 2.2, 500., 1.5, 2000.]
	A total of 5 parameters, with starting values of 5.7,
	2.2, 500, 1.5, and 2000 are given. The first parameter
	is fixed at a value of 5.7, and the last parameter is
	constrained to be above 50.
	COMPATIBILITY
	This function is designed to work with IDL 5.0 or greater.
	Because TIED parameters rely on the EXECUTE() function, they cannot
	be used with the free version of the IDL Virtual Machine.
	INPUTS:
	MYFUNCT - a string variable containing the name of an IDL
	function. This function computes the "model" Z values
	given the X,Y values and model parameters, as described above.
	X - Array of "X" independent variable values, as described above.
	These values are passed directly to the fitting function
	unmodified.
	Y - Array of "Y" independent variable values, as described
	above. X and Y should have the same data type.
	Z - Array of "measured" dependent variable values. Z should have
	the same data type as X and Y. The function MYFUNCT should
	map (X,Y)->Z.
	ERR - Array of "measured" 1-sigma uncertainties. ERR should have
	the same data type as Z. ERR is ignored if the WEIGHTS
	keyword is specified.
	START_PARAMS - An array of starting values for each of the
	parameters of the model. The number of parameters
	should be fewer than the number of measurements.
	Also, the parameters should have the same data type
	as the measurements (double is preferred).
	This parameter is optional if the PARINFO keyword
	is used (see MPFIT). The PARINFO keyword provides
	a mechanism to fix or constrain individual
	parameters. If both START_PARAMS and PARINFO are
	passed, then the starting *value* is taken from
	START_PARAMS, but the *constraints* are taken from
	PARINFO.
	RETURNS:
	Returns the array of best-fit parameters.
	KEYWORD PARAMETERS:
	BESTNORM - the value of the summed, squared, weighted residuals
	for the returned parameter values, i.e. the chi-square value.
	COVAR - the covariance matrix for the set of parameters returned
	by MPFIT. The matrix is NxN where N is the number of
	parameters. The square root of the diagonal elements
	gives the formal 1-sigma statistical errors on the
	parameters IF errors were treated "properly" in MYFUNC.
	Parameter errors are also returned in PERROR.
	To compute the correlation matrix, PCOR, use this example:
	PCOR = COV * 0
	FOR i = 0, n-1 DO FOR j = 0, n-1 DO $
	PCOR[i,j] = COV[i,j]/sqrt(COV[i,i]*COV[j,j])
	or equivalently, in vector notation,
	PCOR = COV / (PERROR # PERROR)
	If NOCOVAR is set or MPFIT terminated abnormally, then
	COVAR is set to a scalar with value !VALUES.D_NAN.
	DOF - number of degrees of freedom, computed as
	DOF = N_ELEMENTS(DEVIATES) - NFREE
	Note that this doesn't account for pegged parameters (see
	NPEGGED).
	ERRMSG - a string error or warning message is returned.
	FTOL - a nonnegative input variable. Termination occurs when both
	the actual and predicted relative reductions in the sum of
	squares are at most FTOL (and STATUS is accordingly set to
	1 or 3). Therefore, FTOL measures the relative error
	desired in the sum of squares. Default: 1D-10
	FUNCTARGS - A structure which contains the parameters to be passed
	to the user-supplied function specified by MYFUNCT via
	the _EXTRA mechanism. This is the way you can pass
	additional data to your user-supplied function without
	using common blocks.
	By default, no extra parameters are passed to the
	user-supplied function.
	GTOL - a nonnegative input variable. Termination occurs when the
	cosine of the angle between fvec and any column of the
	jacobian is at most GTOL in absolute value (and STATUS is
	accordingly set to 4). Therefore, GTOL measures the
	orthogonality desired between the function vector and the
	columns of the jacobian. Default: 1D-10
	ITERARGS - The keyword arguments to be passed to ITERPROC via the
	_EXTRA mechanism. This should be a structure, and is
	similar in operation to FUNCTARGS.
	Default: no arguments are passed.
	ITERPROC - The name of a procedure to be called upon each NPRINT
	iteration of the MPFIT routine. It should be declared
	in the following way:
	PRO ITERPROC, MYFUNCT, p, iter, fnorm, FUNCTARGS=fcnargs, $
	PARINFO=parinfo, QUIET=quiet, ...
		perform custom iteration update
	END
	ITERPROC must either accept all three keyword
	parameters (FUNCTARGS, PARINFO and QUIET), or at least
	accept them via the _EXTRA keyword.
	MYFUNCT is the user-supplied function to be minimized,
	P is the current set of model parameters, ITER is the
	iteration number, and FUNCTARGS are the arguments to be
	passed to MYFUNCT. FNORM should be the
	chi-squared value. QUIET is set when no textual output
	should be printed. See below for documentation of
	PARINFO.
	In implementation, ITERPROC can perform updates to the
	terminal or graphical user interface, to provide
	feedback while the fit proceeds. If the fit is to be
	stopped for any reason, then ITERPROC should set the
	common block variable ERROR_CODE to negative value (see
	MPFIT_ERROR common block below). In principle,
	ITERPROC should probably not modify the parameter
	values, because it may interfere with the algorithm's
	stability. In practice it is allowed.
	Default: an internal routine is used to print the
	parameter values.
	MAXITER - The maximum number of iterations to perform. If the
	number is exceeded, then the STATUS value is set to 5
	and MPFIT returns.
	Default: 200 iterations
	NFEV - the number of MYFUNCT function evaluations performed.
	NITER - the number of iterations completed.
	NOCOVAR - set this keyword to prevent the calculation of the
	covariance matrix before returning (see COVAR)
	NPRINT - The frequency with which ITERPROC is called. A value of
	1 indicates that ITERPROC is called with every iteration,
	while 2 indicates every other iteration, etc. Note that
	several Levenberg-Marquardt attempts can be made in a
	single iteration.
	Default value: 1
	PARINFO - Provides a mechanism for more sophisticated constraints
	to be placed on parameter values. When PARINFO is not
	passed, then it is assumed that all parameters are free
	and unconstrained. Values in PARINFO are never
	modified during a call to MPFIT.
	See description above for the structure of PARINFO.
	Default value: all parameters are free and unconstrained.
	PERROR - The formal 1-sigma errors in each parameter, computed
	from the covariance matrix. If a parameter is held
	fixed, or if it touches a boundary, then the error is
	reported as zero.
	If the fit is unweighted (i.e. no errors were given, or
	the weights were uniformly set to unity), then PERROR
	will probably not represent the true parameter
	uncertainties. *If* you can assume that the true reduced
	chi-squared value is unity -- meaning that the fit is
	implicitly assumed to be of good quality -- then the
	estimated parameter uncertainties can be computed by
	scaling PERROR by the measured chi-squared value.
	DOF = N_ELEMENTS(Z) - N_ELEMENTS(PARMS)	deg of freedom
	PCERROR = PERROR * SQRT(BESTNORM / DOF)	scaled uncertainties
	QUIET - set this keyword when no textual output should be printed
	by MPFIT
	STATUS - an integer status code is returned. All values other
	than zero can represent success. It can have one of the
	following values:
	0 improper input parameters.
	1 both actual and predicted relative reductions
	in the sum of squares are at most FTOL.
	2 relative error between two consecutive iterates
	is at most XTOL
	3 conditions for STATUS = 1 and STATUS = 2 both hold.
	4 the cosine of the angle between fvec and any
	column of the jacobian is at most GTOL in
	absolute value.
	5 the maximum number of iterations has been reached
	6 FTOL is too small. no further reduction in
	the sum of squares is possible.
	7 XTOL is too small. no further improvement in
	the approximate solution x is possible.
	8 GTOL is too small. fvec is orthogonal to the
	columns of the jacobian to machine precision.
	WEIGHTS - Array of weights to be used in calculating the
	chi-squared value. If WEIGHTS is specified then the ERR
	parameter is ignored. The chi-squared value is computed
	as follows:
	CHISQ = TOTAL( (Z-MYFUNCT(X,Y,P))^2 * ABS(WEIGHTS) )
	Here are common values of WEIGHTS:
	1D/ERR^2 - Normal weighting (ERR is the measurement error)
	1D/Z - Poisson weighting (counting statistics)
	1D - Unweighted
	XTOL - a nonnegative input variable. Termination occurs when the
	relative error between two consecutive iterates is at most
	XTOL (and STATUS is accordingly set to 2 or 3). Therefore,
	XTOL measures the relative error desired in the approximate
	solution. Default: 1D-10
	YFIT - the best-fit model function, as returned by MYFUNCT.
	EXAMPLE:
	p = [2.2D, -0.7D, 1.4D, 3000.D]
	x = (dindgen(200)*0.1 - 10.) # (dblarr(200) + 1)
	y = (dblarr(200) + 1) # (dindgen(200)*0.1 - 10.)
	zi = gauss2(x, y, p)
	sz = sqrt(zi>1)
	z = zi + randomn(seed, 200, 200) * sz
	p0 = [0D, 0D, 1D, 10D]
	p = mpfit2dfun('GAUSS2', x, y, z, sz, p0)
	Generates a synthetic data set with a Gaussian peak, and Poisson
	statistical uncertainty. Then the same function (but different
	starting parameters) is fitted to the data to see how close we can
	get.
	It is especially worthy to notice that the X and Y values are
	created as full images, so that a coordinate is attached to each
	pixel independently. This is the format that GAUSS2 accepts, and
	the easiest for you to use in your own functions.
	COMMON BLOCKS:
	COMMON MPFIT_ERROR, ERROR_CODE
	User routines may stop the fitting process at any time by
	setting an error condition. This condition may be set in either
	the user's model computation routine (MYFUNCT), or in the
	iteration procedure (ITERPROC).
	To stop the fitting, the above common block must be declared,
	and ERROR_CODE must be set to a negative number. After the user
	procedure or function returns, MPFIT checks the value of this
	common block variable and exits immediately if the error
	condition has been set. By default the value of ERROR_CODE is
	zero, indicating a successful function/procedure call.
	REFERENCES:
	MINPACK-1, Jorge More', available from netlib (www.netlib.org).
	"Optimization Software Guide," Jorge More' and Stephen Wright,
	SIAM, *Frontiers in Applied Mathematics*, Number 14.
	MODIFICATION HISTORY:
	Written, transformed from MPFITFUN, 26 Sep 1999, CM
	Alphabetized documented keywords, 02 Oct 1999, CM
	Added example, 02 Oct 1999, CM
	Tried to clarify definitions of X and Y, 29 Oct 1999, CM
	Added QUERY keyword and query checking of MPFIT, 29 Oct 1999, CM
	Check to be sure that X, Y and Z are present, 02 Nov 1999, CM
	Documented PERROR for unweighted fits, 03 Nov 1999, CM
	Changed to ERROR_CODE for error condition, 28 Jan 2000, CM
	Copying permission terms have been liberalized, 26 Mar 2000, CM
	Propagated improvements from MPFIT, 17 Dec 2000, CM
	Documented RELSTEP field of PARINFO (!!), CM, 25 Oct 2002
	Add DOF keyword to return degrees of freedom, CM, 23 June 2003
	Minor documentation adjustment, 03 Feb 2004, CM
	Fix the example to prevent zero errorbars, 28 Mar 2005, CM
	Defend against users supplying strangely dimensioned X and Y, 29
	Jun 2005, CM
	Convert to IDL 5 array syntax (!), 16 Jul 2006, CM
	Move STRICTARR compile option inside each function/procedure, 9 Oct 2006
	Add COMPATIBILITY section, CM, 13 Dec 2007
	$Id: mpfit2dfun.pro,v 1.11 2010/04/09 04:58:35 craigm Exp $
	-
	Copyright (C) 1997-2000, 2002, 2003, 2004, 2005, Craig Markwardt
	This software is provided as is without any warranty whatsoever.
	Permission to use, copy, modify, and distribute modified or
	unmodified copies is granted, provided this copyright and disclaimer
	are included unchanged.
	-
FORWARD_FUNCTION mpfit2dfun_eval, mpfit2dfun, mpfit
	This is the call-back function for MPFIT. It evaluates the
	function, subtracts the data, and returns the residuals.
function mpfit2dfun_eval, p, dp, _EXTRA=extra
COMPILE_OPT strictarr
common mpfit2dfun_common, fcn, x, y, z, err, wts, f, fcnargs
		The function is evaluated here. There are four choices,
		depending on whether (a) FUNCTARGS was passed to MPFIT2DFUN, which
		is passed to this function as "hf"	or (b) the derivative
		parameter "dp" is passed, meaning that derivatives should be
		calculated analytically by the function itself.
if n_elements(fcnargs) GT 0 then begin
if n_params() GT 1 then f = call_function(fcn,x,y,p, dp, _EXTRA=fcnargs)$
else f = call_function(fcn,x,y,p, _EXTRA=fcnargs)
endif else begin
if n_params() GT 1 then f = call_function(fcn,x,y,p, dp) $
else f = call_function(fcn,x,y,p)
endelse
		Compute the deviates, applying either errors or weights
if n_elements(err) GT 0 then begin
result = (z-f)/err
endif else if n_elements(wts) GT 0 then begin
result = (z-f)*wts
endif else begin
result = (z-f)
endelse
		Make sure the returned result is one-dimensional.
result = reform(result, n_elements(result), /overwrite)
return, result
end
function mpfit2dfun, fcn, x, y, z, err, p, WEIGHTS=wts, FUNCTARGS=fa, $
BESTNORM=bestnorm, nfev=nfev, STATUS=status, $
parinfo=parinfo, query=query, $
npegged=npegged, nfree=nfree, dof=dof, $
covar=covar, perror=perror, niter=iter, yfit=yfit, $
quiet=quiet, ERRMSG=errmsg, _EXTRA=extra
COMPILE_OPT strictarr
status = 0L
errmsg = ''
		Detect MPFIT and crash if it was not found
catch, catcherror
if catcherror NE 0 then begin
MPFIT_NOTFOUND:
catch, /cancel
message, 'ERROR: the required function MPFIT must be in your IDL path', /info
return, !values.d_nan
endif
if mpfit(/query) NE 1 then goto, MPFIT_NOTFOUND
catch, /cancel
if keyword_set(query) then return, 1
if n_params() EQ 0 then begin
message, "USAGE: PARMS = MPFIT2DFUN('MYFUNCT', X, Y, ERR, "+ $
"START_PARAMS, ... )", /info
return, !values.d_nan
endif
if n_elements(x) EQ 0 OR n_elements(y) EQ 0 OR n_elements(z) EQ 0 then begin
message, 'ERROR: X, Y and Z must be defined', /info
return, !values.d_nan
endif
		Use common block to pass data back and forth
common mpfit2dfun_common, fc, xc, yc, zc, ec, wc, mc, ac
fc = fcn & xc = x & yc = y & zc = z & mc = 0L
		These optional parameters must be undefined first
ac = 0 & dummy = size(temporary(ac))
ec = 0 & dummy = size(temporary(ec))
wc = 0 & dummy = size(temporary(wc))
if n_elements(fa) GT 0 then ac = fa
if n_elements(wts) GT 0 then begin
wc = sqrt(abs(wts))
endif else if n_elements(err) GT 0 then begin
wh = where(err EQ 0, ct)
if ct GT 0 then begin
message, 'ERROR: ERROR value must not be zero. Use WEIGHTS.', $
/info
return, !values.d_nan
endif
ec = err
endif
result = mpfit('mpfit2dfun_eval', p, $
parinfo=parinfo, STATUS=status, nfev=nfev, BESTNORM=bestnorm,$
covar=covar, perror=perror, niter=iter, $
nfree=nfree, npegged=npegged, dof=dof, $
ERRMSG=errmsg, quiet=quiet, _EXTRA=extra)
		Retrieve the fit value
yfit = temporary(mc)
		Some cleanup
xc = 0 & yc = 0 & zc = 0 & wc = 0 & ec = 0 & mc = 0 & ac = 0
		Print error message if there is one.
if NOT keyword_set(quiet) AND errmsg NE '' then $
message, errmsg, /info
return, result
end
