# Supplementary material for: Using a Failing Human Ventricular Cardiomyocyte Model to Re-Evaluate Ca2+ Cycling, Voltage Dependence, and Spark Characteristics
Source: Biomolecules. 2024 Oct 28;14(11):1371. doi: 10.3390/biom14111371 (PMC11591732; doi:10.3390/biom14111371)
Supplement: Supplementary file 1 [file biomolecules-14-01371-s001.zip › ECC_GPU_WT/plot_IDL_3_State_RyR/curve-fit/mpfit2dpeak.pro]

	+
	NAME:
	MPFIT2DPEAK
	AUTHOR:
	Craig B. Markwardt, NASA/GSFC Code 662, Greenbelt, MD 20770
	craigm@lheamail.gsfc.nasa.gov
	UPDATED VERSIONs can be found on my WEB PAGE:
	http://cow.physics.wisc.edu/~craigm/idl/idl.html
	PURPOSE:
	Fit a gaussian, lorentzian or Moffat model to data
	MAJOR TOPICS:
	Curve and Surface Fitting
	CALLING SEQUENCE:
	yfit = MPFIT2DPEAK(Z, A [, X, Y, /TILT ...] )
	DESCRIPTION:
	MPFIT2DPEAK fits a gaussian, lorentzian or Moffat model using the
	non-linear least squares fitter MPFIT. MPFIT2DPEAK is meant to be
	a drop-in replacement for IDL's GAUSS2DFIT function (and requires
	MPFIT and MPFIT2DFUN).
	The choice of the fitting function is determined by the keywords
	GAUSSIAN, LORENTZIAN and MOFFAT. By default the gaussian model
	function is used. [ The Moffat function is a modified Lorentzian
	with variable power law index. ] The two-dimensional peak has
	independent semimajor and semiminor axes, with an optional
	rotation term activated by setting the TILT keyword. The baseline
	is assumed to be a constant.
	GAUSSIAN A[0] + A[1]*exp(-0.5*u)
	LORENTZIAN A[0] + A[1]/(u + 1)
	MOFFAT A[0] + A[1]/(u + 1)^A[7]
	u = ( (x-A[4])/A[2] )^2 + ( (y-A[5])/A[3] )^2
	where x and y are cartesian coordinates in rotated
	coordinate system if TILT keyword is set.
	The returned parameter array elements have the following meanings:
	A[0] Constant baseline level
	A[1] Peak value
	A[2] Peak half-width (x) -- gaussian sigma or half-width at half-max
	A[3] Peak half-width (y) -- gaussian sigma or half-width at half-max
	A[4] Peak centroid (x)
	A[5] Peak centroid (y)
	A[6] Rotation angle (radians) if TILT keyword set
	A[7] Moffat power law index if MOFFAT keyword set
	By default the initial starting values for the parameters A are
	estimated from the data. However, explicit starting values can be
	supplied using the ESTIMATES keyword. Also, error or weighting
	values can optionally be provided	otherwise the fit is
	unweighted.
	RESTRICTIONS:
	If no starting parameter ESTIMATES are provided, then MPFIT2DPEAK
	attempts to estimate them from the data. This is not a perfect
	science	however, the author believes that the technique
	implemented here is more robust than the one used in IDL's
	GAUSS2DFIT. The author has tested cases of strong peaks, noisy
	peaks and broad peaks, all with success.
	COMPATIBILITY
	This function is designed to work with IDL 5.0 or greater.
	Because TIED parameters rely on the EXECUTE() function, they cannot
	be used with the free version of the IDL Virtual Machine.
	INPUTS:
	Z - Two dimensional array of "measured" dependent variable values.
	Z should be of the same type and dimension as (X # Y).
	X - Optional vector of x positions for a single row of Z.
	X[i] should provide the x position of Z[i,*]
	Default: X values are integer increments from 0 to NX-1
	Y - Optional vector of y positions for a single column of Z.
	Y[j] should provide the y position of Z[*,j]
	Default: Y values are integer increments from 0 to NY-1
	OUTPUTS:
	A - Upon return, an array of best fit parameter values. See the
	table above for the meanings of each parameter element.
	RETURNS:
	Returns the best fitting model function as a 2D array.
	KEYWORDS:
	** NOTE ** Additional keywords such as PARINFO, BESTNORM, and
	STATUS are accepted by MPFIT2DPEAK but not documented
	here. Please see the documentation for MPFIT for the
	description of these advanced options.
	CHISQ - the value of the summed squared residuals for the
	returned parameter values.
	CIRCULAR - if set, then the peak profile is assumed to be
	azimuthally symmetric. When set, the parameters A[2)
	and A[3) will be identical and the TILT keyword will
	have no effect.
	DOF - number of degrees of freedom, computed as
	DOF = N_ELEMENTS(DEVIATES) - NFREE
	Note that this doesn't account for pegged parameters (see
	NPEGGED).
	ERROR - upon input, the measured 1-sigma uncertainties in the "Z"
	values. If no ERROR or WEIGHTS are given, then the fit is
	unweighted.
	ESTIMATES - Array of starting values for each parameter of the
	model. If ESTIMATES is not set, then the starting
	values are estimated from the data directly, before
	fitting. (This also means that PARINFO.VALUES is
	ignored.)
	Default: not set - parameter values are estimated from data.
	GAUSSIAN - if set, fit a gaussian model function. The Default.
	LORENTZIAN - if set, fit a lorentzian model function.
	MOFFAT - if set, fit a Moffat model function.
	MEASURE_ERRORS - synonym for ERRORS, for consistency with built-in
	IDL fitting routines.
	NEGATIVE - if set, and ESTIMATES is not provided, then MPFIT2DPEAK
	will assume that a negative peak is present -- a
	valley. Specifying this keyword is not normally
	required, since MPFIT2DPEAK can determine this
	automatically.
	NFREE - the number of free parameters in the fit. This includes
	parameters which are not FIXED and not TIED, but it does
	include parameters which are pegged at LIMITS.
	PERROR - upon return, the 1-sigma uncertainties of the parameter
	values A. These values are only meaningful if the ERRORS
	or WEIGHTS keywords are specified properly.
	If the fit is unweighted (i.e. no errors were given, or
	the weights were uniformly set to unity), then PERROR
	will probably not represent the true parameter
	uncertainties.
	*If* you can assume that the true reduced chi-squared
	value is unity -- meaning that the fit is implicitly
	assumed to be of good quality -- then the estimated
	parameter uncertainties can be computed by scaling PERROR
	by the measured chi-squared value.
	DOF = N_ELEMENTS(Z) - N_ELEMENTS(A)	deg of freedom
	PCERROR = PERROR * SQRT(BESTNORM / DOF)	scaled uncertainties
	QUIET - if set then diagnostic fitting messages are suppressed.
	Default: QUIET=1 (i.e., no diagnostics)
	SIGMA - synonym for PERROR (1-sigma parameter uncertainties), for
	compatibility with GAUSSFIT. Do not confuse this with the
	Gaussian "sigma" width parameter.
	TILT - if set, then the major and minor axes of the peak profile
	are allowed to rotate with respect to the image axes.
	Parameter A[6] will be set to the clockwise rotation angle
	of the A[2] axis in radians.
	WEIGHTS - Array of weights to be used in calculating the
	chi-squared value. If WEIGHTS is specified then the ERR
	parameter is ignored. The chi-squared value is computed
	as follows:
	CHISQ = TOTAL( (Z-MYFUNCT(X,Y,P))^2 * ABS(WEIGHTS) )
	Here are common values of WEIGHTS:
	1D/ERR^2 - Normal weighting (ERR is the measurement error)
	1D/Y - Poisson weighting (counting statistics)
	1D - Unweighted
	The ERROR keyword takes precedence over any WEIGHTS
	keyword values. If no ERROR or WEIGHTS are given, then
	the fit is unweighted.
	EXAMPLE:
		Construct a sample gaussian surface in range [-5,5] centered at [2,-3]
	x = findgen(100)*0.1 - 5. & y = x
	xx = x # (y*0 + 1)
	yy = (x*0 + 1) # y
	rr = sqrt((xx-2.)^2 + (yy+3.)^2)
		Gaussian surface with sigma=0.5, peak value of 3, noise with sigma=0.2
	z = 3.*exp(-(rr/0.5)^2) + randomn(seed,100,100)*.2
		Fit gaussian parameters A
	zfit = mpfit2dpeak(z, a, x, y)
	REFERENCES:
	MINPACK-1, Jorge More', available from netlib (www.netlib.org).
	"Optimization Software Guide," Jorge More' and Stephen Wright,
	SIAM, *Frontiers in Applied Mathematics*, Number 14.
	MODIFICATION HISTORY:
	New algorithm for estimating starting values, CM, 31 Oct 1999
	Documented, 02 Nov 1999
	Small documentation fixes, 02 Nov 1999
	Documented PERROR for unweighted fits, 03 Nov 1999, CM
	Copying permission terms have been liberalized, 26 Mar 2000, CM
	Small cosmetic changes, 21 Sep 2000, CM
	Corrected bug introduced by cosmetic changes, 11 Oct 2000, CM :-)
	Added POSITIVE keyword, 17 Nov 2000, CM
	Removed TILT in common, in favor of FUNCTARGS approach, 23 Nov
	2000, CM
	Added SYMMETRIC keyword, documentation for TILT, and an example,
	24 Nov 2000, CM
	Changed SYMMETRIC to CIRCULAR, 17 Dec 2000, CM
	Really change SYMMETRIC to CIRCULAR!, 13 Sep 2002, CM
	Add error messages for SYMMETRIC and CIRCLE, 08 Nov 2002, CM
	Make more consistent with comparable IDL routines, 30 Jun 2003, CM
	Defend against users supplying strangely dimensioned X and Y, 29
	Jun 2005, CM
	Convert to IDL 5 array syntax (!), 16 Jul 2006, CM
	Move STRICTARR compile option inside each function/procedure, 9 Oct 2006
	Add COMPATIBILITY section, CM, 13 Dec 2007
	Clarify documentation regarding what happens when ESTIMATES is not
	set, CM, 14 Dec 2008
	$Id: mpfit2dpeak.pro,v 1.10 2008/12/14 20:05:44 craigm Exp $
	-
	Copyright (C) 1997-2000, 2002, 2003, 2005, 2006, 2007, 2008 Craig Markwardt
	This software is provided as is without any warranty whatsoever.
	Permission to use, copy, modify, and distribute modified or
	unmodified copies is granted, provided this copyright and disclaimer
	are included unchanged.
	-
forward_function mpfit, mpfitfun, mpfit2dpeak, mpfit2dpeak_gauss, $
mpfit2dpeak_lorentz, mpfit2dpeak_moffat, mpfit2dpeak_u
	Compute the "u" value = (x/a)^2 + (y/b)^2 with optional rotation
function mpfit2dpeak_u, x, y, p, tilt=tilt, symmetric=sym
COMPILE_OPT strictarr
widx = abs(p[2]) > 1e-20 & widy = abs(p[3]) > 1e-20
if keyword_set(sym) then widy = widx
xp = x-p[4] & yp = y-p[5]
theta = p[6]
if keyword_set(tilt) AND theta NE 0 then begin
c = cos(theta) & s = sin(theta)
return, ( (xp * (c/widx) - yp * (s/widx))^2 + $
(xp * (s/widy) + yp * (c/widy))^2 )
endif else begin
return, (xp/widx)^2 + (yp/widy)^2
endelse
end
	Gaussian Function
function mpfit2dpeak_gauss, x, y, p, tilt=tilt, symmetric=sym, _extra=extra
COMPILE_OPT strictarr
sz = size(x)
if sz[sz[0]+1] EQ 5 then smax = 26D else smax = 13.
u = mpfit2dpeak_u(x, y, p, tilt=keyword_set(tilt), symmetric=keyword_set(sym))
mask = u LT (smax^2)		Prevents floating underflow
return, p[0] + p[1] * mask * exp(-0.5 * u * mask)
end
	Lorentzian Function
function mpfit2dpeak_lorentz, x, y, p, tilt=tilt, symmetric=sym, _extra=extra
COMPILE_OPT strictarr
u = mpfit2dpeak_u(x, y, p, tilt=keyword_set(tilt), symmetric=keyword_set(sym))
return, p[0] + p[1] / (u + 1)
end
	Moffat Function
function mpfit2dpeak_moffat, x, y, p, tilt=tilt, symmetric=sym, _extra=extra
COMPILE_OPT strictarr
u = mpfit2dpeak_u(x, y, p, tilt=keyword_set(tilt), symmetric=keyword_set(sym))
return, p[0] + p[1] / (u + 1)^p[7]
end
function mpfit2dpeak, z, a, x, y, estimates=est, tilt=tilt, $
gaussian=gauss, lorentzian=lorentz, moffat=moffat, $
perror=perror, sigma=sigma, zerror=zerror, $
chisq=chisq, bestnorm=bestnorm, niter=iter, nfev=nfev, $
error=dz, weights=weights, measure_errors=dzm, $
nfree=nfree, dof=dof, $
negative=neg, parinfo=parinfo, $
circular=sym, circle=badcircle1, symmetric=badcircle2, $
errmsg=errmsg, status=status, $
query=query, quiet=quiet, _extra=extra
COMPILE_OPT strictarr
status = 0L
errmsg = ''
		Detect MPFIT and crash if it was not found
catch, catcherror
if catcherror NE 0 then begin
MPFIT_NOTFOUND:
catch, /cancel
message, 'ERROR: the required functions MPFIT and MPFIT2DFUN ' + $
'must be in your IDL path', /info
return, !values.d_nan
endif
if mpfit(/query) NE 1 then goto, MPFIT_NOTFOUND
if mpfit2dfun(/query) NE 1 then goto, MPFIT_NOTFOUND
catch, /cancel
if keyword_set(query) then return, 1
if keyword_set(badcircle1) OR keyword_set(badcircle2) then $
message, 'ERROR: do not use the CIRCLE or SYMMETRIC keywords. ' +$
'Use CIRCULAR instead.'
		Reject too few data
if n_elements(z) LT 8 then begin
message, 'ERROR: array must have at least eight elements', /info
return, !values.d_nan
endif
sz = size(z)
if sz[0] LT 2 then begin
message, 'ERROR: array must be 2-dimensional', /info
return, !values.d_nan
endif
nx = sz[1]
ny = sz[2]
		Fill in the X and Y values if needed -- note clever promotion to
		double if needed
if n_elements(x) EQ 0 then x = findgen(nx)*(z[0]*0+1)
if n_elements(y) EQ 0 then y = findgen(ny)*(z[0]*0+1)
if n_elements(x) LT nx then begin
message, 'ERROR: X array was not large enough', /info
return, !values.d_nan
endif
if n_elements(y) LT ny then begin
message, 'ERROR: Y array was not large enough', /info
return, !values.d_nan
endif
		Make 2D arrays of X and Y values -- if the user hasn't done it
if n_elements(x) NE n_elements(z) then xx = x[*] # (y[*]*0 + 1) else xx = x
if n_elements(y) NE n_elements(z) then yy = (x[*]*0 + 1) # y[*] else yy = y
		Compute the weighting factors to use
if (n_elements(dz) EQ 0 AND n_elements(weights) EQ 0 AND $
n_elements(dzm) EQ 0) then begin
weights = z*0+1		Unweighted by default
endif else if n_elements(dz) GT 0 then begin
weights = dz * 0		Avoid division by zero
wh = where(dz NE 0, ct)
if ct GT 0 then weights[wh] = 1./dz[wh]^2
endif else if n_elements(dzm) GT 0 then begin
weights = dzm * 0		Avoid division by zero
wh = where(dzm NE 0, ct)
if ct GT 0 then weights[wh] = 1./dzm[wh]^2
endif
if n_elements(est) EQ 0 then begin
		Here is the secret - the width is estimated based on the volume
		above/below the average. Thus, as the signal becomes more
		noisy the width automatically broadens as it should.
maxx = max(x, min=minx) & maxy = max(y, min=miny)
maxz = max(z, whmax) & minz = min(z, whmin)
nx = n_elements(x)
dx = 0.5 * [x[1]-x[0], x[2:*] - x, x[nx-1] - x[nx-2]]
ny = n_elements(y)
dy = 0.5 * [y[1]-y[0], y[2:*] - y, y[ny-1] - y[ny-2]]
		Compute cell areas
da = dx # dy
totvol = total(da*z)		Total volume under curve
av = totvol/(total(dx)*total(dy))		Average height
		Compute the spread in values above and below average... we
		take the narrowest one as the one with the peak
wh = where(z GE av, ct1)
sdx1 = total(xx[wh]^2)/ct1 - (total(xx[wh])/ct1)^2
sdy1 = total(yy[wh]^2)/ct1 - (total(yy[wh])/ct1)^2
wh = where(z LE av, ct2)
sdx2 = total(xx[wh]^2)/ct2 - (total(xx[wh])/ct2)^2
sdy2 = total(yy[wh]^2)/ct2 - (total(yy[wh])/ct2)^2
wh = 0		conserve memory
if keyword_set(pos) then goto, POS_PEAK
if keyword_set(neg) then goto, NEG_PEAK
		Compute volume above/below average
if (sdx1 LT sdx2 AND sdy1 LT sdy2) then begin
		Positive peak
POS_PEAK:
centx = xx[whmax]
centy = yy[whmax]
peakz = maxz - av
endif else if (sdx1 GT sdx2 AND sdy1 GT sdy2) then begin
		Negative peak
NEG_PEAK:
centx = xx[whmin]
centy = yy[whmin]
peakz = minz - av
endif else begin
		Ambiguous case
if abs(maxz - av) GT (minz - av) then goto, POS_PEAK $
else goto, NEG_PEAK
endelse
peakvol = totvol - total(da*(z<av))
width = sqrt(peakvol / (6*abs(peakz)))
est = [av, peakz, width, width, centx, centy, 0, 1]
guess = 1
endif
		Check the number of parameter estimates
if n_elements(quiet) EQ 0 then quiet=1
np = 7
		Parameter checking for individual function types
if keyword_set(moffat) then begin		MOFFAT
fun = 'mpfit2dpeak_moffat'
np = 8
endif else if keyword_set(lorentz) then begin		LORENTZIAN
fun = 'mpfit2dpeak_lorentz'
endif else begin		GAUSSIAN
fun = 'mpfit2dpeak_gauss'
endelse
if n_elements(est) LT np then begin
message, 'ERROR: parameter ESTIMATES must have at least '+strtrim(np,2)+$
' elements', /info
return, !values.d_nan
endif
p0 = replicate(est[0]*0, np > n_elements(est))
p0[0] = est
		Function call
fargs = {tilt: keyword_set(tilt), symmetric: keyword_set(sym)}
a = mpfit2dfun(fun, xx, yy, z, 0, p0[0:np-1], weights=weights, $
bestnorm=bestnorm, nfev=nfev, status=status, $
parinfo=parinfo, perror=perror, niter=iter, yfit=yfit, $
quiet=quiet, errmsg=errmsg, nfree=nfree, dof=dof, $
functargs=fargs, _EXTRA=extra)
		Print error message if there is one.
if NOT keyword_set(quiet) AND errmsg NE '' then $
message, errmsg, /info
		Make sure the parameters are sane
if status NE 0 then begin
		Width is positive
a[2] = abs(a[2])
a[3] = abs(a[3])
if keyword_set(sym) then a[3] = a[2]
		Make sure that theta is in the range [0,pi]
a[6] = ((a[6] MOD !dpi) + 2*!dpi) MOD !dpi
a = a[0:np-1]
if n_elements(perror) GT 0 then sigma = perror
if n_elements(bestnorm) GT 0 then chisq = bestnorm
if n_elements(yfit) EQ nx*ny then begin
yfit = reform(yfit, nx, ny, /overwrite)
endif
zerror = a[0]*0
if n_elements(dof) GT 0 AND dof[0] GT 0 then begin
zerror[0] = sqrt( total( (z-yfit)^2 ) / dof[0] )
endif
return, yfit
endif
return, !values.d_nan
end
