# Supplementary material for: Using a Failing Human Ventricular Cardiomyocyte Model to Re-Evaluate Ca2+ Cycling, Voltage Dependence, and Spark Characteristics
Source: Biomolecules. 2024 Oct 28;14(11):1371. doi: 10.3390/biom14111371 (PMC11591732; doi:10.3390/biom14111371)
Supplement: Supplementary file 1 [file biomolecules-14-01371-s001.zip › ECC_GPU_WT/plot_IDL_3_State_RyR/curve-fit/mpfitellipse.pro]

	+
	NAME:
	MPFITELLIPSE
	AUTHOR:
	Craig B. Markwardt, NASA/GSFC Code 662, Greenbelt, MD 20770
	craigm@lheamail.gsfc.nasa.gov
	UPDATED VERSIONs can be found on my WEB PAGE:
	http://cow.physics.wisc.edu/~craigm/idl/idl.html
	PURPOSE:
	Approximate fit to points forming an ellipse
	MAJOR TOPICS:
	Curve and Surface Fitting
	CALLING SEQUENCE:
	parms = MPFITELLIPSE(X, Y, start_parms, [/TILT, WEIGHTS=wts, ...])
	DESCRIPTION:
	MPFITELLIPSE fits a closed elliptical or circular curve to a two
	dimensional set of data points. The user specifies the X and Y
	positions of the points, and an optional set of weights. The
	ellipse may also be tilted at an arbitrary angle.
	IMPORTANT NOTE: this fitting program performs simple ellipse
	fitting. It will not work well for ellipse data with high
	eccentricity. More robust answers can usually be obtained with
	"orthogonal distance regression." (See FORTRAN package ODRPACK on
	netlib.org for more information).
	The best fitting ellipse parameters are returned from by
	MPFITELLIPSE as a vector, whose values are:
	P[0] Ellipse semi axis 1
	P[1] Ellipse semi axis 2 ( = P[0] if CIRCLE keyword set)
	P[2] Ellipse center - x value
	P[3] Ellipse center - y value
	P[4] Ellipse rotation angle (radians) if TILT keyword set
	If the TILT keyword is set, then the P[0] is meant to be the
	semi-major axis, and P[1] is the semi-minor axis, and P[4]
	represents the tilt of the semi-major axis with respect to the X
	axis. If the TILT keyword is not set, the P[0] and P[1] represent
	the ellipse semi-axes in the X and Y directions, respectively.
	The returned semi-axis lengths should always be positive.
	The user may specify an initial set of trial parameters, but by
	default MPFITELLIPSE will estimate the parameters automatically.
	Users should be aware that in the presence of large amounts of
	noise, namely when the measurement error becomes significant
	compared to the ellipse axis length, then the estimated parameters
	become unreliable. Generally speaking the computed axes will
	overestimate the true axes. For example when (SIGMA_R/R) becomes
	0.5, the radius of the ellipse is overestimated by about 40%.
	This unreliability is also pronounced if the ellipse has high
	eccentricity, as noted above.
	Users can weight their data as they see appropriate. However, the
	following prescription for the weighting may serve as a good
	starting point, and appeared to produce results comparable to the
	typical chi-squared value.
	WEIGHTS = 0.75/(SIGMA_X^2 + SIGMA_Y^2)
	where SIGMA_X and SIGMA_Y are the measurement error vectors in the
	X and Y directions respectively. However, this has not been
	robustly tested, and it should be pointed out that this weighting
	may only be appropriate for a set of points whose measurement
	errors are comparable. If a more robust estimation of the
	parameter values is needed, the so-called orthogonal distance
	regression package should be used (ODRPACK, available in FORTRAN
	at www.netlib.org).
	INPUTS:
	X - measured X positions of the points in the ellipse.
	Y - measured Y positions of the points in the ellipse.
	START_PARAMS - an array of starting values for the ellipse
	parameters, as described above. This parameter is
	optional	if not specified by the user, then the
	ellipse parameters are estimated automatically from
	the properties of the data.
	RETURNS:
	Returns the best fitting model ellipse parameters. Returned
	values are undefined if STATUS indicates an error condition.
	KEYWORDS:
	** NOTE ** Additional keywords such as PARINFO, BESTNORM, and
	STATUS are accepted by MPFITELLIPSE but not documented
	here. Please see the documentation for MPFIT for the
	description of these advanced options.
	CIRCULAR - if set, then the curve is assumed to be a circle
	instead of ellipse. When set, the parameters P[0] and
	P[1] will be identical and the TILT keyword will have
	no effect.
	PERROR - upon return, the 1-sigma uncertainties of the returned
	ellipse parameter values. These values are only
	meaningful if the WEIGHTS keyword is specified properly.
	If the fit is unweighted (i.e. no errors were given, or
	the weights were uniformly set to unity), then PERROR
	will probably not represent the true parameter
	uncertainties.
	If STATUS indicates an error condition, then PERROR is
	undefined.
	QUIET - if set then diagnostic fitting messages are suppressed.
	Default: QUIET=1 (i.e., no diagnostics]
	STATUS - an integer status code is returned. All values greater
	than zero can represent success (however STATUS EQ 5 may
	indicate failure to converge). Please see MPFIT for
	the definitions of status codes.
	TILT - if set, then the major and minor axes of the ellipse
	are allowed to rotate with respect to the data axes.
	Parameter P[4] will be set to the clockwise rotation angle
	of the P[0] axis in radians, as measured from the +X axis.
	P[4] should be in the range 0 to !dpi.
	WEIGHTS - Array of weights to be used in calculating the
	chi-squared value. The chi-squared value is computed
	as follows:
	CHISQ = TOTAL( (Z-MYFUNCT(X,Y,P))^2 * ABS(WEIGHTS)^2 )
	Users may wish to follow the guidelines for WEIGHTS
	described above.
	EXAMPLE:
		Construct a set of points on an ellipse, with some noise
	ph0 = 2*!pi*randomu(seed,50)
	x = 50. + 32.*cos(ph0) + 4.0*randomn(seed, 50)
	y = -75. + 65.*sin(ph0) + 0.1*randomn(seed, 50)
		Compute weights function
	weights = 0.75/(4.0^2 + 0.1^2)
		Fit ellipse and plot result
	p = mpfitellipse(x, y)
	phi = dindgen(101)*2D*!dpi/100
	plot, x, y, psym=1
	oplot, p[2]+p[0]*cos(phi), p[3]+p[1]*sin(phi), color='ff'xl
		Fit ellipse and plot result - WITH TILT
	p = mpfitellipse(x, y, /tilt)
	phi = dindgen(101)*2D*!dpi/100
		New parameter P[4] gives tilt of ellipse w.r.t. coordinate axes
		We must rotate a standard ellipse to this new orientation
	xm = p[2] + p[0]*cos(phi)*cos(p[4]) + p[1]*sin(phi)*sin(p[4])
	ym = p[3] - p[0]*cos(phi)*sin(p[4]) + p[1]*sin(phi)*cos(p[4])
	plot, x, y, psym=1
	oplot, xm, ym, color='ff'xl
	REFERENCES:
	MINPACK-1, Jorge More', available from netlib (www.netlib.org).
	"Optimization Software Guide," Jorge More' and Stephen Wright,
	SIAM, *Frontiers in Applied Mathematics*, Number 14.
	MODIFICATION HISTORY:
	Ported from MPFIT2DPEAK, 17 Dec 2000, CM
	More documentation, 11 Jan 2001, CM
	Example corrected, 18 Nov 2001, CM
	Change CIRCLE keyword to the correct CIRCULAR keyword, 13 Sep
	2002, CM
	Add error messages for SYMMETRIC and CIRCLE, 08 Nov 2002, CM
	Found small error in computation of _EVAL (when CIRCULAR) was set
	sanity check when CIRCULAR is set, 21 Jan 2003, CM
	Convert to IDL 5 array syntax (!), 16 Jul 2006, CM
	Move STRICTARR compile option inside each function/procedure, 9
	Oct 2006
	Add disclaimer about the suitability of this program for fitting
	ellipses, 17 Sep 2007, CM
	Clarify documentation of TILT angle	make sure output contains
	semi-major axis first, followed by semi-minor	make sure that
	semi-axes are always positive (and can handle negative inputs)
	17 Sep 2007, CM
	Output tilt angle is now in range 0 to !DPI, 20 Sep 2007, CM
	Some documentation clarifications, including to remove reference
	to the "ERR" keyword, which does not exist, 17 Jan 2008, CM
	Swapping of P[0] and P[1] only occurs if /TILT is set, 06 Nov
	2009, CM
	Document an example of how to plot a tilted ellipse, 09 Nov 2009, CM
	Check for MPFIT error conditions and return immediately, 23 Jan 2010, CM
	$Id: mpfitellipse.pro,v 1.14 2010/01/25 03:38:03 craigm Exp $
	-
	Copyright (C) 1997-2000,2002,2003,2007,2008,2009,2010 Craig Markwardt
	This software is provided as is without any warranty whatsoever.
	Permission to use, copy, modify, and distribute modified or
	unmodified copies is granted, provided this copyright and disclaimer
	are included unchanged.
	-
FORWARD_FUNCTION mpfitellipse_u, mpfitellipse_eval, mpfitellipse, mpfit
	Compute the "u" value = (x/a)^2 + (y/b)^2 with optional rotation
function mpfitellipse_u, x, y, p, tilt=tilt, circle=circle
COMPILE_OPT strictarr
widx = abs(p[0]) > 1e-20 & widy = abs(p[1]) > 1e-20
if keyword_set(circle) then widy = widx
xp = x-p[2] & yp = y-p[3]
theta = p[4]
if keyword_set(tilt) AND theta NE 0 then begin
c = cos(theta) & s = sin(theta)
return, ( (xp * (c/widx) - yp * (s/widx))^2 + $
(xp * (s/widy) + yp * (c/widy))^2 )
endif else begin
return, (xp/widx)^2 + (yp/widy)^2
endelse
end
	This is the call-back function for MPFIT. It evaluates the
	function, subtracts the data, and returns the residuals.
function mpfitellipse_eval, p, tilt=tilt, circle=circle, _EXTRA=extra
COMPILE_OPT strictarr
common mpfitellipse_common, xy, wc
tilt = keyword_set(tilt)
circle = keyword_set(circle)
u2 = mpfitellipse_u(xy[*,0], xy[*,1], p, tilt=tilt, circle=circle) - 1.
if n_elements(wc) GT 0 then begin
if circle then u2 = sqrt(abs(p[0]*p[0]*wc))*u2 $
else u2 = sqrt(abs(p[0]*p[1]*wc))*u2
endif
return, u2
end
function mpfitellipse, x, y, p0, WEIGHTS=wts, $
BESTNORM=bestnorm, nfev=nfev, STATUS=status, $
tilt=tilt, circular=circle, $
circle=badcircle1, symmetric=badcircle2, $
parinfo=parinfo, query=query, $
covar=covar, perror=perror, niter=iter, $
quiet=quiet, ERRMSG=errmsg, _EXTRA=extra
COMPILE_OPT strictarr
status = 0L
errmsg = ''
		Detect MPFIT and crash if it was not found
catch, catcherror
if catcherror NE 0 then begin
MPFIT_NOTFOUND:
catch, /cancel
message, 'ERROR: the required function MPFIT must be in your IDL path', /info
return, !values.d_nan
endif
if mpfit(/query) NE 1 then goto, MPFIT_NOTFOUND
catch, /cancel
if keyword_set(query) then return, 1
if n_params() EQ 0 then begin
message, "USAGE: PARMS = MPFITELLIPSE(X, Y, START_PARAMS, ... )", $
/info
return, !values.d_nan
endif
nx = n_elements(x) & ny = n_elements(y)
if (nx EQ 0) OR (ny EQ 0) OR (nx NE ny) then begin
message, 'ERROR: X and Y must have the same number of elements', /info
return, !values.d_nan
endif
if keyword_set(badcircle1) OR keyword_set(badcircle2) then $
message, 'ERROR: do not use the CIRCLE or SYMMETRIC keywords. ' +$
'Use CIRCULAR instead.'
p = make_array(5, value=x[0]*0)
if n_elements(p0) GT 0 then begin
p[0] = p0
if keyword_set(circle) then p[1] = p[0]
endif else begin
mx = moment(x)
my = moment(y)
p[0] = [sqrt(mx[1]), sqrt(my[1]), mx[0], my[0], 0]
if keyword_set(circle) then $
p[0:1] = sqrt(mx[1]+my[1])
endelse
common mpfitellipse_common, xy, wc
if n_elements(wts) GT 0 then begin
wc = abs(wts)
endif else begin
wc = 0 & dummy = temporary(wc)
endelse
xy = [[x],[y]]
nfev = 0L & dummy = temporary(nfev)
covar = 0 & dummy = temporary(covar)
perror = 0 & dummy = temporary(perror)
status = 0
result = mpfit('mpfitellipse_eval', p, $
parinfo=parinfo, STATUS=status, nfev=nfev, BESTNORM=bestnorm,$
covar=covar, perror=perror, niter=iter, $
functargs={circle:keyword_set(circle), tilt:keyword_set(tilt)},$
ERRMSG=errmsg, quiet=quiet, _EXTRA=extra)
		Print error message if there is one.
if NOT keyword_set(quiet) AND errmsg NE '' then $
message, errmsg, /info
		Return if there is an error condition
if status LE 0 then return, result
		Sanity check on resulting parameters
if keyword_set(circle) then begin
result[1] = result[0]
perror[1] = perror[0]
endif
if NOT keyword_set(tilt) then begin
result[4] = 0
perror[4] = 0
endif
		Make sure the axis lengths are positive, and the semi-major axis
		is listed first
result[0:1] = abs(result[0:1])
if abs(result[0]) LT abs(result[1]) AND keyword_set(tilt) then begin
tmp = result[0] & result[0] = result[1] & result[1] = tmp
tmp = perror[0] & perror[0] = perror[1] & perror[1] = tmp
result[4] = result[4] - !dpi/2d
endif
if keyword_set(tilt) then begin
		Put tilt in the range 0 to +Pi
result[4] = result[4] - !dpi * floor(result[4]/!dpi)
endif
return, result
end
	+
	NAME:
	MPFITELLIPSE
	AUTHOR:
	Craig B. Markwardt, NASA/GSFC Code 662, Greenbelt, MD 20770
	craigm@lheamail.gsfc.nasa.gov
	UPDATED VERSIONs can be found on my WEB PAGE:
	http://cow.physics.wisc.edu/~craigm/idl/idl.html
	PURPOSE:
	Approximate fit to points forming an ellipse
	MAJOR TOPICS:
	Curve and Surface Fitting
	CALLING SEQUENCE:
	parms = MPFITELLIPSE(X, Y, start_parms, [/TILT, WEIGHTS=wts, ...])
	DESCRIPTION:
	MPFITELLIPSE fits a closed elliptical or circular curve to a two
	dimensional set of data points. The user specifies the X and Y
	positions of the points, and an optional set of weights. The
	ellipse may also be tilted at an arbitrary angle.
	IMPORTANT NOTE: this fitting program performs simple ellipse
	fitting. It will not work well for ellipse data with high
	eccentricity. More robust answers can usually be obtained with
	"orthogonal distance regression." (See FORTRAN package ODRPACK on
	netlib.org for more information).
	The best fitting ellipse parameters are returned from by
	MPFITELLIPSE as a vector, whose values are:
	P[0] Ellipse semi axis 1
	P[1] Ellipse semi axis 2 ( = P[0] if CIRCLE keyword set)
	P[2] Ellipse center - x value
	P[3] Ellipse center - y value
	P[4] Ellipse rotation angle (radians) if TILT keyword set
	If the TILT keyword is set, then the P[0] is meant to be the
	semi-major axis, and P[1] is the semi-minor axis, and P[4]
	represents the tilt of the semi-major axis with respect to the X
	axis. If the TILT keyword is not set, the P[0] and P[1] represent
	the ellipse semi-axes in the X and Y directions, respectively.
	The returned semi-axis lengths should always be positive.
	The user may specify an initial set of trial parameters, but by
	default MPFITELLIPSE will estimate the parameters automatically.
	Users should be aware that in the presence of large amounts of
	noise, namely when the measurement error becomes significant
	compared to the ellipse axis length, then the estimated parameters
	become unreliable. Generally speaking the computed axes will
	overestimate the true axes. For example when (SIGMA_R/R) becomes
	0.5, the radius of the ellipse is overestimated by about 40%.
	This unreliability is also pronounced if the ellipse has high
	eccentricity, as noted above.
	Users can weight their data as they see appropriate. However, the
	following prescription for the weighting may serve as a good
	starting point, and appeared to produce results comparable to the
	typical chi-squared value.
	WEIGHTS = 0.75/(SIGMA_X^2 + SIGMA_Y^2)
	where SIGMA_X and SIGMA_Y are the measurement error vectors in the
	X and Y directions respectively. However, this has not been
	robustly tested, and it should be pointed out that this weighting
	may only be appropriate for a set of points whose measurement
	errors are comparable. If a more robust estimation of the
	parameter values is needed, the so-called orthogonal distance
	regression package should be used (ODRPACK, available in FORTRAN
	at www.netlib.org).
	INPUTS:
	X - measured X positions of the points in the ellipse.
	Y - measured Y positions of the points in the ellipse.
	START_PARAMS - an array of starting values for the ellipse
	parameters, as described above. This parameter is
	optional	if not specified by the user, then the
	ellipse parameters are estimated automatically from
	the properties of the data.
	RETURNS:
	Returns the best fitting model ellipse parameters. Returned
	values are undefined if STATUS indicates an error condition.
	KEYWORDS:
	** NOTE ** Additional keywords such as PARINFO, BESTNORM, and
	STATUS are accepted by MPFITELLIPSE but not documented
	here. Please see the documentation for MPFIT for the
	description of these advanced options.
	CIRCULAR - if set, then the curve is assumed to be a circle
	instead of ellipse. When set, the parameters P[0] and
	P[1] will be identical and the TILT keyword will have
	no effect.
	PERROR - upon return, the 1-sigma uncertainties of the returned
	ellipse parameter values. These values are only
	meaningful if the WEIGHTS keyword is specified properly.
	If the fit is unweighted (i.e. no errors were given, or
	the weights were uniformly set to unity), then PERROR
	will probably not represent the true parameter
	uncertainties.
	If STATUS indicates an error condition, then PERROR is
	undefined.
	QUIET - if set then diagnostic fitting messages are suppressed.
	Default: QUIET=1 (i.e., no diagnostics]
	STATUS - an integer status code is returned. All values greater
	than zero can represent success (however STATUS EQ 5 may
	indicate failure to converge). Please see MPFIT for
	the definitions of status codes.
	TILT - if set, then the major and minor axes of the ellipse
	are allowed to rotate with respect to the data axes.
	Parameter P[4] will be set to the clockwise rotation angle
	of the P[0] axis in radians, as measured from the +X axis.
	P[4] should be in the range 0 to !dpi.
	WEIGHTS - Array of weights to be used in calculating the
	chi-squared value. The chi-squared value is computed
	as follows:
	CHISQ = TOTAL( (Z-MYFUNCT(X,Y,P))^2 * ABS(WEIGHTS)^2 )
	Users may wish to follow the guidelines for WEIGHTS
	described above.
	EXAMPLE:
		Construct a set of points on an ellipse, with some noise
	ph0 = 2*!pi*randomu(seed,50)
	x = 50. + 32.*cos(ph0) + 4.0*randomn(seed, 50)
	y = -75. + 65.*sin(ph0) + 0.1*randomn(seed, 50)
		Compute weights function
	weights = 0.75/(4.0^2 + 0.1^2)
		Fit ellipse and plot result
	p = mpfitellipse(x, y)
	phi = dindgen(101)*2D*!dpi/100
	plot, x, y, psym=1
	oplot, p[2]+p[0]*cos(phi), p[3]+p[1]*sin(phi), color='ff'xl
		Fit ellipse and plot result - WITH TILT
	p = mpfitellipse(x, y, /tilt)
	phi = dindgen(101)*2D*!dpi/100
		New parameter P[4] gives tilt of ellipse w.r.t. coordinate axes
		We must rotate a standard ellipse to this new orientation
	xm = p[2] + p[0]*cos(phi)*cos(p[4]) + p[1]*sin(phi)*sin(p[4])
	ym = p[3] - p[0]*cos(phi)*sin(p[4]) + p[1]*sin(phi)*cos(p[4])
	plot, x, y, psym=1
	oplot, xm, ym, color='ff'xl
	REFERENCES:
	MINPACK-1, Jorge More', available from netlib (www.netlib.org).
	"Optimization Software Guide," Jorge More' and Stephen Wright,
	SIAM, *Frontiers in Applied Mathematics*, Number 14.
	MODIFICATION HISTORY:
	Ported from MPFIT2DPEAK, 17 Dec 2000, CM
	More documentation, 11 Jan 2001, CM
	Example corrected, 18 Nov 2001, CM
	Change CIRCLE keyword to the correct CIRCULAR keyword, 13 Sep
	2002, CM
	Add error messages for SYMMETRIC and CIRCLE, 08 Nov 2002, CM
	Found small error in computation of _EVAL (when CIRCULAR) was set
	sanity check when CIRCULAR is set, 21 Jan 2003, CM
	Convert to IDL 5 array syntax (!), 16 Jul 2006, CM
	Move STRICTARR compile option inside each function/procedure, 9
	Oct 2006
	Add disclaimer about the suitability of this program for fitting
	ellipses, 17 Sep 2007, CM
	Clarify documentation of TILT angle	make sure output contains
	semi-major axis first, followed by semi-minor	make sure that
	semi-axes are always positive (and can handle negative inputs)
	17 Sep 2007, CM
	Output tilt angle is now in range 0 to !DPI, 20 Sep 2007, CM
	Some documentation clarifications, including to remove reference
	to the "ERR" keyword, which does not exist, 17 Jan 2008, CM
	Swapping of P[0] and P[1] only occurs if /TILT is set, 06 Nov
	2009, CM
	Document an example of how to plot a tilted ellipse, 09 Nov 2009, CM
	Check for MPFIT error conditions and return immediately, 23 Jan 2010, CM
	$Id: mpfitellipse.pro,v 1.14 2010/01/25 03:38:03 craigm Exp $
	-
	Copyright (C) 1997-2000,2002,2003,2007,2008,2009,2010 Craig Markwardt
	This software is provided as is without any warranty whatsoever.
	Permission to use, copy, modify, and distribute modified or
	unmodified copies is granted, provided this copyright and disclaimer
	are included unchanged.
	-
FORWARD_FUNCTION mpfitellipse_u, mpfitellipse_eval, mpfitellipse, mpfit
	Compute the "u" value = (x/a)^2 + (y/b)^2 with optional rotation
function mpfitellipse_u, x, y, p, tilt=tilt, circle=circle
COMPILE_OPT strictarr
widx = abs(p[0]) > 1e-20 & widy = abs(p[1]) > 1e-20
if keyword_set(circle) then widy = widx
xp = x-p[2] & yp = y-p[3]
theta = p[4]
if keyword_set(tilt) AND theta NE 0 then begin
c = cos(theta) & s = sin(theta)
return, ( (xp * (c/widx) - yp * (s/widx))^2 + $
(xp * (s/widy) + yp * (c/widy))^2 )
endif else begin
return, (xp/widx)^2 + (yp/widy)^2
endelse
end
	This is the call-back function for MPFIT. It evaluates the
	function, subtracts the data, and returns the residuals.
function mpfitellipse_eval, p, tilt=tilt, circle=circle, _EXTRA=extra
COMPILE_OPT strictarr
common mpfitellipse_common, xy, wc
tilt = keyword_set(tilt)
circle = keyword_set(circle)
u2 = mpfitellipse_u(xy[*,0], xy[*,1], p, tilt=tilt, circle=circle) - 1.
if n_elements(wc) GT 0 then begin
if circle then u2 = sqrt(abs(p[0]*p[0]*wc))*u2 $
else u2 = sqrt(abs(p[0]*p[1]*wc))*u2
endif
return, u2
end
function mpfitellipse, x, y, p0, WEIGHTS=wts, $
BESTNORM=bestnorm, nfev=nfev, STATUS=status, $
tilt=tilt, circular=circle, $
circle=badcircle1, symmetric=badcircle2, $
parinfo=parinfo, query=query, $
covar=covar, perror=perror, niter=iter, $
quiet=quiet, ERRMSG=errmsg, _EXTRA=extra
COMPILE_OPT strictarr
status = 0L
errmsg = ''
		Detect MPFIT and crash if it was not found
catch, catcherror
if catcherror NE 0 then begin
MPFIT_NOTFOUND:
catch, /cancel
message, 'ERROR: the required function MPFIT must be in your IDL path', /info
return, !values.d_nan
endif
if mpfit(/query) NE 1 then goto, MPFIT_NOTFOUND
catch, /cancel
if keyword_set(query) then return, 1
if n_params() EQ 0 then begin
message, "USAGE: PARMS = MPFITELLIPSE(X, Y, START_PARAMS, ... )", $
/info
return, !values.d_nan
endif
nx = n_elements(x) & ny = n_elements(y)
if (nx EQ 0) OR (ny EQ 0) OR (nx NE ny) then begin
message, 'ERROR: X and Y must have the same number of elements', /info
return, !values.d_nan
endif
if keyword_set(badcircle1) OR keyword_set(badcircle2) then $
message, 'ERROR: do not use the CIRCLE or SYMMETRIC keywords. ' +$
'Use CIRCULAR instead.'
p = make_array(5, value=x[0]*0)
if n_elements(p0) GT 0 then begin
p[0] = p0
if keyword_set(circle) then p[1] = p[0]
endif else begin
mx = moment(x)
my = moment(y)
p[0] = [sqrt(mx[1]), sqrt(my[1]), mx[0], my[0], 0]
if keyword_set(circle) then $
p[0:1] = sqrt(mx[1]+my[1])
endelse
common mpfitellipse_common, xy, wc
if n_elements(wts) GT 0 then begin
wc = abs(wts)
endif else begin
wc = 0 & dummy = temporary(wc)
endelse
xy = [[x],[y]]
nfev = 0L & dummy = temporary(nfev)
covar = 0 & dummy = temporary(covar)
perror = 0 & dummy = temporary(perror)
status = 0
result = mpfit('mpfitellipse_eval', p, $
parinfo=parinfo, STATUS=status, nfev=nfev, BESTNORM=bestnorm,$
covar=covar, perror=perror, niter=iter, $
functargs={circle:keyword_set(circle), tilt:keyword_set(tilt)},$
ERRMSG=errmsg, quiet=quiet, _EXTRA=extra)
		Print error message if there is one.
if NOT keyword_set(quiet) AND errmsg NE '' then $
message, errmsg, /info
		Return if there is an error condition
if status LE 0 then return, result
		Sanity check on resulting parameters
if keyword_set(circle) then begin
result[1] = result[0]
perror[1] = perror[0]
endif
if NOT keyword_set(tilt) then begin
result[4] = 0
perror[4] = 0
endif
		Make sure the axis lengths are positive, and the semi-major axis
		is listed first
result[0:1] = abs(result[0:1])
if abs(result[0]) LT abs(result[1]) AND keyword_set(tilt) then begin
tmp = result[0] & result[0] = result[1] & result[1] = tmp
tmp = perror[0] & perror[0] = perror[1] & perror[1] = tmp
result[4] = result[4] - !dpi/2d
endif
if keyword_set(tilt) then begin
		Put tilt in the range 0 to +Pi
result[4] = result[4] - !dpi * floor(result[4]/!dpi)
endif
return, result
end
