# Supplementary material for: Using a Failing Human Ventricular Cardiomyocyte Model to Re-Evaluate Ca2+ Cycling, Voltage Dependence, and Spark Characteristics
Source: Biomolecules. 2024 Oct 28;14(11):1371. doi: 10.3390/biom14111371 (PMC11591732; doi:10.3390/biom14111371)
Supplement: Supplementary file 1 [file biomolecules-14-01371-s001.zip › ECC_GPU_WT/plot_IDL_3_State_RyR/curve-fit/mpfitpeak.pro]

	+
	NAME:
	MPFITPEAK
	AUTHOR:
	Craig B. Markwardt, NASA/GSFC Code 662, Greenbelt, MD 20770
	craigm@lheamail.gsfc.nasa.gov
	UPDATED VERSIONs can be found on my WEB PAGE:
	http://cow.physics.wisc.edu/~craigm/idl/idl.html
	PURPOSE:
	Fit a gaussian, lorentzian or Moffat model to data
	MAJOR TOPICS:
	Curve and Surface Fitting
	CALLING SEQUENCE:
	yfit = MPFITPEAK(X, Y, A, NTERMS=nterms, ...)
	DESCRIPTION:
	MPFITPEAK fits a gaussian, lorentzian or Moffat model using the
	non-linear least squares fitter MPFIT. MPFITPEAK is meant to be a
	drop-in replacement for IDL's GAUSSFIT function (and requires
	MPFIT and MPFITFUN).
	The choice of the fitting function is determined by the keywords
	GAUSSIAN, LORENTZIAN and MOFFAT. By default the gaussian model
	function is used. [ The Moffat function is a modified Lorentzian
	with variable power law index. (Moffat, A. F. J. 1969, Astronomy &
	Astrophysics, v. 3, p. 455-461) ]
	The functional form of the baseline is determined by NTERMS and
	the function to be fitted. NTERMS represents the total number of
	parameters, A, to be fitted. The functional forms and the
	meanings of the parameters are described in this table:
	GAUSSIAN# Lorentzian# Moffat#
	Model A[0]*exp(-0.5*u^2) A[0]/(u^2 + 1) A[0]/(u^2 + 1)^A[3]
	A[0] Peak Value Peak Value Peak Value
	A[1] Peak Centroid Peak Centroid Peak Centroid
	A[2] Gaussian Sigma HWHM% HWHM%
	A[3] + A[3] * + A[3] * Moffat Index
	A[4] + A[4]*x * + A[4]*x * + A[4] *
	A[5] + A[5]*x *
	Notes: # u = (x - A[1])/A[2]
	% Half-width at half maximum
	* Optional depending on NTERMS
	By default the initial starting values for the parameters A are
	estimated from the data. However, explicit starting values can be
	supplied using the ESTIMATES keyword. Also, error or weighting
	values can optionally be provided	otherwise the fit is
	unweighted.
	MPFITPEAK fits the peak value of the curve. The area under a
	gaussian peak is A[0]*A[2]*SQRT(2*!DPI)	the area under a
	lorentzian peak is A[0]*A[2]*!DPI.
	Data values of NaN or Infinity for "Y", "ERROR" or "WEIGHTS" will
	be ignored as missing data if the NAN keyword is set. Otherwise,
	they may cause the fitting loop to halt with an error message.
	Note that the fit will still halt if the model function, or its
	derivatives, produces infinite or NaN values, or if an "X" value is
	missing.
	RESTRICTIONS:
	If no starting parameter ESTIMATES are provided, then MPFITPEAK
	attempts to estimate them from the data. This is not a perfect
	science	however, the author believes that the technique
	implemented here is more robust than the one used in IDL's
	GAUSSFIT. The author has tested cases of strong peaks, noisy
	peaks and broad peaks, all with success.
	Users should be aware that if the baseline term contains a strong
	linear component then the automatic estimation may fail. For
	automatic estimation to work the peak amplitude should dominate
	over the the maximum baseline.
	COMPATIBILITY
	This function is designed to work with IDL 5.0 or greater.
	Because TIED parameters rely on the EXECUTE() function, they cannot
	be used with the free version of the IDL Virtual Machine.
	INPUTS:
	X - Array of independent variable values, whose values should
	monotonically increase.
	Y - Array of "measured" dependent variable values. Y should have
	the same data type and dimension as X.
	NOTE: the following special cases apply:
	* if Y is NaN or Infinite, and the NAN keyword is
	set, then the corresponding data point is ignored
	OUTPUTS:
	A - Upon return, an array of NTERMS best fit parameter values.
	See the table above for the meanings of each parameter
	element.
	RETURNS:
	Returns the best fitting model function.
	KEYWORDS:
	** NOTE ** Additional keywords such as PARINFO, BESTNORM, and
	STATUS are accepted by MPFITPEAK but not documented
	here. Please see the documentation for MPFIT for the
	description of these advanced options.
	AUTODERIV - Set to 1 to have MPFIT compute the derivatives numerically.
	Default is 0 - derivatives are computed analytically, which is
	generally faster. (Prior to Jan 2011, the default was 1)
	CHISQ - the value of the summed squared residuals for the
	returned parameter values.
	DOF - number of degrees of freedom, computed as
	DOF = N_ELEMENTS(DEVIATES) - NFREE
	Note that this doesn't account for pegged parameters (see
	NPEGGED).
	ERROR - upon input, the measured 1-sigma uncertainties in the "Y"
	values. If no ERROR or WEIGHTS are given, then the fit is
	unweighted.
	NOTE: the following special cases apply:
	* if ERROR is zero, then the corresponding data point
	is ignored
	* if ERROR is NaN or Infinite, and the NAN keyword is
	set, then the corresponding data point is ignored
	* if ERROR is negative, then the absolute value of
	ERROR is used.
	ESTIMATES - Array of starting values for each parameter of the
	model. The number of parameters should at least be
	three (four for Moffat), and if less than NTERMS, will
	be extended with zeroes. If ESTIMATES is not set,
	then the starting values are estimated from the data
	directly, before fitting. (This also means that
	PARINFO.VALUES is ignored.)
	Default: not set - parameter values are estimated from data.
	GAUSSIAN - if set, fit a gaussian model function. The Default.
	LORENTZIAN - if set, fit a lorentzian model function.
	MOFFAT - if set, fit a Moffat model function.
	MEASURE_ERRORS - synonym for ERRORS, for consistency with built-in
	IDL fitting routines.
	NAN - ignore infinite or NaN values in the Y, ERR or WEIGHTS
	parameters. These values will be treated as missing data.
	However, the fit will still halt with an error condition if
	the model function becomes infinite, or if X has missing
	values.
	NEGATIVE / POSITIVE - if set, and ESTIMATES is not provided, then
	MPFITPEAK will assume that a
	negative/positive peak is present.
	Default: determined automatically
	NFREE - the number of free parameters in the fit. This includes
	parameters which are not FIXED and not TIED, but it does
	include parameters which are pegged at LIMITS.
	NO_FIT - if set, then return only the initial estimates without
	fitting. Useful to find out what the estimates the
	automatic guessing algorithm produced. If NO_FIT is set,
	then SIGMA and CHISQ values are not produced. The
	routine returns, NAN, and STATUS=5.
	NTERMS - An integer describing the number of fitting terms.
	NTERMS must have a minimum value, but can optionally be
	larger depending on the desired baseline.
	For gaussian and lorentzian models, NTERMS must be three
	(zero baseline), four (constant baseline) or five (linear
	baseline). Default: 4
	For the Moffat model, NTERMS must be four (zero
	baseline), five (constant baseline), or six (linear
	baseline). Default: 5
	PERROR - upon return, the 1-sigma uncertainties of the parameter
	values A. These values are only meaningful if the ERRORS
	or WEIGHTS keywords are specified properly.
	If the fit is unweighted (i.e. no errors were given, or
	the weights were uniformly set to unity), then PERROR
	will probably not represent the true parameter
	uncertainties.
	*If* you can assume that the true reduced chi-squared
	value is unity -- meaning that the fit is implicitly
	assumed to be of good quality -- then the estimated
	parameter uncertainties can be computed by scaling PERROR
	by the measured chi-squared value.
	DOF = N_ELEMENTS(X) - N_ELEMENTS(PARMS)	deg of freedom
	PCERROR = PERROR * SQRT(BESTNORM / DOF)	scaled uncertainties
	QUIET - if set then diagnostic fitting messages are suppressed.
	Default: QUIET=1 (i.e., no diagnostics)
	SIGMA - synonym for PERROR (1-sigma parameter uncertainties), for
	compatibility with GAUSSFIT. Do not confuse this with the
	Gaussian "sigma" width parameter.
	WEIGHTS - Array of weights to be used in calculating the
	chi-squared value. If WEIGHTS is specified then the ERROR
	keyword is ignored. The chi-squared value is computed
	as follows:
	CHISQ = TOTAL( (Y-MYFUNCT(X,P))^2 * ABS(WEIGHTS) )
	Here are common values of WEIGHTS:
	1D/ERR^2 - Normal weighting (ERR is the measurement error)
	1D/Y - Poisson weighting (counting statistics)
	1D - Unweighted
	The ERROR keyword takes precedence over any WEIGHTS
	keyword values. If no ERROR or WEIGHTS are given, then
	the fit is unweighted.
	NOTE: the following special cases apply:
	* if WEIGHTS is zero, then the corresponding data point
	is ignored
	* if WEIGHTS is NaN or Infinite, and the NAN keyword is
	set, then the corresponding data point is ignored
	* if WEIGHTS is negative, then the absolute value of
	WEIGHTS is used.
	YERROR - upon return, the root-mean-square variance of the
	residuals.
	EXAMPLE:
		First, generate some synthetic data
	npts = 200
	x = dindgen(npts) * 0.1 - 10.	Independent variable
	yi = gauss1(x, [2.2D, 1.4, 3000.]) + 1000	"Ideal" Y variable
	y = yi + randomn(seed, npts) * sqrt(1000. + yi)	Measured, w/ noise
	sy = sqrt(1000.D + y)	Poisson errors
		Now fit a Gaussian to see how well we can recover the original
	yfit = mpfitpeak(x, y, a, error=sy)
	print, p
	Generates a synthetic data set with a Gaussian peak, and Poisson
	statistical uncertainty. Then the same function is fitted to the
	data.
	REFERENCES:
	MINPACK-1, Jorge More', available from netlib (www.netlib.org).
	"Optimization Software Guide," Jorge More' and Stephen Wright,
	SIAM, *Frontiers in Applied Mathematics*, Number 14.
	MODIFICATION HISTORY:
	New algorithm for estimating starting values, CM, 31 Oct 1999
	Documented, 02 Nov 1999
	Small documentation fixes, 02 Nov 1999
	Slight correction to calculation of dx, CM, 02 Nov 1999
	Documented PERROR for unweighted fits, 03 Nov 1999, CM
	Copying permission terms have been liberalized, 26 Mar 2000, CM
	Change requirements on # elements in X and Y, 20 Jul 2000, CM
	(thanks to David Schlegel <schlegel@astro.princeton.edu>)
	Added documentation on area under curve, 29 Aug 2000, CM
	Added POSITIVE and NEGATIVE keywords, 17 Nov 2000, CM
	Added reference to Moffat paper, 10 Jan 2001, CM
	Added usage message, 26 Jul 2001, CM
	Documentation clarification, 05 Sep 2001, CM
	Make more consistent with comparable IDL routines, 30 Jun 2003, CM
	Assumption of sorted data was removed, CM, 06 Sep 2003, CM
	Add some defensive code against divide by zero, 30 Nov 2005, CM
	Add some defensive code against all Y values equal to each other,
	17 Apr 2005, CM
	Convert to IDL 5 array syntax (!), 16 Jul 2006, CM
	Move STRICTARR compile option inside each function/procedure, 9 Oct 2006
	Add COMPATIBILITY section, CM, 13 Dec 2007
	Missed some old IDL 4 () array syntax, now corrected, 13 Jun 2008
	Slightly more error checking for pathalogical case, CM, 11 Nov 2008
	Clarify documentation regarding what happens when ESTIMATES is not
	set, CM, 14 Dec 2008
	Add the NAN keyword, document how NAN, WEIGHTS and ERROR interact,
	CM, 30 Mar 2009
	Correct one case of old IDL 4 () array syntax (thanks to I. Urra),
	CM, 25 Jan 2010
	Improve performance by analytic derivative computation, added AUTODERIV
	keyword, W. Landsman, 2011-01-21
	Move estimation code to its own function	allow the user to compute
	only the estimate and return immediately without fitting,
	C. Markwardt, 2011-07-12
	$Id: mpfitpeak.pro,v 1.19 2011/12/08 17:51:33 cmarkwar Exp $
	-
	Copyright (C) 1997-2001, 2003, 2005, 2007, 2008, 2009, 2010, Craig Markwardt
	This software is provided as is without any warranty whatsoever.
	Permission to use, copy, modify, and distribute modified or
	unmodified copies is granted, provided this copyright and disclaimer
	are included unchanged.
	-
forward_function mpfit, mpfitfun, mpfitpeak, mpfitpeak_gauss, $
mpfitpeak_lorentz, mpfitpeak_moffat, mpfitpeak_u
function mpfitpeak_u, x, p
COMPILE_OPT strictarr
wid = abs(p[2]) > 1e-20
return, ((x-p[1])/wid)
end
	Gaussian Function
function mpfitpeak_gauss, x, p, pder, _extra=extra
COMPILE_OPT strictarr,hidden
sz = size(x,/type)
if sz EQ 5 then smax = 26D else smax = 13.
u = mpfitpeak_u(x, p)
mask = abs(u) LT smax		Prevents floating underflow
Np = N_elements(p)
if Np GE 4 then f = p[3] else f = 0
if Np GE 5 then f = f + p[4]*x
uz = mask*exp(-0.5 * u^2 * mask)
if N_params() GT 2 then begin		Compute derivatives if asked
pder = make_array(N_elements(x), Np,type= size(p,/type) )
pder[*,0] = uz
if p[2] NE 0 then pder[*,1] = p[0]*uz*u/p[2]
pder[*,2] = pder[*,1]*u
if Np GE 4 then pder[*,3] = 1.
if Np GE 5 then pder[*,4] = x
endif
return, f + p[0] * uz
end
	Lorentzian Function
function mpfitpeak_lorentz, x, p, pder, _extra=extra
COMPILE_OPT strictarr,hidden
u = mpfitpeak_u(x, p)
Np = N_elements(p)
if Np GE 4 then f = p[3] else f = 0
if Np GE 5 then f = f + p[4]*x
denom = 1/(u^2 + 1)
if N_params() GT 2 then begin		Compute derivatives if asked
pder = make_array(N_elements(x), Np,type= size(p,/type) )
pder[*,0] = denom
if p[2] NE 0 then pder[*,1] = 2*p[0]*u*denom*denom/p[2]
pder[*,2] = pder[*,1]*u
if Np GE 4 then pder[*,3] = 1.
if Np GE 5 then pder[*,4] = x
endif
return, f + p[0] *denom
end
	Moffat Function
function mpfitpeak_moffat, x, p, pder,_extra=extra
COMPILE_OPT strictarr
u = mpfitpeak_u(x, p)
Np = N_elements(p)
if Np GE 5 then f = p[4] else f = 0
if Np GE 6 then f = f + p[5]*x
denom0 = (u^2 +1)
denom = denom0^(-p[3])
if N_params() GT 2 then begin		Compute derivatives if asked
pder = make_array(N_elements(x), Np,type= size(p,/type) )
pder[*,0] = denom
if p[2] NE 0 then pder[*,1] = 2*p[3]*p[0]*u*denom/p[2]/denom0
pder[*,2] = pder[*,1]*u
pder[*,3] = -alog(denom0)*p[0]*denom
if Np GE 5 then pder[*,4] = 1.
if Np GE 6 then pder[*,5] = x
endif
return, f + p[0]* denom
end
	Utility function to estimate peak parameters from an X,Y dataset
	X - independent variable
	Y - dependent variable (possibly noisy)
	NAN - if set, then ignore NAN values
	POSITIVE_PEAK - if set, search for positive peak
	NEGATIVE_PEAK - if set, search for negative peak
	(if neither POSITIVE_PEAK nor NEGATIVE_PEAK is set, then search
	for the largest magnitude peak)
	ERRMSG - upon return, set to an error code if an error occurred
function mpfitpeak_est, x, y, nan=nan, $
positive_peak=pos, negative_peak=neg, $
errmsg=errmsg
		Here is the secret - the width is estimated based on the area
		above/below the average. Thus, as the signal becomes more
		noisy the width automatically broadens as it should.
nx = n_elements(x)
is = sort(x)
xs = x[is] & ys = y[is]
maxx = max(xs, min=minx) & maxy = max(ys, min=miny, nan=nan)
dx = 0.5 * [xs[1]-xs[0], xs[2:*] - xs, xs[nx-1] - xs[nx-2]]
totarea = total(dx*ys, nan=nan)		Total area under curve
av = totarea/(maxx - minx)		Average height
		Degenerate case: all flat with no noise
if miny EQ maxy then begin
est = ys[0]*0.0 + [0,xs[nx/2],(xs[nx-1]-xs[0])/2, ys[0]]
guess = 1
return, est
endif
		Compute the spread in values above and below average... we
		take the narrowest one as the one with the peak
wh1 = where(y GE av, ct1)
wh2 = where(y LE av, ct2)
if ct1 EQ 0 OR ct2 EQ 0 then begin
errmsg = 'ERROR: average Y value should fall within the range of Y data values but does not'
return, !values.d_nan
endif
sd1 = total(x[wh1]^2)/ct1 - (total(x[wh1])/ct1)^2
sd2 = total(x[wh2]^2)/ct2 - (total(x[wh2])/ct2)^2
		Compute area above/below average
if keyword_set(pos) then goto, POS_PEAK
if keyword_set(neg) then goto, NEG_PEAK
if sd1 LT sd2 then begin		This is a positive peak
POS_PEAK:
cent = x[where(y EQ maxy)] & cent = cent[0]
peak = maxy - av
endif else begin		This is a negative peak
NEG_PEAK:
cent = x[where(y EQ miny)] & cent = cent[0]
peak = miny - av
endelse
peakarea = totarea - total(dx*(ys<av), nan=nan)
if peak EQ 0 then peak = 0.5*peakarea
width = peakarea / (2*abs(peak))
if width EQ 0 OR finite(width) EQ 0 then width = median(dx)
est = [peak, cent, width, av]
return, est
end
function mpfitpeak, x, y, a, estimates=est, nterms=nterms, $
gaussian=gauss, lorentzian=lorentz, moffat=moffat, $
perror=perror, sigma=sigma, yerror=yerror, $
chisq=chisq, bestnorm=bestnorm, niter=iter, nfev=nfev, $
error=dy, weights=weights, measure_errors=dym, $
nfree=nfree, dof=dof, nan=nan, $
no_fit=no_fit, $
negative=neg, positive=pos, parinfo=parinfo, $
best_fjac=best_fjac, pfree_index=pfree_index, covar=covar,$
errmsg=errmsg, status=status, autoderiv=autoderiv0, $
query=query, quiet=quiet, _extra=extra
COMPILE_OPT strictarr
status = 0L
errmsg = ''
if n_params() EQ 0 then begin
message, 'USAGE: yfit = MPFITPEAK(X, Y, A, ...)', /info
return, !values.d_nan
endif
		Detect MPFIT and crash if it was not found
catch, catcherror
if catcherror NE 0 then begin
MPFIT_NOTFOUND:
catch, /cancel
message, 'ERROR: the required functions MPFIT and MPFITFUN ' + $
'must be in your IDL path', /info
return, !values.d_nan
endif
if mpfit(/query) NE 1 then goto, MPFIT_NOTFOUND
if mpfitfun(/query) NE 1 then goto, MPFIT_NOTFOUND
catch, /cancel
if keyword_set(query) then return, 1
		Check the number of parameter estimates
if n_elements(quiet) EQ 0 then quiet = 1
if n_elements(nterms) EQ 0 then nterms = 4
if n_elements(autoderiv0) EQ 0 then autoderiv = 0 else autoderiv = keyword_set(autoderiv0)
		Reject data vectors that are too simple
if n_elements(x) LT nterms OR n_elements(y) LT nterms then begin
errmsg = 'ERROR: X and Y must have at least NTERMS elements'
message, errmsg, /cont
status = 0
return, !values.d_nan
endif
		Compute the weighting factors to use
if (n_elements(dy) EQ 0 AND n_elements(weights) EQ 0 AND $
n_elements(dym) EQ 0) then begin
weights = x*0+1		Unweighted by default
endif else if n_elements(dy) GT 0 then begin
weights = dy * 0		Avoid division by zero
wh = where(dy NE 0, ct)
if ct GT 0 then weights[wh] = 1./dy[wh]^2
endif else if n_elements(dym) GT 0 then begin
weights = dym * 0		Avoid division by zero
wh = where(dym NE 0, ct)
if ct GT 0 then weights[wh] = 1./dym[wh]^2
endif
		If the user did not supply an estimate of the parameter values,
		then try to guestimate them.
if n_elements(est) EQ 0 then begin
guess = 1
est = mpfitpeak_est(x, y, nan=nan, pos=pos, neg=neg, $
errmsg=errmsg)
if errmsg NE '' then begin
message, errmsg, /cont
status = 0
endif
endif
		Parameter checking for individual function types
np = 3
if keyword_set(moffat) then begin		MOFFAT
fun = 'mpfitpeak_moffat'
if keyword_set(guess) then est = [est[0:2], 1, est[3:*]]
np = 4
endif else if keyword_set(lorentz) then begin		LORENTZIAN
fun = 'mpfitpeak_lorentz'
endif else begin		GAUSSIAN
fun = 'mpfitpeak_gauss'
endelse
if n_elements(est) LT np then begin
errmsg = 'ERROR: parameter ESTIMATES must have at least '+strtrim(np,2)+$
' elements'
message, errmsg, /cont
return, !values.d_nan
endif
if nterms[0] LT np then begin
errmsg = 'ERROR: NTERMS must be at least '+strtrim(np,2)
message, errmsg, /cont
return, !values.d_nan
endif
p0 = replicate(est[0]*0, nterms[0] > n_elements(est))
p0[0] = est
		If the user wanted only to get an estimate, then return here
if keyword_set(no_fit) then begin
status = 5
a = est
return, !values.d_nan
endif
		Function call
a = mpfitfun(fun, x, y, 0, p0[0:nterms[0]-1], weights=weights, $
bestnorm=bestnorm, nfev=nfev, status=status, $
nfree=nfree, dof=dof, nan=nan, $
parinfo=parinfo, perror=perror, niter=iter, yfit=yfit, $
best_fjac=best_fjac, pfree_index=pfree_index, covar=covar, $
quiet=quiet, errmsg=errmsg, autoderiv=autoderiv, _EXTRA=extra)
		Print error message if there is one.
if NOT keyword_set(quiet) AND errmsg NE '' then $
message, errmsg, /cont
if status NE 0 then begin
		Make sure the width is positive
a[2] = abs(a[2])
		For compatibility with GAUSSFIT
if n_elements(perror) GT 0 then sigma = perror
if n_elements(bestnorm) GT 0 then chisq = bestnorm
		Root mean squared of residuals
yerror = a[0]*0
if n_elements(dof) GT 0 AND dof[0] GT 0 then begin
yerror[0] = sqrt( total( (y-yfit)^2, nan=nan ) / dof[0])
endif
return, yfit
endif
return, !values.d_nan
end
