# Supplementary material for: Using a Failing Human Ventricular Cardiomyocyte Model to Re-Evaluate Ca2+ Cycling, Voltage Dependence, and Spark Characteristics
Source: Biomolecules. 2024 Oct 28;14(11):1371. doi: 10.3390/biom14111371 (PMC11591732; doi:10.3390/biom14111371)
Supplement: Supplementary file 1 [file biomolecules-14-01371-s001.zip › ECC_GPU_WT/plot_IDL_3_State_RyR/device_close.pro]

;; V1.0: new file
;; V1.1: add copy the image file to the data location
pro device_close, plot_filename=plot_filename
  COMMON block_datafolder

  DEVICE, /CLOSE

  ps_filename = plot_filename + ".ps"
  pdf_filename = plot_filename + ".pdf"
  ;spawn, "ps2pdf -sPAPERSIZE=a3 " + ps_filename
  ;;NOTE: use identify filname to check the file dimension if you change the pagesize
  ;; identify postscript_file.ps
  ;; e.g.: postscript_file.ps PS 566x850 566x850+0+0 16-bit DirectClass 41.9KiB 0.010u 0:00.029
  spawn, "ps2pdf -dDEVICEWIDTHPOINTS=679 -dDEVICEHEIGHTPOINTS=920 " + ps_filename 
  ;spawn, "cp test.pdf ~/Dropbox"
  ;spawn, 'evince ' + plot_filename + '.pdf &'
  ;spawn, 'identify ' + ps_filename
  print, "FILENAME: " + plot_filename
  spawn, "cp " + pdf_filename + ' ~/Dropbox/Lab_video'
  ;spawn, "cp " + ps_filename + ' ~/Dropbox'

  subdir = [username, sub_folder, target_folder] ;; fixed
  to_datalocation = filepath(ps_filename, subdirectory=subdir, root_dir=root_dir) 

  spawn, "cp " + pdf_filename + ' ' + to_datalocation
  ;spawn, 'evince ' + ps_filename ; +'&'
  ;spawn, 'evince ' + pdf_filename
  ;spawn, "rm " + ps_filename
  ;spawn, "ps2eps " + plot_filename + '.pdf ~/Desktop/Dropbox'

end
