# Supplementary material for: Using a Failing Human Ventricular Cardiomyocyte Model to Re-Evaluate Ca2+ Cycling, Voltage Dependence, and Spark Characteristics
Source: Biomolecules. 2024 Oct 28;14(11):1371. doi: 10.3390/biom14111371 (PMC11591732; doi:10.3390/biom14111371)
Supplement: Supplementary file 1 [file biomolecules-14-01371-s001.zip › ECC_GPU_WT/plot_IDL_3_State_RyR/file_exist.pro]

	$Id: file_exist.pro,v 1.10 1999/01/22 20:12:17 mgs Stab $
	-------------------------------------------------------------
	+
	NAME:
	FILE_EXIST
	PURPOSE:
	FILE_EXIST checks to see whether a specified file
	can be found on disk, or if it does not exist.
	CATEGORY:
	Error Checking
	CALLING SEQUENCE:
	RESULT = FILE_EXIST(FILE [,OPTIONS])
	INPUTS:
	FILE (str) --> the name of the file to be checked
	KEYWORD PARAMETERS:
	PATH -> a path string (e.g. the IDL system variable !PATH)
	or a list (string array) of directory names to be
	searched for FILE. Under Unix, a trailing '/' is attached
	to each entry, under Windows, a trailing '\'. VMS and MacOS
	are not supported.
	FULL_PATH -> returns the path of FILE if found
	This is not a true systemwide path but rather a combination
	of a PATH element (which may be relative) and FILE.
	DIRNAMES ->
	This keyword is now replaced by PATH, and should not be
	used any more.
	OUTPUTS:
	FILE_EXIST returns a 1 if the file is found or 0 otherwise
	FULL_PATH contains the file path so it can be used to open the file.
	SUBROUTINES:
	REQUIREMENTS:
	NOTES:
	The PATH entries are expanded prior to use, so it is possible to
	specify e.g. '~mgs/bla.pro'
	FILE_EXIST will always return the first file it finds that
	matches your specification.
	EXAMPLE:
	(1)
	if (FILE_EXIST('file_exist.pro')) then print,'Found it!'
	(2)
	dirs = [ '../', '~/DATA/' ]
	ok = file_exist('test.dat',path=dirs,full=path)
	if (ok) then openr,u1,path
	...
	MODIFICATION HISTORY:
	mgs, 26 Sep 1997: VERSION 1.00
	mgs, 28 Sep 1997:
	- added expand_path() in order to digest ~-pathnames
	- initializes FULL_PATH with a zero string
	mgs, 06 Nov 1997:
	- replaced DIRNAMES by PATH and added string seperation
	if PATH is a path string with multiple entries
	mgs, 05 Feb 1998:
	- bug fix: use expand_path also if only filename is given
	-
	Copyright (C) 1997, Martin Schultz, Harvard University
	This software is provided as is without any warranty
	whatsoever. It may be freely used, copied or distributed
	for non-commercial purposes. This copyright notice must be
	kept with any copy of this software. If this software shall
	be used commercially or sold as part of a larger package,
	please contact the author to arrange payment.
	Bugs and comments should be directed to mgs@io.harvard.edu
	with subject "IDL routine FILE_EXIST"
	-------------------------------------------------------------
function file_exist, FILE, PATH=PATH, FULL_PATH=FULL_PATH, $
DIRNAMES=DIRNAMES
	=============================================================================
	Check for errors and initialize local variables
	=============================================================================
full_path = ''
on_error, 2
if (n_params() le 0) then begin
print, 'FILE_EXIST called with wrong number of arguments'
return,0
endif
	-----------------------------------------
	for compatibility copy dirnames into path
	-----------------------------------------
if(n_elements(path) le 0 AND n_elements(dirnames) gt 0) then $
path = dirnames
	=============================================================================
	Use FINDFILE command to determine if the file exists.
	Always search the current directory first
	FINDFILE returns an array...check the first element.
	=============================================================================
result = findfile(expand_path(FILE))
if (strlen(result(0)) gt 0) then begin
full_path = result(0)
return,1
endif
	file not found, if PATH is passed loop through all path entries
	convert string to array first and add delimiter if necessary
if(n_elements(PATH) gt 0) then begin
NPATH = PATH	make work copy
if (strupcase(!version.os_family) eq 'WIN') then trail = '\' $
else trail = '/'
if(n_elements(PATH) eq 1) then begin
if(strpos(PATH,':') ge 0) then NPATH = str_sep(PATH,':') $
else if(strpos(PATH,'	') ge 0) then NPATH = str_sep(PATH,'	')
endif
for i=0,n_elements(NPATH)-1 do begin
len = strlen(NPATH(i))
if (strmid(NPATH(i),len-1,1) ne trail) then $
NPATH(i) = NPATH(i)+trail
result = findfile(expand_path(NPATH(i))+FILE)
if (strlen(result(0)) gt 0) then begin
full_path = result(0)
return,1
endif
endfor
endif	PATH contained entries
return, 0	default, file not found
end
