# Supplementary material for: Using a Failing Human Ventricular Cardiomyocyte Model to Re-Evaluate Ca2+ Cycling, Voltage Dependence, and Spark Characteristics
Source: Biomolecules. 2024 Oct 28;14(11):1371. doi: 10.3390/biom14111371 (PMC11591732; doi:10.3390/biom14111371)
Supplement: Supplementary file 1 [file biomolecules-14-01371-s001.zip › ECC_GPU_WT/plot_IDL_3_State_RyR/find_pdhpr_singlechannel.pro]

;; Author: Hoang-Trong Minh Tuan
;; Affiliation: George Mason University, 2011
;; SYNPOSIS:
;;    return the single channel permeability
;; INPUT:
;;   i_1dhpr = single channel current of DHPR (L-type Ca2+ channel)
;; 
function find_Pdhpr_singlechannel, i_1dhpr
  zF = 9.6485d4  ; C/mol
  zCa= 2.0d0     ; valence of Ca2+
  zR = 8.314d3   ; universal gas constant (mJ/(mol.K))
  zT = 3.10d2    ; temperature (K)
  
  Vm_measure_i_1dhpr = -10.0d0  ; mV

  ;;! i_1dhpr in [pA]
  Vm = Vm_measure_i_1dhpr ;mV (the voltage when i_1dhpr is measured )
  Ca_myo = 0.1d0 ; uM
  Ca_o = 1.8d3   ; uM
  F2zCa2_RT=(zF^2)*(zCa^2)/(zR*zT) ;  C/(mol.mV)
  FzCa_RT=(zF*zCa)/(zR*zT)     ; 1/mV
  ;! permeability per single LC channel
  P_dhpr = i_1dhpr * 1d-6/ (F2zCa2_RT*Vm * (Ca_myo*EXP(FzCa_RT*Vm)-0.341*Ca_o)/(EXP(FzCa_RT*Vm)-1) )  ; [L/s]

  return, P_dhpr

end
