# Supplementary material for: Using a Failing Human Ventricular Cardiomyocyte Model to Re-Evaluate Ca2+ Cycling, Voltage Dependence, and Spark Characteristics
Source: Biomolecules. 2024 Oct 28;14(11):1371. doi: 10.3390/biom14111371 (PMC11591732; doi:10.3390/biom14111371)
Supplement: Supplementary file 1 [file biomolecules-14-01371-s001.zip › ECC_GPU_WT/plot_IDL_3_State_RyR/find_v_ryr_singlechannel.pro]

;; Author: Hoang-Trong Minh Tuan
;; Affiliation: George Mason University, 2011
;; SYNPOSIS:
;;    return the single channel transfer rate
;; INPUT:
;;   i_1ryr = single channel current of RyR2
;;   Vol_ref = the reference volume
;; 
function find_v_ryr_singlechannel, i_1ryr, Vol_ref
  ;;i_1ryr  ! pA
  zF = 9.6485d4  ; C/mol
  zCa= 2.0d0     ; valence of Ca2+
  zR = 8.314d3   ; universal gas constant (mJ/(mol.K))
  zT = 3.10d2    ; temperature (K)

  Ca_jsr = 1.0d3 ; uM
  Ca_ds = 0.1d0  ; uM
    
  v_ryr = i_1ryr*1d6 / (zCa*zF*Vol_ref*(Ca_jsr-Ca_ds)) ;[1/sec]
  return, v_ryr
end
