# Supplementary material for: Using a Failing Human Ventricular Cardiomyocyte Model to Re-Evaluate Ca2+ Cycling, Voltage Dependence, and Spark Characteristics
Source: Biomolecules. 2024 Oct 28;14(11):1371. doi: 10.3390/biom14111371 (PMC11591732; doi:10.3390/biom14111371)
Supplement: Supplementary file 1 [file biomolecules-14-01371-s001.zip › ECC_GPU_WT/plot_IDL_3_State_RyR/findpro.pro]

pro FindPro, Proc_Name, NoPrint=NoPrint, DirList=DirList, ProList=ProList
;+
; NAME:
;     FINDPRO
; PURPOSE:
;     Find all locations of a procedure in the IDL !PATH
; EXPLANATION:
;     FINDPRO searces for the procedure name (as a .pro or a .sav file) in all 
;     IDL libraries or directories given in the !PATH system variable.    This
;     differs from the intrinsic FILE_WHICH() function which only finds the 
;     first occurence of the procedure name.
;               
; CALLING SEQUENCE:
;    FINDPRO, [ Proc_Name, /NoPrint, DirList = , ProList = ]
;
; OPTIONAL INPUT:
;     Proc_Name - Character string giving the name of the IDL procedure or 
;             function. Do not include the ".pro" extension. If Proc_Name is
;             omitted, the program will prompt for PROC_NAME.  "*" wildcards
;             are permitted.
;
; OPTIONAL KEYWORD INPUT:
;     /NoPrint - if set, then the file's path is not printed on the screen and
;             absolutely no error messages are printed on the screen.  If not
;             set, then - since the MESSAGE routine is used - error messages 
;             will be printed but the printing of informational messages
;             depends on the value of the !Quiet variable.
;
; OPTIONAL KEYWORD OUTPUTS:
;     DirList - The directories in which the file is located are returned in
;             the keyword as a string array.
;             If the procedure is an intrinsic IDL procedure, then the 
;             value of DirList = ['INTRINSIC'].
;             If the procedure is not found, the value of DirList = [''].
;     ProList - The list (full pathnames) of procedures found.  Useful if you
;             are looking for the name of a procedure using wildcards.
;
;     The order of the names in DirList and ProList is identical to the order
;     in which the procedure name appears in the !PATH
; PROCEDURE:
;     The system variable !PATH is parsed using EXPAND_PATH into individual 
;     directories.  FILE_SEARCH() is used to search the directories for
;     the procedure name.  If not found in !PATH, then the name is compared 
;     with the list of intrinsic IDL procedures given by the ROUTINE_INFO()
;     function. 
;
; EXAMPLE:
;     (1) Find the procedure CURVEFIT.  Assume for this example that the user
;     also has a copy of the curvefit.pro procedure in her home directory
;     on a Unix machine.
;
;       IDL> findpro, 'curvefit', DIRLIST=DirList
;       Procedure curvefit.pro found in directory  /home/user/.
;       Procedure curvefit.pro found in directory  /software/IDL/idl82/lib/
;       IDL> help, DirList
;       DIRLIST         STRING    = Array(2) 
;       IDL> help, DirList[0], DirList[1]
;       <Expression>    STRING    = '/home/user'
;       <Expression>    STRING    = '/software/IDL/idl82/lib/' 
;
;     (2) Find all procedures in one's !path containing the characters "zoom" 
;
;       IDL> findpro,'*zoom*'
; RESTRICTIONS:
;       User will be unable to find a path for a native IDL function
;       or procedure, or for a FORTRAN or C routine added with CALL_EXTERNAL.
;       Remember that Unix is case sensitive, and most procedures will be in
;       lower case.
; PROCEDURES USED:
;       FDECOMP   -- Decompose file name
;
; REVISION HISTORY:
;       Based on code extracted from the GETPRO procedure, J. Parker 1994
;       Use the intrinsic EXPAND_PATH function    W. Landsman Nov. 1994
;       Use ROUTINE_NAMES() to check for intrinsic procs   W. Landsman Jul 95
;       Added Macintosh, WINDOWS compatibility    W. Landsman   Sep. 95
;       Removed spurious first element in PROLIST  W. Landsman  March 1997
;       Don't include duplicate directories  in !PATH  WL   May 1997
;       Use ROUTINE_INFO instead of undocumented ROUTINE_NAMES W.L. October 1998
;       Also check for save sets   W. Landsman  October 1999 
;       Force lower case check for VMS  W. Landsman January 2000 
;       Only return .pro or .sav files in PROLIST   W. Landsman  January 2002 
;       Force lower case check for .pro and .sav    D. Swain  September 2002 
;       Use FILE_SEARCH() if V5.5 or later   W. Landsman June 2006
;       Assume since V55, remove VMS support W. Landsman Sep. 2006
;       Assume since V6.0, use file_basename() W.Landsman Feb 2009
;       Specify whether an intrinsic function or procedure W.L.  Jan 2013
;
;-
;/\/\/\/\/\/\/\/\/\/\/\/\/\/\/\/\/\/\/\/\/\/\/\/\/\/\/\/\/\/\/\/\/\/\/\/\/\/\/\/

 On_error,2                           ;Return to caller on error
 compile_opt idl2

 if (N_params() EQ 0) then begin      ;Prompt for procedure name?
   Proc_Name = ' ' 
   read,'Enter name of procedure for which you want the path: ',Proc_Name
 endif else $
   if (size(proc_name,/type) NE 7 ) && (N_elements(proc_name) NE 1) then $
       message,'ERROR - First parameter (.pro name) must be a scalar string'

 NoPrint = keyword_set(NoPrint)

 Name = strtrim( file_basename(proc_name,'.pro'), 2 )  

; Set up separate file and directory separators for current OS

 psep = path_sep()

 pathdir = expand_path(!PATH,/ARRAY, Count = N_dir)
 cd,current = dir 

; Remove duplicate directories  in !PATH but keep original order
 path_dir = [dir]
 for i = 0,N_dir -1 do begin
      test = where(path_dir EQ pathdir[i], Ndup)
      if Ndup EQ 0 then path_dir = [path_dir,pathdir[i]]
 endfor
 N_dir = N_elements(path_dir)

; Use FILE_PATH() to search all directories for <name>.pro or <name>.sav files 

   ProList = file_search(path_dir + psep + name + '.{pro,sav}', COUNT=Nfile) 
    
      if (Nfile ge 1) then begin                     ;Found by FILE_SEARCH?
       fdecomp, ProList, ddisk,ddir,fname,ext
       dirlist = ddisk + ddir
       found = 1b
       for j = 0,nfile-1 do begin
          case strlowcase(ext[j]) of 
	 'pro':  message,/Con,  NoPrint = NoPrint,/NoPrefix, /Noname, $
                 'Procedure ' + fname[j] + ' found in directory  ' + dirlist[j]
         'sav':  message,/Con,NoPrint = NoPrint,/NoPrefix, /Noname, $
                'Save set ' + fname[j] + '.sav found in directory  ' + dirlist[j]
	 endcase	  
        endfor
     endif  else begin     
           

; At this point !PATH has been searched.  If the procedure was not found
; check if it is an intrinsic IDL procedure or function
 
  funcnames = routine_info(/system,/func)
  fcount = ~array_equal( funcnames NE strupcase(name), 1b )
;  test = where ( funcnames EQ strupcase(name), fcount)    Slower method

  funcnames = routine_info(/system)
  pcount = ~array_equal( funcnames NE strupcase(name) , 1b) 
;
   
   if (fcount EQ 0) && (pcount EQ 0) then begin
        prolist = strarr(1)
  	dirlist = strarr(1)
       if ~NoPrint then begin
         message, 'Procedure '+Name+' not found in a !PATH directory.', /CONT
         message, 'Check your spelling or search individual directories.', /INF
      endif
   endif else begin 
      DirList = ['INTRINSIC']
      ProList = ['INTRINSIC']
      if ~NoPrint then begin
         if pcount NE 0 then $
         message, 'Procedure ' + Name + ' is an intrinsic IDL procedure.', $
	    /CONT else $
	 message, 'Procedure ' + Name + ' is an intrinsic IDL function.',/CONT   
         message, 'No path information available.', /INF
      endif
   endelse

 endelse
  
 return
 end   
