# Supplementary material for: Using a Failing Human Ventricular Cardiomyocyte Model to Re-Evaluate Ca2+ Cycling, Voltage Dependence, and Spark Characteristics
Source: Biomolecules. 2024 Oct 28;14(11):1371. doi: 10.3390/biom14111371 (PMC11591732; doi:10.3390/biom14111371)
Supplement: Supplementary file 1 [file biomolecules-14-01371-s001.zip › ECC_GPU_WT/plot_IDL_3_State_RyR/HDFslice/detect_gridpoint.pro]

pro detect_gridpoint, CRU_ID, idx, idy, idz, target_folder, root_dir

  pfile = 'CRUlocation.txt'
  subdir = ['minhtuan', target_folder]
  file = filepath(pfile, subdirectory=subdir, root_dir=root_dir) 

  openr, file_lun, file, /GET_LUN
  FormatIn = '(D14.7, A35)'
  FormatOut = '(A35, D14.7)'

  index = 0
  array = intarr(3)
  while (not EOF(file_lun) and index lt CRU_ID) do begin
     readf, file_lun, array 
     index = index + 1
  endwhile
  idx = array(0)
  idy = array(1)
  idz = array(2)

  ;; finish: read in parameter file
  close, file_lun
  free_lun, file_lun
end
