# Supplementary material for: Using a Failing Human Ventricular Cardiomyocyte Model to Re-Evaluate Ca2+ Cycling, Voltage Dependence, and Spark Characteristics
Source: Biomolecules. 2024 Oct 28;14(11):1371. doi: 10.3390/biom14111371 (PMC11591732; doi:10.3390/biom14111371)
Supplement: Supplementary file 1 [file biomolecules-14-01371-s001.zip › ECC_GPU_WT/plot_IDL_3_State_RyR/HDFslice/device_init_postscript.pro]

;; Author: Hoang-Trong Minh Tuan
;; Affiliation: George Mason University, 2011
;; This routine does:
;;   - set up 'ps' output 
;;   - 
pro device_init_postscript, plot_filename=plot_filename, pagesize=pagesize, font_size=font_size
  ; if (keyword_set(ps_filename)) then begin
  ;    ps_filename = plot_filename + ".ps"
  ; endif else begin
  ;    ps_filename = "default_plot.ps"
  ; endif
  ps_filename = plot_filename + ".ps"
  if (keyword_set(pagesize)) then begin
     pwidth = pagesize[1]
     pheight= pagesize[0]
  endif else begin
     pwidth = 21
     pheight = 30
  endelse
  if (not keyword_set(font_size)) then begin
     font_size = 14
  endif
  print, "page size: ", pwidth , " x", pheight
;!P.FONT = 1                     ; use TTfont (default: Helvetica)
  SET_PLOT, 'PS'   
;;DEVICE, SET_FONT='Palatino-Roman', FILE='K_current.ps', $
;;DEVICE, SET_FONT='Palatino-Roman', FILE=ps_filename, $
  DEVICE, FILE=ps_filename, $
;           /COLOR, BITS=8, /ENCAPSULATED, YSIZE=26+num_folders2plot, XSIZE=21, $
                                ;/COLOR, BITS=8, /ENCAPSULATED, YSIZE=26, XSIZE=21, $
          /COLOR, BITS=8, /ENCAPSULATED, YSIZE=pheight, XSIZE=pwidth, $
          DECOMPOSED=0
  !P.font = 0
  DEVICE, /HELVETICA, FONT_SIZE=font_size
  ;; make the line bolder
  !p.thick = 4
  !x.thick = 4
  !y.thick = 4
  !z.thick = 4

end
