# Supplementary material for: Using a Failing Human Ventricular Cardiomyocyte Model to Re-Evaluate Ca2+ Cycling, Voltage Dependence, and Spark Characteristics
Source: Biomolecules. 2024 Oct 28;14(11):1371. doi: 10.3390/biom14111371 (PMC11591732; doi:10.3390/biom14111371)
Supplement: Supplementary file 1 [file biomolecules-14-01371-s001.zip › ECC_GPU_WT/plot_IDL_3_State_RyR/HDFslice/main_plot.pro]

;; Author: Hoang-Trong Minh Tuan
;; Affiliation: George Mason University, 2011
;; This routine does:
;;  - declare COMMON blocks for global data
;;  - call appropriate plotting functions
;;     + spatial_singlespark: animate a single spark
;;     + ...
pro main_plot
  SEARCH_PATH = Expand_Path('+~/Projects/coyote_library_1.6.1') + ':<IDL_DEFAULT>'+':./'
  pref_set, 'IDL_PATH', SEARCH_PATH, /COMMIT

  COMMON block_paramfiles, NSFU, N_R, N_L, mL, mR, $
     V_rest, V_stim, I_stim, t_start, t_end, $
     t_V_stim_start, t_V_stim_end, t_I_stim_start, t_I_stim_end, $
     Hz, write_interval, Na_i, K_i, Ca_myo, Ca_nsr, $
     zF, zR, zT, Na_o, Ca_o, K_o, V_myo_T, V_nsr_T, $
     V_jsr_T, V_ds_T, beta_ds, beta_nsr, B_myoT, $
     B_jsrT, Km_myo, Km_jsr, B_htrpnT, kon_htrpn, $
     koff_htrpn, v_refill_T, v_efflux_T, v_leak, $
     v_ryr_T, P_dhpr_T, prcent_ryr_nj, prcent_dhpr_nj, $
     Ap, Kp_myo, Kp_nsr, g_bCa, g_Na, g_K1, $
     g_Kss, g_Ktof, g_Ktos, g_bNa, g_bK, $
     Am, Csc, I_pmca_bar, I_ncx_bar, I_NaK_bar, $
     eta_RyR, eta_LCC, Ej, Ecc, Eoo, k_jsr0, $
     k_jsr1, V_theta1, V_sigma1, V_theta2, V_sigma2, $
     cell_x_len, cell_y_len, cell_z_len, dX_, dY_, dZ_, $
     Dmyo_x, Dmyo_y, Dmyo_z, Dnsr_x, Dnsr_y, Dnsr_z, $
     lspacing, tspacing, dist2membrane, dist2smallRyR, $
     num_rogueRyR
  COMMON block_deriveddata, zCa, eta_PMCA, Km_pmca, eta_NCX, $
     Ksat_ncx, Km_ncxNa, Km_ncxCa, cpl_serca, RT_F, F_RT, RT_FzCa, $
     P_dhpr, V_ds, V_jsr, lambda_ds, lambda_jsr, lambda_nsr, $
     inv_lambda_ds, inv_lambda_jsr, inv_lambda_nsr, Acap, $
     Am_2FVmyo, Am_FVmyo, v_refill, v_ryr, v_ryr_nj_T, P_dhpr_nj, $
     F2zCa2_RT, FzCa_RT, invKp_myo, invKp_nsr, inv_2FVmyo, $
     NUM_STATES_NJ, NUM_STATES_LCCs, NUM_STATES_RyRs, $
     ULo, ULc, ULr, ULi, ULa, ULo_nj, URc, URo
  ; CRU_ID = index of the CRU to plot in spatial_singlespark
  COMMON block_globalvars, MAX_NUM_DATASET_PER_GROUP, CRU_ID, $
     STENCIL_RADIUS, x_stride, y_stride, z_stride, x_safe, y_safe, $
     z_safe, glob_flag_write2png
  COMMON block_datafolder, target_folder, root_dir
  COMMON block_greekchar, char_mu

  char_mu = greek('mu')
  
  MAX_NUM_DATASET_PER_GROUP = 100
  STENCIL_RADIUS = 1
  
  ;; parameter settings
  param_file = 'param1K.conf'
  target_folder = 'tscellt15c_hdf_2'
  root_dir = '/scratch/'
  sub_folder = ''  ; or 'firstbeat' (a subfolder inside the target_folder)
  ; ii = 0
  ; while (targetfolders[ii] eq '') do ii = ii + 1

  ;; code to do the job ;;
  ;; select the CRU ID to plot (1..NSFU)
  ; CRU with sparks:           951
  ; CRU with sparks:            30
  ; CRU with sparks:           971
  ; CRU with sparks:           368
  ; CRU with sparks:           753
  ; CRU with sparks:           515
  ; CRU with sparks:           754
  CRU_ID = 754
  glob_flag_write2png = 0
  ;; do the plot
  ;spatial_singlespark, param_file=param_file, target_folder=target_folder, root_dir=root_dir, sub_folder=sub_folder
  spatial_singlespark, param_file=param_file, sub_folder=sub_folder

  spatial_cds, param_file=param_file, sub_folder=sub_folder
;      ecc_comparison_HF_paper4, targetfolders = target_folders, clamp_method= CLAMP, orphan_sfu = prcent_orphan_sfu, $
;                                param_file=param_file, output_filename=output_filename, color_displays=color_displays, $
;                                rootdir = rootdir
  
end 

;   IS_I_CLAMP = 1
;   IS_V_CLAMP = 2


;   COMMON tekcolor_data, black_col, red_col, blue_col, green_col, cyan_col, magenta_col
  
;   black_col = 0
;   red_col = 2
;   blue_col = 4
;   green_col = 3
;   cyan_col = 5
;   magenta_col = 6


;   COMMON global_data, percent_new_orphan, glob_additional_text, glob_time_duration, glob_time_start, glob_userhome
;   percent_new_orphan = 0.25D

;   glob_time_start = 15  
;   glob_time_duration = 0.5D
  
;   glob_userhome = "minhtuan"
; ;glob_time_start = 0.4D0
; ;glob_time_duration = 0.6D0

;   num_Vds = 4
  
;   strDAY = 'Sep19b'
;  ; strDAY = 'Sep19'  
; ;strDAY = 'Sep20'

; ;strState = 'fb'
;  strState = 'rf'
;  rootdir = '/scratch/'
; str_NSFU='20000'
; ;  str_NSFU='1000'
; ;str_NSFU='100'

; ;;; NOTE: NO use folder must be a no-space string ''
; arr_target_folders = [['I1Hz_'+str_NSFU+'_HForphan_'+strDAY+'_'+strState, 'I1Hz_'+str_NSFU+'_'+strState, 'I1Hz_'+str_NSFU+'_HF_'+strDAY+'_'+strState], $
;                       ['I4Hz_'+str_NSFU+'_HForphan_'+strDAY+'_'+strState, 'I4Hz_'+str_NSFU+'_'+strState, 'I4Hz_'+str_NSFU+'_HF_'+strDAY+'_'+strState], $
;                       ['V1Hz_'+str_NSFU+'_HForphan_'+strDAY+'_'+strState, 'V1Hz_'+str_NSFU+'_'+strState, 'V1Hz_'+str_NSFU+'_HF_'+strDAY+'_'+strState], $
;                       ['V4Hz_'+str_NSFU+'_HForphan_'+strDAY+'_'+strState, 'V4Hz_'+str_NSFU+'_'+strState, 'V4Hz_'+str_NSFU+'_HF_'+strDAY+'_'+strState] $
;                       ]
;                                 ; arr_target_folders = [['I1Hz_'+str_NSFU+'_'+strState, 'I1Hz_'+str_NSFU+'_HF_'+strDAY+'_'+strState, 'I1Hz_'+str_NSFU+'_HForphan_'+strDAY+'_'+strState], $
;   ;                     ['I4Hz_'+str_NSFU+'_HForphan_'+strDAY+'_'+strState, 'I4Hz_'+str_NSFU+'_'+strState, 'I4Hz_'+str_NSFU+'_HF_'+strDAY+'_'+strState], $
;   ;                     ['V1Hz_'+str_NSFU+'_HForphan_'+strDAY+'_'+strState, 'V1Hz_'+str_NSFU+'_'+strState, 'V1Hz_'+str_NSFU+'_HF_'+strDAY+'_'+strState], $
;   ;                     ['V4Hz_'+str_NSFU+'_HForphan_'+strDAY+'_'+strState, 'V4Hz_'+str_NSFU+'_'+strState, 'V4Hz_'+str_NSFU+'_HF_'+strDAY+'_'+strState] $
;   ;                     ]

;   param_files = ['test'+str_NSFU+'_I1Hz.conf', 'test'+str_NSFU+'_I4Hz.conf', 'test'+str_NSFU+'_V1Hz.conf', 'test'+str_NSFU+'_V4Hz.conf']

;   outputfilenames = [strState+'_'+strDAY+'_I1_'+str_NSFU+'_control.HF.HForphan', strState+'_'+strDAY+'_I4_HForphan.control.HF', $
;                    strState+'_'+strDAY+'_V1_'+str_NSFU+'_HForphan.control.HF', strState+'_'+strDAY+'_V4_HForphan.control.HF'] 

;   ; arr_target_folders= [['HF_test5','control_test5']]
;   ; param_files = ['test.conf']
;   ; outputfilenames = ['output_control_HF5']
;   ; glob_time_start = 0
;   ; glob_time_duration = 1
  
;   clamp_method = [IS_I_CLAMP, IS_V_CLAMP]

; ;; add something to make the figure more descriptive
;   case strDAY of
;      'Sep19':   glob_additional_text = "HF:0.7*Ik, 2*Incx, 0.7*Ap, 0.8*Cm ; 25%orphan: with 30*Vds "
;      'Sep19b':   glob_additional_text = "HF:0.7*Ik, 2*Incx, 0.7*Ap, 0.8*Cm ; 25%orphan: with 30*Vds; 1.5xkR12 allRyRs"
;      else: glob_additional_text = ""
;   endcase
; ; glob_additional_text = "Sep18: HF:0.7*Ik, 2*Incx, 0.7*Ap, 0.8*Cm ; 25%orphan: with 30*Vds !C" + $
; ;                        "Sep18b: HF:0.7*Ik, 2*Incx, 0.7*Ap, 0.8*Cm ; 25%orphan: with 30*Vds; 1.5xkR12 allRyRs"


; ;for indA = 0, num_Vds-1 do begin
;   for indA = 0, 0 do begin
; ;for indA = num_Vds-1, num_Vds-1 do begin
;    ;if (indA mod 4 eq 2 or indA mod 4 eq 3) then continue
;      if (indA mod 2 eq 1 ) then continue
;      prcent_orphan_sfu = [0d0]  ; use 0 all the time if we just increase V_ds
;      CLAMP = clamp_method[indA / 2]
;    ;param_file = param_files[indA mod 2]
;    ;CLAMP = clamp_method[(indA mod 4)/2]
;    ;;;TUAN: put param names inthe summary_data.txt file
;    ;; and read it on the first line of the data
;      param_file = param_files[indA]
;      output_filename = outputfilenames[indA]
   
;      color_displays = [blue_col, black_col, red_col, green_col, cyan_col, magenta_col]
     
;      target_folders = arr_target_folders[*,indA]
         
;      ;target_folders = [arr_target_folders[0:1,indA]] ;; TUAN: testing
     
;      print, target_folders
;      ecc_comparison_HF_paper4, targetfolders = target_folders, clamp_method= CLAMP, orphan_sfu = prcent_orphan_sfu, $
;                                param_file=param_file, output_filename=output_filename, color_displays=color_displays, $
;                                rootdir = rootdir
;   endfor
