# Supplementary material for: Using a Failing Human Ventricular Cardiomyocyte Model to Re-Evaluate Ca2+ Cycling, Voltage Dependence, and Spark Characteristics
Source: Biomolecules. 2024 Oct 28;14(11):1371. doi: 10.3390/biom14111371 (PMC11591732; doi:10.3390/biom14111371)
Supplement: Supplementary file 1 [file biomolecules-14-01371-s001.zip › ECC_GPU_WT/plot_IDL_3_State_RyR/HDFslice/making_waves.pro]

pro making_waves 
  a = fltarr(256,3,63) 
  for i=0,255 do for j=0,2 do for k=0,62 do $ 
     a(i,j,k) = sin(float(i-k)/10.)/exp((float(i)/200.)) 
  frames=bytarr(400,300,63)
  window,retain=2,/free,title='making waves',xsize=400,ysize=300 
  for k=0,62 do begin $ 
     shade_surf, a(*,*,k) & $ 
     frames(0,0,k) = tvrd() & $ 
     end
     movie, frames, order=0 
  end 
