# Supplementary material for: Using a Failing Human Ventricular Cardiomyocyte Model to Re-Evaluate Ca2+ Cycling, Voltage Dependence, and Spark Characteristics
Source: Biomolecules. 2024 Oct 28;14(11):1371. doi: 10.3390/biom14111371 (PMC11591732; doi:10.3390/biom14111371)
Supplement: Supplementary file 1 [file biomolecules-14-01371-s001.zip › ECC_GPU_WT/plot_IDL_3_State_RyR/HDFslice/RCS/read_hdf_spatial.pro,v]

head	1.1;
access;
symbols;
locks
	minhtuan:1.1; strict;
comment	@# @;


1.1
date	2011.12.25.23.29.45;	author minhtuan;	state Exp;
branches;
next	;


desc
@@


1.1
log
@Initial revision
@
text
@;; Author: Hoang-Trong Minh Tuan
;; Affiliation: George Mason University, 2011
;; v4. add diastolic spark analysis
;; v5. keep using exact time index, rather than mapping them to zero starting point (to work with HF_paper_Sep18)
;;     do spark analysis only when glob_perform_SparkAnalysis is set to non-zero
;; v6. remove spark analysis to a separate file

; this file is used to be included by another file
; it's not a complete procedure or function.
; you need to assign file 
; readin_file = name of the file (.h5) to be open, before including this file using
;         @@read_hdf_eccX
; statement
; the structure of the file is designed for EC coupling model
; specify STATUS can be 'continue', 'lastread', 'firstread',  'complete' (default)
;  continue = using existing file, and do NOT close
;  lastread = use existing file, and close file
;  firstread = open file, read, and leave it open
;  complete = open file, read, and close file
pro read_hdf_spatial, hdf_filename=hdf_filename, what2read=what2read, STATUS=status, $
                      dset_name=dset_name, data_result=data_result
  COMMON block_globalvars
  COMMON block_datahdf
  COMMON block_datafolder
  COMMON block_paramfiles

  if (not keyword_set(status)) then status = 'complete'

  if (status eq 'complete' or status eq 'firstread') then file_id = H5F_OPEN(hdf_filename)

  case (what2read) of
     'time': begin
        ;; open the '/time' dataset first
        dataset_id1 = H5D_OPEN(file_id, '/time')
        
        ;; read in the time data
        total_data = H5D_READ(dataset_id1)
        num_elements = n_elements(total_data)
        ;; suppose num_elements = 305, then
        ;; num_groups = ceiling(305/100)  = 4
        ;; num_dataset_last_group = 305 mod 300 = 5
        ;; NOTE: num_dataset_other_groups = 100 (depend on spatial code define)
        num_groups = ceil(double(num_elements) / MAX_NUM_DATASET_PER_GROUP)
        num_dataset_last_group = num_elements mod (MAX_NUM_DATASET_PER_GROUP*(num_groups-1))
        num_dataset_other_groups = MAX_NUM_DATASET_PER_GROUP
        print, "total time points", num_elements
        print, "num groups", num_groups
        print, "num dataset (full groups):", num_dataset_other_groups
        print, "num dataset (last groups):", num_dataset_last_group
        
        data_result = total_data
        h5d_close, dataset_id1
     end
     'cmyo-single_cru': begin
        ;; read hyperslab 
        ;; select (i,j,k) grid point which contain spark_ID
        detect_gridpoint, CRU_ID, idx, idy, idz, target_folder, root_dir
        ;print, 'location of CRU ID ', CRU_ID, ' is ', idx, idy, idz
        ;; select the area
        ;; grid size 2um x 2um
        ;print, "grid size: 2um by 2um"
        half_width = long((2.0-dX_)/dX_)
        half_height = long((2.0-dY_)/dY_)
                                ; expect: 9, 9 with 2um and dX_ = 0.2um
                                ;print, half_height, half_width
        vbase = 1+stencil_radius+z_safe 
        hbase = 1+stencil_radius+x_safe 
        index_vlayer = (idz - vbase) / z_safe
        index_hlayer = (idx - hbase) / x_safe
        ;print, "idx vlayer, hlayer: ", index_vlayer, index_hlayer
        
        dataset_id1 = h5d_open(file_ID, dset_name)
        dataspace_id = H5D_GET_SPACE(dataset_id1)
        array_size = h5s_get_simple_extent_dims(dataspace_id)
        ;print, "data size: ", array_size[2]
        ;stop
        start =[idx-half_width, idy-half_height, index_vlayer]
        count = [half_width*2+1, half_height*2+1, 1]
        H5S_SELECT_HYPERSLAB, dataspace_id, start, count , STRIDE=[1, 1, array_size[2]], /RESET
        memory_spaceid = h5s_create_simple(count) ; count is the vector that tells the dimension of the dataspace [2um x 2um]
        data_result = h5d_read(dataset_id1, FILE_SPACE=dataspace_id, MEMORY_SPACE=memory_spaceid)
        ;print, "data hyperslab size: ", size(data_result, /dimension)
        h5s_close, dataspace_id
        h5s_close, memory_spaceid
        h5d_close, dataset_id1
     end
     'cmyo':  begin
        ;; read whole-slice
        dataset_id1 = h5d_open(file_ID, dset_name)
        data_result = h5d_read(dataset_id1)
        ;; data_result[X, Y, Z] with 
        ;print, size(data_result, /dimension)
     end
  endcase
  if (status eq 'lastread' or status eq 'complete') then  h5f_close, file_id
end


  ; Vm = reform(total_data[1, *], rows)
  ;     Ca_myo = reform(total_data[2, *], rows)
  ;     Ca_nsr = reform(total_data[3, *], rows)
  ;     idx = long(3)

  ;     sfu_state = long(total_data[idx+1L:idx+NSFU, *])      
  ;     idx = long(idx) + NSFU
  ;     Ca_ds = total_data[idx+1:idx+NSFU,*]
  ;     idx = idx + NSFU
  ;     Ca_jsr = total_data[idx+1:idx+NSFU,*]
  ;     idx = idx + NSFU
  ;     p_nj = total_data[idx+1:idx+NUM_STATES_NJ,*]
  ;     idx = idx + NUM_STATES_NJ
      
  ;     Na_i = reform(total_data[idx+1, *], rows)
  ;     K_i  = reform(total_data[idx+2, *], rows)
  ;     m_na  = reform(total_data[idx+3, *], rows)
  ;     h_na  = reform(total_data[idx+4, *], rows)
  ;     j_na  = reform(total_data[idx+5, *], rows)
  ;     a_ktof = reform(total_data[idx+6, *], rows)
  ;     in_ktof = reform(total_data[idx+7, *], rows)
  ;     a_ktos = reform(total_data[idx+8, *], rows)
  ;     in_ktos = total_data[idx+9, *]
  ;     a_kss  = total_data[idx+10, *]
  ;     in_kss  = total_data[idx+11, *]
  ;     idx = idx + 11
      
  ;     CaF = total_data[idx+1,*]

  ;     ;; END READING HDF data
  ;     ;;;;;;;;;;;;;;;;;;;;;
  ;     ;; process data
  ;     E_Na = RT_F*ALOG(Na_o/Na_i)
  ;     E_K = RT_F*ALOG(K_o/K_i)
  ;     E_Ca = RT_FzCa*ALOG(Ca_o/Ca_myo)
      
  ;     ;; States
  ;     LCC_state = long(sfu_state / NUM_STATES_RyRs)
  ;     RyR_state = long(sfu_state mod NUM_STATES_RyRs)
  ;     if (NSFU ge 2000) then begin
  ;        ; print, ryr_state[2177, 2248] mod 50
  ;        ; ryr_state[2177, 2248] = ryr_state[2177, 2248] mod 50
  ;        ryr_state[2177, *] = ryr_state[2177, *] mod 50
  ;        ryr_state[3489, *] = ryr_state[2177, *] mod 50
  ;        ryr_state[9711, *] = ryr_state[2177, *] mod 50
  ;        ; print, ryr_state[2177, 2248:2250]
  ;     endif
  ;     ; for ii = 0L, NSFU-1 do begin
  ;     ;    RyR_state[ii,*] = sfu_state[ii,*] mod NUM_STATES_RyRs
  ;     ; endfor
  ;     ; print, "RyR_state", min(RyR_state), max(RyR_state), "with NUM_STATES_RyRs is ", NUM_STATES_RyRs
  ;     ; tmp = size(RyR_state, /dimension)
  ;     ; tmp = tmp[0]
  ;     ; for ii = 0, tmp-1 do begin
  ;     ;    if (RyR_state[ii] eq 50) then begin
  ;     ;       print
  ;     ; print, RyR_state
  ;     ; RyR_state = RyR_state mod NUM_STATES_RyRs      
  ;     ; print, "now RyR_state is ", min(RyR_state), max(RyR_state)
  ;     ; pause
  ;     ;; plot the currents (put to a new plot)
  ;     ;; K currents [uA/cm^2]
  ;     I_Ktof = g_ktof* a_ktof^3 *in_ktof*(Vm-E_K)
  ;     I_Ktos = g_ktos* a_ktos^3 *in_ktos*(Vm-E_K)
  ;     I_K1   = g_k1*(K_o/(K_o+210.0d0))*((Vm-E_K-1.73d0)/(1+EXP(0.0596d0*(Vm-E_K-1.73d0))))
  ;     I_Kss  = g_kss*a_kss*in_kss*(Vm-E_K)

  ;     I_bNa = g_bna*(Vm-E_Na)
  ;     I_bK  = g_bk*(Vm-E_K)
  ;     I_bCa = g_bCa*(Vm-E_Ca)

  ;     I_Na = double(g_na) * m_na^3 * h_na * j_na * (Vm - E_Na) ;[uA/cm^2]      
  ;     ;; Sarcolemma pumps and Exchangers [uA/cm^2]
  ;     I_NaK  = I_nak_bar*(1d0/(1d0+0.1245d0*EXP(-0.1d0*(Vm*F_RT))+0.0365d0*(1/7d0*(EXP(Na_o/67300d0)-1d0))* $
  ;                              EXP(-(Vm*F_RT))))*(1d0/(1d0+(21000d0/Na_i)^1.5d0))*(K_o/(K_o+1500d0))
  ;     I_pmca = I_pmca_bar*(Ca_myo^eta_pmca/(Km_pmca^eta_pmca+Ca_myo^eta_pmca))
  ;     I_ncx  = I_ncx_bar*(Na_i^3 * Ca_o*EXP(eta_ncx*Vm*F_RT) - Na_o^3 *Ca_myo*EXP((eta_ncx-1d0)*Vm*F_RT))/ $
  ;              ((Km_ncxNa^3 + Na_o^3)*(Km_ncxCa+Ca_o)*(1d0+ksat_ncx*EXP((eta_ncx-1d0)*Vm*F_RT)))

  ;     ;                           ;I_dhpr_nj_T = SUM(pL_nj, mask=U_Lo_nj .EQ. 1) * P_dhpr_nj *(F2zCa2_RT*Vm) * &
  ;     ;                           ;            (Ca_myo * EXP(Vm*FzCa_RT) - 0.341d0 *
  ;     ;                           ;            Ca_o)/(EXP(Vm*FzCa_RT)-1d0)  ! [uA]
  ;     arr_len = min([TRACK_LENGTH, dims[1]])
  ;     I_dhpr_T = dindgen(arr_len)
  ;     I_dhpr = dindgen(NSFU, arr_len)
  ;     J_ryr = dindgen(NSFU, arr_len)

  ;     for ii = 0, NSFU-1 do begin
  ;        ;I_dhpr[ii,*]  = DHPRgate[ii,*] * P_dhpr * (F2zCa2_RT*Vm) * $
  ;        I_dhpr[ii,*]  = ULo(LCC_state[ii,*]) * P_dhpr * (F2zCa2_RT*Vm) * $
  ;                        (Ca_ds[ii,*] * EXP(Vm*FzCa_RT) - 0.341d0 * Ca_o) / $
  ;                        (EXP(Vm*FzCa_RT) - 1) ; [uA]
  ;        J_ryr[ii,*] = URo(RyR_state[ii,*])*v_ryr*(Ca_jsr[ii,*]-Ca_ds[ii,*]) ; [uA/s]
  ;        ;J_ryr[ii,*] = RYRgate[ii,*]*v_ryr*(Ca_jsr[ii,*]-Ca_ds[ii,*]) ; [uA/s]
  ;     endfor
      
  ;     I_dhpr_T = total(I_dhpr, 1, /DOUBLE) ; + I_dhpr_nj

  ;     J_ryr_T = total(J_ryr, 1, /DOUBLE)
  ;     ; NOTE: We use Am_2FVmyo as I_dhpr_T is now i [uA/cm^2]
  ;     ;I_dhpr_T = I_dhpr_T/Am               ; [uA/cm^2]
  ;     ;J_dhpr_T = -I_dhpr_T * Am_2FVmyo  ; [uA/s]
  ;     ;;otherwise use
  ;     J_dhpr_T = -I_dhpr_T * inv_2FVmyo ; [uA/s]

  ;     I_dhpr_T = I_dhpr_T * 1e6 ; [pA]

  ;     NSFU_normal = NSFU
  ;     if (strpos('orphan', targetfolders[glob_idx]) ne -1) then NSFU_normal = NSFU * (1 - percent_new_orphan)
      

; pro ex_read_hdf5 
 
;    ; Open the HDF5 file. 
;    file_id = H5F_OPEN('hdf5_test.h5') 
 
;    ; Open the image dataset within the file. 
;    ; This is located within the /images group. 
;    ; We could also have used H5G_OPEN to open up the group first. 
;    dataset_id1 = H5D_OPEN(file_id, '/images/Eskimo') 
    
;    ; Read in the actual image data. 
;    image = H5D_READ(dataset_id1) 
    
;    ; Open up the dataspace associated with the Eskimo image. 
;    dataspace_id = H5D_GET_SPACE(dataset_id1) 
    
;    ; Retrieve the list of dimensions, so we can set the 
;    ;window size. 
;    dimensions = H5S_GET_SIMPLE_EXTENT_DIMS(dataspace_id) 
 
;    ; Now open and read the color palette associated with 
;    ; this image. 
;    dataset_id2 = H5D_OPEN(file_id, '/images/Eskimo_palette') 
;    palette = H5D_READ(dataset_id2) 
 
;    ; Close all our identifiers so we don't leak resources. 
;    H5S_CLOSE, dataspace_id 
;    H5D_CLOSE, dataset_id1 
;    H5D_CLOSE, dataset_id2 
;    H5F_CLOSE, file_id 
 
;    ; Display the data. 
;    DEVICE, DECOMPOSED=0 
;    WINDOW, XSIZE=dimensions[0], YSIZE=dimensions[1] 
;    TVLCT, palette[0,*], palette[1,*], palette[2,*] 
    
;    ; We need to use /ORDER since the image is stored 
;    ; top-to-bottom. 
;    TV, image, /ORDER 
 
; end
@
