# Supplementary material for: Using a Failing Human Ventricular Cardiomyocyte Model to Re-Evaluate Ca2+ Cycling, Voltage Dependence, and Spark Characteristics
Source: Biomolecules. 2024 Oct 28;14(11):1371. doi: 10.3390/biom14111371 (PMC11591732; doi:10.3390/biom14111371)
Supplement: Supplementary file 1 [file biomolecules-14-01371-s001.zip › ECC_GPU_WT/plot_IDL_3_State_RyR/HDFslice/RCS/read_paramfile.pro,v]

head	1.2;
access;
symbols;
locks; strict;
comment	@# @;


1.2
date	2011.12.25.13.51.06;	author minhtuan;	state Exp;
branches;
next	1.1;

1.1
date	2011.12.22.21.06.06;	author minhtuan;	state Exp;
branches;
next	;


desc
@@


1.2
log
@update comment
@
text
@;; Author: Hoang-Trong Minh Tuan
;; Affiliation: George Mason University, 2011
;; v.1.0: not a complete working procedure
;; v.1.1.: a complete working procedure, using COMMON block to share
;; data
;; parameters:
;;   - param_file    = name of parameter
;;   - target_fodler =
;;   - root_dir      =
;; NOTE: Username is 'minhtuan' by default
pro read_paramfile, param_file=param_file, target_folder=target_folder, root_dir=root_dir
  COMMON block_paramfiles
  COMMON block_globalvars
  COMMON block_deriveddata
  ;;;;;;;;;;;;;;;;;;;;;;;;;;;;;;;;;;;;;;;;;;;;;;;;;;
  ;; set file path
  pfile = param_file
  subdir = ['minhtuan', '', target_folder]
  file = filepath(pfile, subdirectory=subdir, root_dir=root_dir) 
    
  ;;;;;;;;;;;;;;;;;;;;;;;;;;;;;;;;;;;;;;;;;;;;;;;;;;;
  ;; read in parameter file
  openr, file_lun, file, /GET_LUN
  FormatIn = '(D14.7, A35)'
  FormatOut = '(A35, D14.7)'

  line = ''
  readf, file_lun, line  ; skip the first line
  ii = 1 ; we start from 1 as the temp_data we use all start from 1
  var_vect = findgen(150)
  
  while (not EOF(file_lun)) do begin
     readf, file_lun, line
     line = strtrim(line)
     if (strcmp(strmid(line,0,1), '#') eq 0 and strcmp(line, '') eq 0) then begin
        var_vect(ii) = float(line)
        ii = ii + 1
     endif
  endwhile
  ;; finish: read in parameter file
  close, file_lun
  free_lun, file_lun

  
  ;print, var_vect
  GROUP_LENGTH = 25
  end_idx = 0
  ; data-related info
  temp_data = var_vect(end_idx:end_idx+GROUP_LENGTH)
  fixed_seed = uint(temp_data(1))
  rand_seed = uint(temp_data(2))
  TRACK_LENGTH = uint(temp_data(3))  ; number of records in data buffer
  end_idx = end_idx + 3
  ; release site configuration
  temp_data = var_vect(end_idx:end_idx+GROUP_LENGTH)
  NSFU =long(temp_data(1))
  N_R  =long(temp_data(2))
  N_L  =long(temp_data(3))
  mL   =long(temp_data(4))
  mR   =long(temp_data(5))
  end_idx = end_idx + 5
  ; simulation settings
  temp_data = var_vect(end_idx:end_idx+GROUP_LENGTH)
  V_rest  = temp_data(1)
  V_stim  = temp_data(2)
  I_stim  = temp_data(3)
  t_start = temp_data(4)
  t_end   = temp_data(5)
  dt_LB  = temp_data(6)
  dt_UB  = temp_data(7)
  t_V_stim_start = temp_data(8)
  t_V_stim_end = temp_data(9) + t_V_stim_start
  t_I_stim_start = temp_data(10)
  t_I_stim_end = temp_data(11) + t_I_stim_start
  Hz  = temp_data(12)
  write_interval =temp_data(13) ; [ms]
  end_idx = end_idx + 13

  write_interval = write_interval * 1.0d-3 ;[sec]
  ; ion concentrations
  temp_data = var_vect(end_idx:end_idx+GROUP_LENGTH)
  Na_i = temp_data(1)      ;uM
  K_i  = temp_data(2)
  Ca_myo = temp_data(3)
  Ca_nsr = temp_data(4)
  end_idx = end_idx+4
  ; constants
  temp_data = var_vect(end_idx:end_idx+GROUP_LENGTH)
  zF = temp_data(1)         ;Faraday's constant, C/mol
  zR = temp_data(2)         ;universal gas constant, mJ mol-1 K-1
  zT = temp_data(3)         ;temperature, K
  Na_o = temp_data(4)      ;uM
  Ca_o = temp_data(5)      ;uM
  K_o  = temp_data(6)
  end_idx = end_idx + 6
  ; cell geometry variables (volumes) !pL
  temp_data = var_vect(end_idx:end_idx+GROUP_LENGTH)
  V_myo_T = temp_data(1)
  V_nsr_T = temp_data(2)
  V_jsr_T = temp_data(3)
  V_ds_T = temp_data(4)
  end_idx = end_idx + 4
  ;; buffering parameters
  temp_data = var_vect(end_idx:end_idx+GROUP_LENGTH)
  beta_ds = temp_data(1)
  beta_nsr = temp_data(2)
  B_myoT = temp_data(3)
  B_jsrT = temp_data(4)
  Km_myo = temp_data(5)
  Km_jsr = temp_data(6)
  B_htrpnT = temp_data(7)
  kon_htrpn = temp_data(8)
  koff_htrpn = temp_data(9)
  end_idx = end_idx + 9
  
  ;; diffusion parameters
  temp_data = var_vect(end_idx:end_idx+GROUP_LENGTH)
  v_refill_T = temp_data(1)
  v_efflux_T = temp_data(2)
  v_leak     = temp_data(3)
  v_ryr_T = temp_data(4)
  P_dhpr_T   = temp_data(5)
  prcent_ryr_nj = temp_data(6)
  prcent_dhpr_nj = temp_data(7)
  end_idx = end_idx + 7

  ;; SERCA variables
  temp_data = var_vect(end_idx:end_idx+GROUP_LENGTH)
  Ap = temp_data(1)           ;Ap = SERCA pumps concentration (uM)
  Kp_myo = temp_data(2)       
  Kp_nsr = temp_data(3)       
  end_idx = end_idx + 3

  ;; membrane currents variables
  temp_data = var_vect(end_idx:end_idx+GROUP_LENGTH)
  g_bCa = temp_data(1)
  g_Na = temp_data(2)
  g_K1 = temp_data(3)
  g_Kss = temp_data(4)
  g_Ktof = temp_data(5)
  g_Ktos = temp_data(6)
  g_bNa = temp_data(7)
  g_bK = temp_data(8)
  Am = temp_data(9)   ;cm^2
  Csc   = temp_data(10)      ;uF/cm^2
  end_idx = end_idx + 10
  
  ;; PMCA and NCX rates
  temp_data = var_vect(end_idx:end_idx+GROUP_LENGTH)
  I_pmca_bar = temp_data(1)   ;uA/uF
  I_ncx_bar = temp_data(2)    ;uA/uF
  I_NaK_bar = temp_data(3)
  end_idx = end_idx + 3

  ;; channels parameters: rate constants, constants
  temp_data = var_vect(end_idx:end_idx+GROUP_LENGTH)
  kR12 = temp_data(1)
  kR21 = temp_data(2)
  kL25 = temp_data(3)
  kL16 = temp_data(4)
  kL34 = temp_data(5)
  kL21 = temp_data(6)
  kL56 = temp_data(7)
  kL23 = temp_data(8)
  kL54 = temp_data(9)
  kL52 = temp_data(10)
  kL12 = temp_data(11)
  kL65 = temp_data(12)
  kL32 = temp_data(13)
  kL45 = temp_data(14)
  eta_RyR = temp_data(15)
  eta_LCC = temp_data(16)
  Ej = temp_data(17)
  Ecc = temp_data(18)
  Eoo = temp_data(19)
  k_jsr0 = temp_data(20)
  k_jsr1 = temp_data(21)
  end_idx = end_idx + 21

  ;; LCC kinetics parameters
  temp_data = var_vect(end_idx:end_idx+GROUP_LENGTH)
  V_theta1 = temp_data(1)
  V_sigma1 = temp_data(2)
  V_theta2 = temp_data(3)
  V_sigma2 = temp_data(4)
  end_idx = end_idx + 4

  ;; spatial data
  temp_data = var_vect(end_idx:end_idx+GROUP_LENGTH)
  cell_x_len = temp_data(1)
  cell_y_len = temp_data(2)
  cell_z_len = temp_data(3)
  dX_ = temp_data(4)
  dY_ = temp_data(5)
  dZ_ = temp_data(6)
  end_idx = end_idx + 6
  ;; diffusion constant
  temp_data = var_vect(end_idx:end_idx+GROUP_LENGTH)
  Dmyo_x = temp_data(1)
  Dmyo_y = temp_data(2)
  Dmyo_z = temp_data(3)
  Dnsr_x = temp_data(4)
  Dnsr_y = temp_data(5)
  Dnsr_z = temp_data(6)
  end_idx = end_idx + 6
  ;; CaRU distances
  temp_data = var_vect(end_idx:end_idx+GROUP_LENGTH)
  lspacing = temp_data(1)
  tspacing = temp_data(2)
  end_idx = end_idx + 2

  ;;;;;;;;;;;;;;;;;;;;;;;;;;;;;;;;;;;;;;;;;;;
  ;; computed data
  zCa = 2
  eta_pmca = 2
  Km_pmca = 0.5d0
  eta_ncx = 0.35d0
  ksat_ncx = 0.1d0
  Km_ncxNa = 87.5d3
  Km_ncxCa = 1.38d3 
  cpl_serca = 2.0
  
  RT_F = double(zR*zT)/zF
  F_RT = double(1.0d0)/RT_F
  RT_FzCa = double(RT_F)/zCa
  
    
  P_dhpr_T = double(P_dhpr_T) * 1d-6    ; [L/s]
  
  P_dhpr = P_dhpr_T/(long(NSFU)*N_L) ; [L/s]

  ;; volume [pL]
  V_ds = V_ds_T/float(NSFU)
  V_jsr = V_jsr_T/float(NSFU)
  ;;volume ratio
  lambda_ds = V_ds/V_myo_T
  lambda_jsr = V_jsr/V_myo_T
  lambda_nsr = V_nsr_T/V_myo_T
  ;; for computing efficient, use inv_lambda values
  inv_lambda_ds = V_myo_T/V_ds
  inv_lambda_jsr = V_myo_T/V_jsr
  inv_lambda_nsr = V_myo_T/V_nsr_T

  Acap = Am*Csc                                   ; [uF]
  ;; use in calcium current calculation (use when V_myo_T in pL)
  Am_2FVmyo = (Am*1.0d12)/(zCa*zF*V_myo_T) ; [mol.cm^2/(C.L)]
  ;; use in Na, K current calculation
  Am_FVmyo = (Am*1.0d12)/(zF*V_myo_T) ; [mol.cm^2/(C.L)]
  
  v_refill = v_refill_T/float(NSFU)
  v_efflux = v_efflux_T/float(NSFU)
  v_ryr = v_ryr_T/float(long(NSFU)*N_R)
  v_ryr_nj_T = v_ryr_T*prcent_ryr_nj
  P_dhpr_nj = P_dhpr_T*prcent_dhpr_nj

  ;;++may be used by EC-coupling model
  F2zCa2_RT=(zF^2)*(zCa^2)/(zR*zT) ;  C/(mol.mV)
  FzCa_RT=zF*zCa/(zR*zT)           ; 1/mV
  invKp_myo = 1.0d0/Kp_myo
  invKp_nsr = 1.0d0/Kp_nsr
  ;; this requires V_myo_T must be in pL
  inv_2FVmyo = 1.0d12/(zCa*zF*V_myo_T) ;mol/(C.L) !use when volume in pL

  NUM_STATES_NJ = mL*mR
  ;;; number of homogeneous clusters
  NUM_STATES_LCCs = factorial(mL+N_L-1)/(factorial(N_L)*factorial(mL-1))
  NUM_STATES_RyRs = factorial(mR+N_R-1) /(factorial(N_R)*factorial(mR-1))

  ;;;;;;;;;;;;;;;;;;;;;;;;;;;;;;;;;;;;;;;;;;;
  ;; setting device
  
  ;;;;;;
  ;;call in Matlab
  ;; matlab -nojvm -nodesktop
  ;;[ULo, ULc, ULr, ULi, ULa] = makeUs_7stateLCC(7);
  ;;dlmwrite('UL_vector.txt',[ULo', ULc', ULr', ULi', ULa'], ' ')  
  ;; udata = read_ascii('Uvector.txt') ;, delimiter=',')
  ;; ULo = (udata.field1[0,*])
  ;; ULc = (udata.field1[1,*])
  ;; ULr = (udata.field1[2,*])
  ;; ULi = (udata.field1[3,*])
  ;; ULa = (udata.field1[4,*])
  ;;[ULo_nj ULc_nj ULr_nj ULi_nj ULa_nj]   = makeUs_7stateLCC(1);
  ;;dlmwrite('ULnj_vector.txt',[ULo_nj', ULc_nj', ULr_nj', ULi_nj', ULa_nj'], ' ')  
  case mL of
     7: begin
        udata = read_ascii('UL7_vector.txt') ;, delimiter=',')
        ULo = (udata.field1[6,*])
        ULc = (udata.field1[1,*])
        ULr = (udata.field1[0,*] + udata.field1[5,*])
        ULi = (udata.field1[2,*] + udata.field1[3,*])
        ULa = (udata.field1[4,*])
        
        udata = read_ascii('UL7nj_vector.txt')
        ULo_nj = (udata.field1[6,*])
     end
     6: begin
        print, "not implemented"
        stop
        udata = read_ascii('UL6_vector.txt') ;, delimiter=',')
        ULo = (udata.field1[6,*])
        ULc = (udata.field1[1,*])
        ULr = (udata.field1[0,*] + udata.field1[5,*])
        ULi = (udata.field1[2,*] + udata.field1[3,*])
        ULa = (udata.field1[4,*])
        
        udata = read_ascii('UL6nj_vector.txt')
        ULo_nj = (udata.field1[6,*])
     end
  endcase
  
  if (mR ne 2) then begin
     print, "mR is not 2, please update plotting"
     stop
  endif 
  ;;[URo URc] = makeUs_2stateRyR(49) ;
  ;; dlmwrite('UR_vector.txt', [URo', URc'], ' ')
  udata = read_ascii('UR2_vector.txt') ;, delimiter=',')
  URc = (udata.field1[0,*])
  URo = (udata.field1[1,*])
    
end
@


1.1
log
@Initial revision
@
text
@d29 1
a29 1
  ii = 1
d40 5
a210 3
  ;; finish: read in parameter file
  close, file_lun
  free_lun, file_lun
@
