# Supplementary material for: Using a Failing Human Ventricular Cardiomyocyte Model to Re-Evaluate Ca2+ Cycling, Voltage Dependence, and Spark Characteristics
Source: Biomolecules. 2024 Oct 28;14(11):1371. doi: 10.3390/biom14111371 (PMC11591732; doi:10.3390/biom14111371)
Supplement: Supplementary file 1 [file biomolecules-14-01371-s001.zip › ECC_GPU_WT/plot_IDL_3_State_RyR/HDFslice/RCS/spatial_singlespark.pro,v]

head	1.1;
access;
symbols;
locks
	minhtuan:1.1; strict;
comment	@# @;


1.1
date	2011.12.25.23.29.50;	author minhtuan;	state Exp;
branches;
next	;


desc
@@


1.1
log
@Initial revision
@
text
@;; Author: Hoang-Trong Minh Tuan
;; Affiliation: George Mason University, 2011
;; parameters:
;;   - param_file    = parameter file
;;   - target_folder =
;;   - sub_folder    = a sub-folder inside target_folder if the .H5 data is here
;; NOTE: Username is 'minhtuan' by default
;pro spatial_singlespark, param_file=param_file, target_folder=target_folder, root_dir=root_dir, sub_folder=sub_folder
pro spatial_singlespark, param_file=param_file, sub_folder=sub_folder
  COMMON block_paramfiles
  COMMON block_globalvars
  COMMON block_deriveddata
  COMMON block_datafolder

  read_paramfile, param_file=param_file, target_folder=target_folder, root_dir=root_dir

  spatial_testfile='testspatialdata_file.txt'
  read_spatial_testfile, param_file=spatial_testfile, target_folder=target_folder, root_dir=root_dir
  
  x_stride = lspacing/dX_
  y_stride = tspacing/dY_
  z_stride = tspacing/dZ_
  x_safe = long(dist2membrane/dX_)
  y_safe = long(dist2membrane/dY_)
  z_safe = long(dist2membrane/dZ_)
  
  ;print, 'stride ', x_stride, y_stride, z_stride
  ;stop
  
  ;; Fluo-3 data (Smith'98)
  F_T = 50D                     ; 
  kon_F = 0.08e3                ;   % uM-1 s-1
  koff_F = 0.05e3               ;  % s-1
  CaF_infty = Ca_myo*F_T / (koff_F/kon_F + ca_myo)

  ; if (prcent_orphan_sfu gt 0) then begin
  ;    P_dhpr_nj = P_dhpr_nj + P_dhpr * double(N_L) * NSFU * prcent_orphan_sfu 
  ;    ;; Use with orphan test case
  ;    NSFU =long(NSFU * float(1-prcent_orphan_sfu))
  ;    P_dhpr_T = P_dhpr * double(NSFU * N_L)
  ; endif

  ;; INIT DEVICE
  ;device_init, one_plot_figure, ps_filename
  
  ;;;;;;;;;;;;;;;;;;;;;;;;;;;;;;;;;;;;;;;;;;;;;;;
  ;; check number of HDF5 files and setting for plotting
  data_folder = ['minhtuan', target_folder, sub_folder]
  base_filename = 'cmyo-'
  numfiles = check_num_datafiles(data_folder, root_dir, base_filename, datafile_list)
  print, "total data files: ", numfiles

  ;FOR kk = 1+STENCIL_RADIUS+Z_SAFE, MAXZ+STENCIL_RADIUS-Z_SAFE, z_stride do begin
;end

  ;; TUAN PLAN
  ;; inside: generate a picture
  ;; outside: iterate reading all datasets + all files
  ;;         to generate a video

  COMMON block_datahdf, num_groups, num_dataset_last_group, num_dataset_other_groups, $
     file_ID
  ;; do the animation

  globaltime = []
  globalcmyo = []
  ;; 1: loop through files
  ;;SETTING: loop files starting with datafile_list[glob_file_index] to plot the last second
  glob_file_index = 0 ;; starting index of data files to read in
  ;numfiles = 1        ; disable later
  FOR iter_file = glob_file_index, numfiles-1 DO BEGIN
     hdf_filename = datafile_list[iter_file]  
     print, 'file 2 read: ', hdf_filename
     ;; at each file:
     ;; 1.1. read time
     what2read='time'           ; 'time' or 'cmyo'
     ;; strategy: read in /time dataset first
     time_vect=[]
     read_hdf_spatial, hdf_filename=hdf_filename, what2read=what2read, status='firstread', $
                       data_result=time_vect
     globaltime = [globaltime, time_vect]
     ;; read a HDF5 with multiple groups, multiple datasets
     ;; 1.2; loop through groups
     ;num_groups = 1             ; disable later
     num_dataset = num_dataset_other_groups
     FOR iter_group = 1, num_groups DO begin
        group_name = "/group-" + string(iter_group, format='(i3.3)') 
        ;print, "groupname: ", group_name
        ;; 1.2.1. loop through datasets
        if (iter_group eq num_groups) then num_dataset = num_dataset_last_group
        ;num_dataset = 1         ; disable later
        for iter_dset = 1, num_dataset do begin
           dset_name = group_name + "/vdataset-" + string(iter_dset, format='(i3.3)')
           ;print, "dataset: ", dset_name
           cmyo_arr=[]
           ;read_hdf_spatial, what2read='cmyo', status='continue', dset_name=dset_name, data_result=cmyo_arr ;,  $
           read_hdf_spatial, what2read='cmyo-single_cru', status='continue', dset_name=dset_name, data_result=cmyo_arr
                             ;hyperslab_id=hyperslab_id
                             ;CRU_id=CRU_id
           globalcmyo = [globalcmyo, avg(cmyo_arr)]

           ;; plot the surface of cmyo_arrex
           
           
           dset_name = group_name + "/hdataset-" + string(iter_dset, format='(i3.3)')
           read_hdf_spatial, what2read='cmyo', status='continue', dset_name=dset_name, data_result=cmyo_arr ;,  $
           ;; display the time point + average cmyo within the area
           
        endfor
     endfor
  endfor
  print, size(globaltime, /dimension)
  print, size(globalcmyo, /dimension)
  stop
  
  data_time_start = 0
  group_id = 1

;  FOR iter = glob_file_index+1, numfiles-1 DO BEGIN
;     hdf_filename = datafile_list[iter]
;     print, hdf_filename
;     @@read_hdf_ecc5
;     @@plot_comparison_HF_paper3_cont
;  ENDFOR ;; end looping all HDF5 files
  ;data_time_start = time[0]

  print, 'TUAN test code'


end
@
