# Supplementary material for: Using a Failing Human Ventricular Cardiomyocyte Model to Re-Evaluate Ca2+ Cycling, Voltage Dependence, and Spark Characteristics
Source: Biomolecules. 2024 Oct 28;14(11):1371. doi: 10.3390/biom14111371 (PMC11591732; doi:10.3390/biom14111371)
Supplement: Supplementary file 1 [file biomolecules-14-01371-s001.zip › ECC_GPU_WT/plot_IDL_3_State_RyR/HDFslice/read_hdf_regular.pro]

pro read_hdf_regular, hdf_filename=hdf_filename, what2read=what2read, STATUS=status, $
                      dset_name=dset_name, data_result=data_result
  COMMON block_globalvars
  COMMON block_datahdf
  COMMON block_datafolder
  COMMON block_paramfiles

  file_id = H5F_OPEN(file)

  ;; open the dataset within the file
  dataset_id1 = H5D_OPEN(file_id, '/LEAK')

  ;; read in the actual data
  total_data = H5D_READ(dataset_id1)
                                ;print, size(total_data, /DIMENSION)
  dims = size(total_data, /DIMENSION)
  cols = dims[0]
  rows = dims[1]
  print, "total_data dimension", cols, rows

  time = reform(total_data[0,*], rows)
  time = time-data_time_start   ; subtract to get time zero as starting point for all data
      
  Vm = reform(total_data[1, *], rows)
  Ca_myo = reform(total_data[2, *], rows)
  Ca_nsr = reform(total_data[3, *], rows)
  idx = long(3)

      sfu_state = long(total_data[idx+1L:idx+NSFU, *])      
      idx = long(idx) + NSFU
      Ca_ds = total_data[idx+1:idx+NSFU,*]
      idx = idx + NSFU
      Ca_jsr = total_data[idx+1:idx+NSFU,*]
      idx = idx + NSFU
      p_nj = total_data[idx+1:idx+NUM_STATES_NJ,*]
      idx = idx + NUM_STATES_NJ

      Na_i = reform(total_data[idx+1, *], rows)
      K_i  = reform(total_data[idx+2, *], rows)
      m_na  = reform(total_data[idx+3, *], rows)
      h_na  = reform(total_data[idx+4, *], rows)
      j_na  = reform(total_data[idx+5, *], rows)
      a_ktof = reform(total_data[idx+6, *], rows)
      in_ktof = reform(total_data[idx+7, *], rows)
      a_ktos = reform(total_data[idx+8, *], rows)
      in_ktos = total_data[idx+9, *]
      a_kss  = total_data[idx+10, *]
      in_kss  = total_data[idx+11, *]
      idx = idx + 11

      CaF = total_data[idx+1,*]

      ;; END READING HDF data

end
