# Supplementary material for: Using a Failing Human Ventricular Cardiomyocyte Model to Re-Evaluate Ca2+ Cycling, Voltage Dependence, and Spark Characteristics
Source: Biomolecules. 2024 Oct 28;14(11):1371. doi: 10.3390/biom14111371 (PMC11591732; doi:10.3390/biom14111371)
Supplement: Supplementary file 1 [file biomolecules-14-01371-s001.zip › ECC_GPU_WT/plot_IDL_3_State_RyR/HDFslice/read_spatial_testfile.pro]

pro read_spatial_testfile, param_file=param_file, target_folder=target_folder, root_dir=root_dir
  COMMON block_paramfiles
  COMMON block_globalvars
  COMMON block_deriveddata
  ;;;;;;;;;;;;;;;;;;;;;;;;;;;;;;;;;;;;;;;;;;;;;;;;;;
  ;; set file path
  pfile = param_file
  subdir = ['minhtuan', '', target_folder]
  file = filepath(pfile, subdirectory=subdir, root_dir=root_dir) 
    
  ;;;;;;;;;;;;;;;;;;;;;;;;;;;;;;;;;;;;;;;;;;;;;;;;;;;
  ;; read in parameter file
  openr, file_lun, file, /GET_LUN
  FormatIn = '(D14.7, A35)'
  FormatOut = '(A35, D14.7)'

  line = ''
  ii = 1 ; we start from 1 as the temp_data we use all start from 1
  var_vect = findgen(150)
  
  while (not EOF(file_lun)) do begin
     readf, file_lun, line
     line = strtrim(line)
     if (strcmp(strmid(line,0,1), '#') eq 0 and strcmp(line, '') eq 0) then begin
        var_vect(ii) = float(line)
        ii = ii + 1
     endif
  endwhile
  ;print, var_vect
  GROUP_LENGTH = 25
  end_idx = 0
  ;; customized data
  temp_data = var_vect(end_idx:end_idx+GROUP_LENGTH)
  cell_x_len = temp_data(1)
  cell_y_len = temp_data(2)
  cell_z_len = temp_data(3)
  NSFU =long(temp_data(4))
  dist2membrane  = temp_data(5)
  dist2smallRyR = temp_data(6)
  num_rogueRyR = temp_data(7)

  ;; finish: read in parameter file
  close, file_lun
  free_lun, file_lun
    
end
