# Supplementary material for: Using a Failing Human Ventricular Cardiomyocyte Model to Re-Evaluate Ca2+ Cycling, Voltage Dependence, and Spark Characteristics
Source: Biomolecules. 2024 Oct 28;14(11):1371. doi: 10.3390/biom14111371 (PMC11591732; doi:10.3390/biom14111371)
Supplement: Supplementary file 1 [file biomolecules-14-01371-s001.zip › ECC_GPU_WT/plot_IDL_3_State_RyR/HDFslice/spatial_cds.pro]

;; Author: Hoang-Trong Minh Tuan
;; Affiliation: George Mason University, 2011
;; parameters:
;;   - param_file    = parameter file
;;   - target_folder =
;;   - sub_folder    = a sub-folder inside target_folder if the .H5 data is here
;; NOTE: Username is 'minhtuan' by default
;pro spatial_singlespark, param_file=param_file, target_folder=target_folder, root_dir=root_dir, sub_folder=sub_folder
pro spatial_cds, param_file=param_file, sub_folder=sub_folder
  COMMON block_paramfiles
  COMMON block_globalvars
  COMMON block_deriveddata
  COMMON block_datafolder
  COMMON block_greekchar
  
  read_paramfile, param_file=param_file, target_folder=target_folder, root_dir=root_dir

  spatial_testfile='testspatialdata_file.txt'
  read_spatial_testfile, param_file=spatial_testfile, target_folder=target_folder, root_dir=root_dir
  
  x_stride = lspacing/dX_
  y_stride = tspacing/dY_
  z_stride = tspacing/dZ_
  x_safe = long(dist2membrane/dX_)
  y_safe = long(dist2membrane/dY_)
  z_safe = long(dist2membrane/dZ_)
  
  ;print, 'stride ', x_stride, y_stride, z_stride
  ;stop
  
  ;; Fluo-3 data (Smith'98)
  F_T = 50D                     ; 
  kon_F = 0.08e3                ;   % uM-1 s-1
  koff_F = 0.05e3               ;  % s-1
  CaF_infty = Ca_myo*F_T / (koff_F/kon_F + ca_myo)

  ; if (prcent_orphan_sfu gt 0) then begin
  ;    P_dhpr_nj = P_dhpr_nj + P_dhpr * double(N_L) * NSFU * prcent_orphan_sfu 
  ;    ;; Use with orphan test case
  ;    NSFU =long(NSFU * float(1-prcent_orphan_sfu))
  ;    P_dhpr_T = P_dhpr * double(NSFU * N_L)
  ; endif

  ;; INIT DEVICE
  ;device_init, one_plot_figure, ps_filename

  ;;;;;;;;;;;;;;;;;;;;;;;;;;;;;;;;;;;;;;;;;;;;;;;
  ;; check number of HDF5 files and setting for plotting
  data_folder = ['minhtuan', target_folder, sub_folder]
  base_filename = 'data-'
  numfiles = check_num_datafiles(data_folder, root_dir, base_filename, datafile_list)
  print, "total data files: ", numfiles

  COMMON block_datahdf, num_groups, num_dataset_last_group, num_dataset_other_groups, $
     file_ID
  ;; do the animation

  globaltime = []
  vglobal_cmyo = []
  hglobal_cmyo = []
  ;; 1: loop through files
  ;;SETTING: loop files starting with datafile_list[glob_file_index] to plot the last second
  glob_file_index = 0 ;; starting index of data files to read in
  ;numfiles = 1        ; disable later
  FOR iter_file = glob_file_index, numfiles-1 DO BEGIN
     
  endfor

end
