# Supplementary material for: Using a Failing Human Ventricular Cardiomyocyte Model to Re-Evaluate Ca2+ Cycling, Voltage Dependence, and Spark Characteristics
Source: Biomolecules. 2024 Oct 28;14(11):1371. doi: 10.3390/biom14111371 (PMC11591732; doi:10.3390/biom14111371)
Supplement: Supplementary file 1 [file biomolecules-14-01371-s001.zip › ECC_GPU_WT/plot_IDL_3_State_RyR/HDFslice/spatial_singlespark.pro]

;; Author: Hoang-Trong Minh Tuan
;; Affiliation: George Mason University, 2011
;; parameters:
;;   - param_file    = parameter file
;;   - target_folder =
;;   - sub_folder    = a sub-folder inside target_folder if the .H5 data is here
;; NOTE: Username is 'minhtuan' by default
;pro spatial_singlespark, param_file=param_file, target_folder=target_folder, root_dir=root_dir, sub_folder=sub_folder
pro spatial_singlespark, param_file=param_file, sub_folder=sub_folder
  COMMON block_paramfiles
  COMMON block_globalvars
  COMMON block_deriveddata
  COMMON block_datafolder
  COMMON block_greekchar
  
  read_paramfile, param_file=param_file, target_folder=target_folder, root_dir=root_dir

  spatial_testfile='testspatialdata_file.txt'
  read_spatial_testfile, param_file=spatial_testfile, target_folder=target_folder, root_dir=root_dir
  
  x_stride = lspacing/dX_
  y_stride = tspacing/dY_
  z_stride = tspacing/dZ_
  x_safe = long(dist2membrane/dX_)
  y_safe = long(dist2membrane/dY_)
  z_safe = long(dist2membrane/dZ_)
  
  ;print, 'stride ', x_stride, y_stride, z_stride
  ;stop
  
  ;; Fluo-3 data (Smith'98)
  F_T = 50D                     ; 
  kon_F = 0.08e3                ;   % uM-1 s-1
  koff_F = 0.05e3               ;  % s-1
  CaF_infty = Ca_myo*F_T / (koff_F/kon_F + ca_myo)

  ; if (prcent_orphan_sfu gt 0) then begin
  ;    P_dhpr_nj = P_dhpr_nj + P_dhpr * double(N_L) * NSFU * prcent_orphan_sfu 
  ;    ;; Use with orphan test case
  ;    NSFU =long(NSFU * float(1-prcent_orphan_sfu))
  ;    P_dhpr_T = P_dhpr * double(NSFU * N_L)
  ; endif

  ;; INIT DEVICE
  ;device_init, one_plot_figure, ps_filename

  ;;;;;;;;;;;;;;;;;;;;;;;;;;;;;;;;;;;;;;;;;;;;;;;
  ;; check number of HDF5 files and setting for plotting
  data_folder = ['minhtuan', target_folder, sub_folder]
  base_filename = 'cmyo-'
  numfiles = check_num_datafiles(data_folder, root_dir, base_filename, datafile_list)
  print, "total data files: ", numfiles

  ;FOR kk = 1+STENCIL_RADIUS+Z_SAFE, MAXZ+STENCIL_RADIUS-Z_SAFE, z_stride do begin
;end

  ;; TUAN PLAN
  ;; inside: generate a picture
  ;; outside: iterate reading all datasets + all files
  ;;         to generate a video

  COMMON block_datahdf, num_groups, num_dataset_last_group, num_dataset_other_groups, $
     file_ID
  ;; do the animation

  globaltime = []
  vglobal_cmyo = []
  hglobal_cmyo = []
  ;; 1: loop through files
  ;;SETTING: loop files starting with datafile_list[glob_file_index] to plot the last second
  glob_file_index = 0 ;; starting index of data files to read in
                                ;numfiles = 1        ; disable later
  FOR iter_file = glob_file_index, numfiles-1 DO BEGIN
     hdf_filename = datafile_list[iter_file]  
     print, 'file 2 read: ', hdf_filename
     ;; at each file:
     ;; 1.1. read time
     what2read='time'           ; 'time' or 'cmyo'
     ;; strategy: read in /time dataset first
     time_vect=[]
     read_hdf_spatial, hdf_filename=hdf_filename, what2read=what2read, status='firstread', $
                       data_result=time_vect
                                ;globaltime = [globaltime, time_vect]
     ;; read a HDF5 with multiple groups, multiple datasets
     ;; 1.2; loop through groups
                                ;num_groups = 1             ; disable later
     num_dataset = num_dataset_other_groups
     time_index = 0
     FOR iter_group = 1, num_groups DO begin
        group_name = "/group-" + string(iter_group, format='(i3.3)') 
        ;print, "groupname: ", group_name
        ;; 1.2.1. loop through datasets
        if (iter_group eq num_groups) then num_dataset = num_dataset_last_group
        ;;num_dataset = 1       ; disable later
        stride_dset = 1         ; jump every number of dataset ??? (to reduce reading time)
                                ; remember this should be used for animation generation only
                                ; other than that, it may affect data analysis
        for iter_dset = 1, num_dataset, stride_dset do begin
           ;; time
           time_index = (iter_group-1)*num_dataset_other_groups + iter_dset - 1 ; zero-based index
           globaltime = [globaltime, time_vect(time_index)]

           dset_name = group_name + "/vdataset-" + string(iter_dset, format='(i3.3)')
           ;print, "dataset: ", dset_name
           cmyo_arr=[]
           ;;read_hdf_spatial, what2read='cmyo', status='continue', dset_name=dset_name, data_result=cmyo_arr ;,  $
           read_hdf_spatial, what2read='cmyo-single_cru', status='continue', dset_name=dset_name, data_result=cmyo_arr
           vglobal_cmyo = [vglobal_cmyo, avg(cmyo_arr)]
           
           ;; write to PNG file
           if (glob_flag_write2png eq 1) then begin
              file_index = (iter_group-1)*num_dataset_other_groups+1+(iter_dset-1)/stride_dset
              pfile = 'cmyo_frame_' + STRING(file_index, FORMAT="(I5.5)") ;+ '.png'
              subdir = ['minhtuan', '', target_folder, 'png_data']
                                ;subdir = ['minhtuan', '', target_folder]
              png_file = filepath(pfile, subdirectory=subdir, root_dir=root_dir) 
                                ;WRITE_PNG, file, TVRD(TRUE=1)
              ;; plot the surface of cmyo_arrex
                                ;set_plot, 'X'
              tmp_dimension = size(cmyo_arr, /dimension)
              x_axis=indgen(tmp_dimension(1))
              y_axis=indgen(tmp_dimension(0))
                                ;z=fltarr(tmp_dimension(1), tmp_dimension(0), /nozero)
                                ;z =exp(-(x_axis^2 +y2d^2)) + 0.6*exp(-((x_axis+1.8)^2 +(y2d) ^2))
                                ;shade_surf, z, x_axis, y_axis
                                ;shade_surf, cmyo_arr, x_axis, y_axis, zrange=[0,1]
                                ;SHADE_SURF, Z, SHADES=BYTSCL(Z, TOP = !D.TABLE_SIZE)
              thisDevice = !D.Name
              Set_Plot, 'Z'
              Device, Set_Resolution=[640,512], Decomposed=0, Set_Pixel_Depth=24
              cgErase
              cgLoadCT, 33
                                ;cgSurf, cgDemoData(2), /Elevation, /Shaded;, $
                                ;cgSurf, cmyo_arr, /Elevation_Shading, /Shaded, $
                                ;        TSIZE=0.8, TITLE='Time: ' + string(time_vect(time_index)*100, format='(F7.3)') + '(ms); AVG(cmyo) = ' + $
                                ;        string(avg(cmyo_arr), format='(F6.2)')
              cgSurf, cmyo_arr, /Elevation_Shading, /Shaded
              cgText, 0.25, 0.850, 'Time: ' + $
                      string(time_vect(time_index)*100, format='(F5.3)') + '(ms);AVG(cmyo) = ' + $
                      string(avg(cmyo_arr), format='(F6.2)'), /Normal
                                ; ;cgText, 0.25, 0.850, 'Time: (ms)', /Normal
              void = cgSnapshot(File=png_file, /PNG, /NoDialog)
              Set_Plot, thisDevice
                                ;stop
           endif
           
           ; cmyo_arr = []
           ; dset_name = group_name + "/hdataset-" + string(iter_dset, format='(i3.3)')
           ; read_hdf_spatial, what2read='cmyo-single_cru', status='continue', dset_name=dset_name, data_result=cmyo_arr
           ; hglobal_cmyo = [hglobal_cmyo, avg(cmyo_arr)]
           ;read_hdf_spatial, what2read='cmyo', status='continue', dset_name=dset_name, data_result=cmyo_arr ;,  $
           ;; display the time point + average cmyo within the area
           
        endfor
     endfor
  endfor  
  ;print, size(globaltime, /dimension)
  ;print, size(vglobal_cmyo, /dimension)
  ;stop

  ;; PLOTTINGx
  ps_filename='test' + string(CRU_ID, format='(I3.3)')
  ;device_type='PS'
  pagesize=[20,15]
  device_init_postscript, plot_filename=ps_filename, pagesize=pagesize

  num_plots = 2
  !p.multi  = [0, 1, num_plots]
  plot, globaltime, vglobal_cmyo, $
         YTITLE = "Vertical: Ca!Bmyo!N ["+char_mu+"M]"; ,  YRANGE=[0,2]
;  plot, globaltime, hglobal_cmyo, $
;         YTITLE = "Horizontal: Ca!Bmyo!N ["+char_mu+"M]" ;, YRANGE=[0,2]

  ;data_time_start = 0
  ;group_id = 1

;  FOR iter = glob_file_index+1, numfiles-1 DO BEGIN
;     hdf_filename = datafile_list[iter]
;     print, hdf_filename
;     @read_hdf_ecc5
;     @plot_comparison_HF_paper3_cont
;  ENDFOR ;; end looping all HDF5 files
  ;data_time_start = time[0]

  device_close, plot_filename=ps_filename

  print, 'TUAN test code'


end

; pro making_waves 
; a = fltarr(256,3,63) 
; for i=0,255 do for j=0,2 do for k=0,62 do $ 
;     a(i,j,k) = sin(float(i-k)/10.)/exp((float(i)/200.)) 
; frames=bytarr(400,300,63)
; window,retain=2,/free,title='making waves',xsize=400,ysize=300 
; for k=0,62 do begin $ 
; shade_surf, a(*,*,k) & $ 
; frames(0,0,k) = tvrd() & $ 
; end
; movie, frames, order=0 
; end 


; Show Gaussian with shades created by scaling  
; elevation into the range of bytes.  
;;SHADE_SURF, Z, SHADES=BYTSCL(Z, TOP = !D.TABLE_SIZE)  
; Draw the mesh surface over the shaded figure.  
; Suppress the axes:  
;;SURFACE, Z, XST = 4, YST = 4, ZST = 4, /NOERASE  
