# Supplementary material for: Using a Failing Human Ventricular Cardiomyocyte Model to Re-Evaluate Ca2+ Cycling, Voltage Dependence, and Spark Characteristics
Source: Biomolecules. 2024 Oct 28;14(11):1371. doi: 10.3390/biom14111371 (PMC11591732; doi:10.3390/biom14111371)
Supplement: Supplementary file 1 [file biomolecules-14-01371-s001.zip › ECC_GPU_WT/plot_IDL_3_State_RyR/HDFslice/UL7nj_vector.txt]

  1  0  0  0  0  0  0 
  0  1  0  0  0  0  0 
  0  0  1  0  0  0  0 
  0  0  0  1  0  0  0 
  0  0  0  0  1  0  0 
  0  0  0  0  0  1  0 
  0  0  0  0  0  0  1 
