# Supplementary material for: Using a Failing Human Ventricular Cardiomyocyte Model to Re-Evaluate Ca2+ Cycling, Voltage Dependence, and Spark Characteristics
Source: Biomolecules. 2024 Oct 28;14(11):1371. doi: 10.3390/biom14111371 (PMC11591732; doi:10.3390/biom14111371)
Supplement: Supplementary file 1 [file biomolecules-14-01371-s001.zip › ECC_GPU_WT/plot_IDL_3_State_RyR/HDFslice/UR2_vector.txt]

 49  0 
 48  1 
 47  2 
 46  3 
 45  4 
 44  5 
 43  6 
 42  7 
 41  8 
 40  9 
 39 10 
 38 11 
 37 12 
 36 13 
 35 14 
 34 15 
 33 16 
 32 17 
 31 18 
 30 19 
 29 20 
 28 21 
 27 22 
 26 23 
 25 24 
 24 25 
 23 26 
 22 27 
 21 28 
 20 29 
 19 30 
 18 31 
 17 32 
 16 33 
 15 34 
 14 35 
 13 36 
 12 37 
 11 38 
 10 39 
  9 40 
  8 41 
  7 42 
  6 43 
  5 44 
  4 45 
  3 46 
  2 47 
  1 48 
  0 49 
