# Supplementary material for: Using a Failing Human Ventricular Cardiomyocyte Model to Re-Evaluate Ca2+ Cycling, Voltage Dependence, and Spark Characteristics
Source: Biomolecules. 2024 Oct 28;14(11):1371. doi: 10.3390/biom14111371 (PMC11591732; doi:10.3390/biom14111371)
Supplement: Supplementary file 1 [file biomolecules-14-01371-s001.zip › ECC_GPU_WT/plot_IDL_3_State_RyR/main_plot_test.pro]

;;;; Author: Hoang-Trong Minh Tuan - All Rights Reserved
;; Affiliation: George Mason University, 2011
;;; PLAN:
;; to remove 'dist2membrane' in the future
;; V1.1: add main_string (the string to be written to the image)
;; V1.2: add 2 new variables: Ddye_y, Ddye_z; and rename Ddye to Ddye_x
;; V1.3: add new variables: num_rogueRyR, N_R_rogue
;; V1.4: add new variables: i_1ryr, caf_factor [Sep, 21, 2012]
;; V1.5: completely revise naming convention in the code [Nov, 01, 2012]
;; V1.6: fix bug related to using 'time', instead of 'xdata' [Nov, 05, 2012]
;; V1.7: plotting code from Nov 06 only
;; V1.8: add Ca_nsr to non-spatial output and plot
;; V2.0: work with new parameter.conf file structure [Tuan, Nov-18-2012]
;; V2.1: avoid using date in filename [Tuan, 2013-Jan-3]
;; V2.2: add 2 new data two block_plotsystem: plot_Xlen, plot_Ylen [Tuan, 2013-Feb-12]
pro main_plot_test
;; NOTE: This code does plotting for sep13-sep19 simulation results

  ;;SEARCH_PATH = Expand_Path('+~/Projects/coyote_library_1.6.1') + ':<IDL_DEFAULT>'+':./:'+ Expand_Path('+~/Projects/astron/pro/')
  SEARCH_PATH = Expand_Path('+~/Projects/coyote_library_1.10.0') + ':<IDL_DEFAULT>'+':./:'+ $
                Expand_Path('+~/Projects/astron/pro/') +  ':' + $
                Expand_Path('+~/Projects/idl_routines/') 
  pref_set, 'IDL_PATH', SEARCH_PATH, /COMMIT

  COMMON block_paramfiles, NSFU, N_R, N_L, mL, mR, $
     V_rest, V_stim, I_stim, t_start, t_end, $
     t_V_stim_start, t_V_stim_end, t_I_stim_start, t_I_stim_end, $
     Hz, write_interval, Na_i_init, K_i_init,$
     duration_spark_analysis, $
     Ca_myo, Ca_nsr, $
     zF, zR, zT, Na_o, Ca_o, K_o, V_myo_T, V_nsr_T, $
     V_jsr_T, V_ds_T, beta_ds, beta_nsr, B_myoT, $
     B_jsrT, Km_myo, Km_jsr, B_htrpnT, kon_htrpn, $
     koff_htrpn, v_refill_T, v_efflux_T, v_leak, $
     v_ryr_T, P_dhpr_T, prcent_ryr_nj, prcent_dhpr_nj, $
     Ap, Kp_myo, Kp_nsr, g_bCa, g_Na, g_K1, g_to, $
     g_Kss, g_Ktof, g_Ktos, g_bNa, g_bK, $
     Am, Csc, I_pmca_bar, I_ncx_bar, I_NaK_bar, $
     eta_RyR, eta_LCC, Ej, Ecc, Eoo, eta_CO, k_jsr0, $
     k_jsr1, V_theta1, V_sigma1, V_theta2, V_sigma2, $
     cell_x_len, cell_y_len, cell_z_len, dX_, dY_, dZ_, $
     Dmyo_x, Dmyo_y, Dmyo_z, Dnsr_x, Dnsr_y, Dnsr_z, $
     lspacing, tspacing, dist2membrane, dist2rogueRyR, $
     dist2membraneX, dist2membraneYZ, $  
     Ddye_x, Ddye_y, Ddye_z, F_T, kon_F, koff_F, $
     write_firstbeat, duration_write_lastbeats, write_restartfile, kR12, $
     num_rogueRyR, N_R_rogue, Ej_rogue, $
     i_1ryr, i_1dhpr, caf_factor, $
     percent_Vmyo, percent_Vnsr, percent_Vjsr, couplon_size, dyad_height, $
     time_start_caffeine, duration_caffeine, time_start_trigger_CRU, interval_trigger_CRU, $
     fraction_CRU_triggered_caffeine, fraction_SERCA_near_Zdisc, wide_SERCA_near_Zdisc, $
     fraction_NCX_near_CRU, wide_NCX_near_CRU
  
  COMMON block_deriveddata, zCa, eta_PMCA, Km_pmca, eta_NCX, $
     Ksat_ncx, Km_ncxNa, Km_ncxCa, cpl_serca, RT_F, F_RT, RT_FzCa, $
     P_dhpr, V_ds, V_jsr, lambda_ds, lambda_jsr, lambda_nsr, $
     inv_lambda_ds, inv_lambda_jsr, inv_lambda_nsr, Acap, $
     Am_2FVmyo, Am_FVmyo, v_refill, v_ryr, v_ryr_nj_T, P_dhpr_nj, $
     F2zCa2_RT, FzCa_RT, invKp_myo, invKp_nsr, inv_2FVmyo, $
     NUM_STATES_NJ, NUM_STATES_LCCs, NUM_STATES_RYRs, $
     ULo, ULc, ULr, ULi, ULa, ULo_nj, URc, URo, NSFU_normal, Kd_F, $
     Vol_ref
  ; CRU_ID = index of the CRU to plot in spatial_singlespark
  ; base_filename = base filename of data to read ('cmyo-', 'cnsr-', 'CaF-')
  COMMON block_globalvars, MAX_NUM_DATASET_PER_GROUP, CRU_ID, $
     STENCIL_RADIUS, x_stride, y_stride, z_stride, x_safe, y_safe, $
     z_safe, glob_flag_write2png, base_filename, MAX_MAIN_CRUS
  COMMON block_datafolder, target_folder, root_dir, username, sub_folder
  COMMON block_greekchar, char_mu, char_delta, char_bigDelta
  COMMON block_tekcolor, black_col, red_col, blue_col, green_col, cyan_col, magenta_col
  ;; variables that keeps information of plot positions and settings
  COMMON block_plotsystem, plots_sysp, plots_sysx, plots_sysy, plots_loc, time_range, text_pos_x, text_pos_y, main_string, $
     plot_Xlen, plot_Ylen
  

  black_col = 0
  red_col = 2
  blue_col = 4
  green_col = 3
  cyan_col = 5
  magenta_col = 6
  
  MAX_NUM_DATASET_PER_GROUP = 100
  STENCIL_RADIUS = 1
  glob_flag_write2png = 0
  glob_file_index = 0 ;; starting index of data files
  username = 'minhtuan'
  main_string = []
  MAX_MAIN_CRUS=long(20000)

  ;; parameter settings
  param_file = 'parameters.conf'
  root_dir = '/leak1/'
  sub_folder = ''               ; or 'firstbeat' (a subfolder inside the target_folder)

  ;;; the typical pixel size is 0.14um x 2ms
  ;;; i.e. 
  pixel_resolution = 0.14d0      ; um (default: dX_ um)
  scanningtime_interval = 0.2d-3 ;; sec 

  ;analyze_rogueryr, param_file=param_file  ;; procedure to analyze rogue RyR
  ;analyze_rogueryr_triggerrogue, param_file=param_file  ;; procedure to analyze rogue RyR
  ;stop
  
  ;;;;;;;;;;;;;;;;;;;;
  ;;;; PLOT Ionic CURRENTS and Voltage
  ;;;; and Analyze statistics of sparks (spark_stat=1 (do) or 0 (no) or 2 (DON't plot))
  ;;;;;;;;;;;;;;;;;;;;
  doit = 1
  if (doit eq 1) then begin

     target_folder =  'ecc_williams13_Iclamp' & time_start = 0.0d0 & time_end = 1.0d0  & spark_stat=0  & $ ; sec
          root_dir = '/scratch/'
;     target_folder =  'ecc_Iclamp_7state' & time_start = 0.0d0 & time_end = 1.0d0  & spark_stat=0  & $ ; sec
;          root_dir = '/scratch/'
;     target_folder =  'ecc_williams13_Iclamp_nothermo' & time_start = 0.0d0 & time_end = 1.0d0  & spark_stat=0  & $ ; sec
;          root_dir = '/scratch/'
     target_folder =  'ecc_williams13_Vclamp' & time_start = 0.0d0 & time_end = 0.150d0  & spark_stat=0  & $ ; sec
          root_dir = '/scratch/'
;     target_folder =  'ecc_Vclamp_7state' & time_start = 0.0d0 & time_end = 1.0d0  & spark_stat=0  & $ ; sec
;          root_dir = '/scratch/'
      plot_ionic_currents, param_file=param_file, time_start=time_start,time_end=time_end, spark_stat=spark_stat
  endif

  ;;;;;;;;;;;;;;;;;;;;
  ;;;; PLOT 2D of average calcium concentration
  ;;;;;;;;;;;;;;;;;;;;
  doit = 0
  if (doit eq 1) then begin
     sub_folder = ''            ; or 'firstbeat' (a subfolder inside the target_folder)
     CRU_ID = 300     
     target_folder =  'tscell_caffeine_2012nov18a' & time_start = 0.0d0 & time_end = 11.0d0 $ ; sec
        & scanningtime_interval=2.0d-3 & CRU_ID=3
                                ;plot_calcium, param_file=param_file, pixel_resolution=pixel_resolution, $
     target_folder =  'tscell_closed_overload_2013may28a' & time_start = 0.0d0 & time_end = 1.0d0 $ ; sec
        & scanningtime_interval=1.87d-3 & CRU_ID=800 &  pixel_resolution=0.2d0                      ; um
     root_dir = '/scratch/'
     plot_calcium, param_file=param_file, $
                   scanningtime_interval=scanningtime_interval, $
                   time_start=time_start, time_end=time_end
     stop
  endif
  
  ;;;;;;;;;;;;;;;;;;;;
  ;;;; PLOT line-scan images + Video for a single spark
  ;;;;;;;;;;;;;;;;;;;;
  doit = 0
  if (doit eq 1) then begin
     scanningtime_interval = 0.5d-3  ;; sec (default: 2.0d-3)
     CRU_ID = 3

     ;;; NEED TO UPDATE THE WAY WE ESTIMATE SPARKS
     ;;test:278
;      CRU_ID=892
; detect_gridpoint, CRU_ID, idx, idy, idz
; print, idx, idy, idz
; stop
     sub_folder = ''            ; or 'firstbeat' (a subfolder inside the target_folder)
     ; target_folder =  'atrial_noEGTA_2013may27a' & time_start = 0.0d0 & time_end = 0.3d0 $ ; sec
     ;    & pixel_resolution = 0.14d0 & scanningtime_interval=1.870d-3 $                                                 ; (sec)
     ;    & root_dir = '/leak1/' &      CRU_ID = 3
     ; target_folder =  'atrial_AF_noEGTA_2013may27a' & time_start = 0.0d0 & time_end = 0.3d0 $ ; sec
     ;    & pixel_resolution = 0.14d0 & scanningtime_interval=1.870d-3 $                                                 ; (sec)
     ;    & root_dir = '/leak1/' &      CRU_ID = 3
     target_folder =  'spark_study0_may29a' & time_start = 0.0d0 & time_end = 0.3d0 $ ; sec
        & pixel_resolution = 0.14d0 & scanningtime_interval=1.870d-3 $                                                 ; (sec)
        & root_dir = '/leak1/' &      CRU_ID = 3

     ; make_spark_video, param_file=param_file, pixel_resolution=pixel_resolution, $
     ;                   scanningtime_interval=scanningtime_interval, $
     ;                   time_start=time_start, time_end=time_end
     ;NOTE: modify
     ;;   - yoffset
     ;;   - toffset
     analyze_sparks_linescan, param_file=param_file, pixel_resolution=pixel_resolution, $
                                scanningtime_interval=scanningtime_interval, $
                                time_start=time_start,time_end=time_end, displacement=0
     stop
     ; target_folder =  'tscell_closed_overload_2013may05a' & time_start = 0.0d0 & time_end = 3.0d0 $ ; sec
     ;    & root_dir = '/leak1/' $
     ;    & scanningtime_interval=1.87d-3 & CRU_ID=500 &  pixel_resolution=0.2d0                      ; um
     ; make_colorbar, param_file=param_file, pixel_resolution=pixel_resolution, $
     ;                            scanningtime_interval=scanningtime_interval, $
     ;                            time_start=time_start,time_end=time_end, displacement=0 ;, $
     make_linescan_image_psf3d, param_file=param_file, pixel_resolution=pixel_resolution, $
                                scanningtime_interval=scanningtime_interval, $
                                time_start=time_start,time_end=time_end, displacement=0 ;, $
                                ;range_plotspark=8d0
                                ;range_plotspark=6d0
                                ;range_plotspark=30d0

     stop
  endif
    
  ;;;;;;;;;;;;;;;;;;;;
  ;;;; VIDEO of a single slice
  ;;;;;;;;;;;;;;;;;;;;
  doit = 0
  if (doit eq 1) then begin
     scanningtime_interval = 2.0d-3                                                    ;; sec (default: 2.0)
     sub_folder = ''            ; or 'firstbeat' (a subfolder inside the target_folder)
     CRU_ID = 300
     target_folder =  'tscell_closed_overload_2013may06b' & time_start = 0.0d0 & time_end = 4.0d0 $ ; sec
        & root_dir = '/leak1/' $
        & scanningtime_interval=1.87d-3 & CRU_ID=500 &  pixel_resolution=0.2d0                      ; um
     ; target_folder =  'tscell_closed_overload_2013may05c' & time_start = 0.0d0 & time_end = 3.0d0 $ ; sec
     ;    & root_dir = '/leak1/' $
     ;    & scanningtime_interval=1.87d-3 & CRU_ID=500 &  pixel_resolution=0.2d0                      ; um
     ; target_folder =  'tscell_closed_overload_2013may05d' & time_start = 0.0d0 & time_end = 3.0d0 $ ; sec
     ;    & root_dir = '/leak1/' $
     ;    & scanningtime_interval=1.87d-3 & CRU_ID=500 &  pixel_resolution=0.2d0                      ; um
      ;;; Print only CaF (pure or noiseblur)
      ; make_video_calcium, param_file=param_file, pixel_resolution=pixel_resolution, $
      ;                    scanningtime_interval=scanningtime_interval, $
      ;                    frame_jump=3, $
      ;                    time_start=time_start, time_end=time_end
      ; target_folder =  'tscell_closed_overload_2013apr11c' & time_start = 0.0d0 & time_end = 0.2d0 $ ; sec
      ;    & scanningtime_interval=1.87d-3 & CRU_ID=800 &  pixel_resolution=0.2d0                      ; um
      ;;;; Print CaF and Cansr
      make_2video_calcium_nsr_myo, param_file=param_file, pixel_resolution=pixel_resolution, $
                                   scanningtime_interval=scanningtime_interval, $
                                   frame_jump = 3,$
                                   time_start=time_start, time_end=time_end
      ; make_2video_calcium, param_file=param_file, pixel_resolution=pixel_resolution, $
      ;                    scanningtime_interval=scanningtime_interval, $
      ;                    time_start=time_start, time_end=time_end
  endif
  
end
