# Supplementary material for: Using a Failing Human Ventricular Cardiomyocyte Model to Re-Evaluate Ca2+ Cycling, Voltage Dependence, and Spark Characteristics
Source: Biomolecules. 2024 Oct 28;14(11):1371. doi: 10.3390/biom14111371 (PMC11591732; doi:10.3390/biom14111371)
Supplement: Supplementary file 1 [file biomolecules-14-01371-s001.zip › ECC_GPU_WT/plot_IDL_3_State_RyR/make_colorbar.pro]

;; Author: Hoang-Trong Minh Tuan - All Rights Reserved
;; Affiliation: George Mason University, 2011
;; SYNOPSYS:
;;     Draw colorbar only
;; PARAMETERS:
;;    PARAM_FILE = parameter file
;;    PIXEL_RESOLUTION = pixel resolution
;;    SCANNINGTIME_INTERVAL = time interval between scan lines (sec)
;;    TIME_START = initial time point
;;    TIME_END   = ending time point
;;    DISPLACEMENT = displacement from the center of CRU [um]
;;    RANGE_PLOTSPARK = the distance from each side of the CRU to plot [um]
;;
pro make_colorbar, PARAM_FILE=param_file, $
                   PIXEL_RESOLUTION=pixel_resolution, $
                   SCANNINGTIME_INTERVAL=scanningtime_interval, $
                   time_start=time_start, time_end=time_end, $
                   DISPLACEMENT=displacement, RANGE_PLOTSPARK=range_plotspark
;; NOTE: This code does plotting for sep13-sep19 simulation results
;; NOTE: use_limit_time = 0/1 to switch between plotting from the initial time 0 or just when
  ;;     the peak is detected of the spark
  
  COMMON block_paramfiles
  COMMON block_globalvars
  COMMON block_deriveddata
  COMMON block_datafolder
  COMMON block_greekchar
  COMMON block_datahdf_wc, num_timepoints, hdf_file_ID, region_dimX, region_dimY, region_dimZ
  COMMON block_plotsystem
  
  ;;;;;;;;;;;;;;;;;;;;;;;;;;;;;;;;;;;;;;;;;;;;;;;;;;;;;
  ;; read parameter settings
  ;target_folder = 'rogue_20_2um'
  ;root_dir = '/leak1/'
  ;root_dir = '/scratch/'
  ;CRU_ID = 8                    ; 3um_4
  ;sub_folder = ''
  read_paramfile, param_file=param_file
  spatial_testfile='testspatialdata_file.txt'
  read_spatial_testfile, param_file=spatial_testfile

  ;;;;;;;;;;;;;;;;;;;;;;;;;;;;;;;;;;;;;;;;;;;;;;;;;;;;;
  ;; check parameter settings
  ;; pixel resolution
                                ;pixel_resolution = 0.1D        ; um
                                ;pixel_resolution = 0.2D       ; um
                                ;pixel_resolution = dX_
                                ;pixel_resolution = 0.15       ;um
  if (n_elements(pixel_resolution) eq 0) then pixel_resolution = dX_
  string_out = "voxel: " + STRING(pixel_resolution, FORMAT='(F5.2)') + "(um^3)"
  ;main_string = [[main_string], [string_out]]
  print, string_out
                                ;string_out = "Grid point: " + STRING(dX_, FORMAT='(F5.2)') + "(um^3)"
  string_out = string_out + "; Grid point: " + STRING(dX_, FORMAT='(F5.2)') + "(um^3)"
  main_string = [[main_string], [string_out]] & string_out = ""
  
  if (n_elements(scanningtime_interval) eq 0) then scanningtime_interval =  2.0d-3 ; (sec)
  if (scanningtime_interval - write_interval lt -1.0d-8) then begin
     print, "Current data I/O interval is ", write_interval*1.0d3, "(msec)"
     print, "Make sure data I/O interval is high enough to generate spark image"
     print, "The maximum write interval is 2(ms)"
     stop
  endif
  string_out = string_out + "The scanning time interval is " + STRING(ceil(scanningtime_interval/write_interval)*write_interval*1d3, FORMAT='(F5.2)') + "(ms)"
  ;main_string = [[main_string], [string_out]]
  print, string_out

  ;;;;;;;;;;;;;;;;;;;;;;;;;;;;;;;;;;;;;;;;;;;;;;;;;;;;;
  ;; PSF : point-spread function
  ;; Make sure the array is of ODD dimension
  ndim = 3
  psf_size = 2.0D               ; um
  npixel = [fix(psf_size/pixel_resolution/2)*2+1, $
            fix(psf_size/pixel_resolution/2)*2+1, $
            fix(psf_size/pixel_resolution/2)*2+1] ; the size of the array containg the PSF (unit of pixels)
  ;; Laver-Cannel 2012 use (0.3, 0.3, 0.93)
  ;; Guatimosim-Song 2011 (0.4,0.4,0.9)
  ;; Cannell (2012-under review) (0.32, 0.32, 1.19)
  fwhm = [0.4d0/pixel_resolution, 0.4/pixel_resolution, 0.9d0/pixel_resolution] &  string_out = string_out + "PSF: (0.4, 0.4, 0.9) "
  ;fwhm = [0.32d0/pixel_resolution, 0.32/pixel_resolution, 1.19d0/pixel_resolution] &  string_out = "PSF: (0.32, 0.32, 1.19) "
  main_string = [[main_string], [string_out]] & string_out = ""
  ;PSF = psf_gaussian (NPIXEL=npixel, NDIMENSION=ndim, FWHM=fwhm[0:ndim-1])
  PSF = psf_gaussian (NPIXEL=npixel, NDIMENSION=ndim, FWHM=fwhm[0:ndim-1], /NORMALIZE)
  ;;TUANPLOT: plot the point-spread function
  ;plot_PSF, psf=PSF

  ;;TUAN: NOTE:
  ;; The choice of region_dimZ DOES affect the PEAK
  ;; region_dimZ = 1.0d0 ; peak = 4.13368, mean = 3.20671
  ;;             = 2.0d0 ; peak = 4.84511, mean = 3.84769
  ;;             = 2.5d0 ; peak = 5.20701,        3.80433
  ;;             = 2.8d0 ; peak = 6.78099,        3.80099
  ;;             = 3.0d0 ; peak = 8.39146,        3.82092
  ;;             = 4.0d0 ; peak = 10.5920, mean = 3.83069
  ;;;;;;;;;;;;;;;;;;;;;;;;;;;;;;;;;;;;;;;;;;;;;;;;;;
  ;; READ CUBE DATA
  region_dimX = min([18.0d0, cell_x_len])          ; um (NOTE: make it the same as linescan_Xlength)
  if (n_elements(range_plotspark) ne 0) then region_dimX = min([max([region_dimX, range_plotspark]), cell_x_len])
  region_dimY = min([4.0d0, cell_y_len])        ; um
  ;region_dimZ = min([4.0d0, cell_z_len])        ; um
  region_dimZ = 3.0d0
  time_arr = []
  CaF_arr = []                  ; original
  CaF_arr_blur=[]               ; with blurring
  CaF_arr_noiseblur=[]          ; with noise + blurring
  Camyo_arr = []                ; original

  CaF_arr_blurnoise = []
  check_average_temporal_valid = 0
  ; if (scanningtime_interval eq 2.0d-3 and  write_interval eq 1.0d-3) then begin
     ; check_average_temporal_valid = 1
     ; string_out = "Data is averaged in time: starting at 0ms, 1ms, and 2ms"
     ; main_string = [[main_string], [string_out]]
     ; read_cube_data_2, psf=psf, datatype='CaF', scantime_interval=scanningtime_interval, pixel_resolution=pixel_resolution, $
     ;                 cubedata_arr_pure=CaF_arr, time_arr=time_arr, /noise, $
     ;                 cubedata_arr_noiseblur=CaF_arr_noiseblur, cubedata_arr_blur=CaF_arr_blur, $
     ;                 time_start=time_start, time_end=time_end
     ; read_cube_data_2, datatype='Camyo', scantime_interval=scanningtime_interval, pixel_resolution=pixel_resolution, $
     ;                 cubedata_arr_pure=Camyo_arr, $
     ;                 time_start=time_start, time_end=time_end     
  ; endif else begin
  read_cube_data, psf=psf, datatype='CaF', scantime_interval=scanningtime_interval, pixel_resolution=pixel_resolution, $
                  cubedata_arr_pure=CaF_arr, time_arr=time_arr, $
                  time_start=time_start, time_end=time_end
  ; read_cube_data, psf=psf, datatype='CaF', scantime_interval=scanningtime_interval, pixel_resolution=pixel_resolution, $
  ;                    cubedata_arr_pure=CaF_arr, time_arr=time_arr, /noise, $
  ;                    cubedata_arr_noiseblur=CaF_arr_noiseblur, cubedata_arr_blur=CaF_arr_blur, $
  ;                    cubedata_arr_order_blurnoise=CaF_arr_blurnoise, $
  ;                    time_start=time_start, time_end=time_end
     ; read_cube_data, datatype='Camyo', scantime_interval=scanningtime_interval, pixel_resolution=pixel_resolution, $
     ;                 cubedata_arr_pure=Camyo_arr, $
     ;                 time_start=time_start, time_end=time_end
  ; endelse
  ;;;;;;;;;;;;;;;;;;;;;;;;;;;;;;;;;;;;;;;;;;;;;;;;;;
  ;; LINE-SCAN DETECTION
  ;;;;;;;;;;;;;;;;;;;;;;;;;;;;;;;;;;;;;;;;;;;;;;;;;;
  ;; Select y0 and z0 to generate linescan along x-axis
  ;; Select x0 and y0 to generate linescan along z-axis
  ;; Ideally (y0,z0) and (x0,y0) should be aligned to
  ;;         the center of CRU (middle of the array)
  ;; NOTE: linescan_Xlength should be the same as region_dimX in read_cube_data.pro
  linescan_Xlength = region_dimX ;18.0D             ; [um] - linescan length X-direction
  linescan_Zlength = region_dimZ              ; [um] - linescan length Z-direction
  if (linescan_Xlength gt region_dimX) then begin
     print, "Please adjust linescan length and region_dim[X]"
     print, "linescan_X is automatically adjusted to region_dim[X]"
     linescan_Xlength = region_dimX
  endif
  if (linescan_Zlength gt region_dimZ) then begin
     print, "Please adjust linescan length and region_dim[Y/Z]"
     print, "linescan_Z is automatically adjusted to region_dim[Y/Z]"
     linescan_Zlength = region_dimZ
  endif
                                ;half_width = long((linescan_length-dX_)/dX_)/2 
                                ;half_width = ceil((linescan_length)/dX_)/2 * fix(dX_/pixel_resolution)
  half_widthX = ceil((linescan_Xlength)/pixel_resolution)/2

  if (n_elements(displacement) eq 0) then displacement = 0
  string_out = "Images is a displacement : " + STRING(pixel_resolution*displacement, FORMAT='(F5.2)') + "(um) from central CRU in y-direction"
  main_string = [[main_string], [string_out]]

  ;;NOTE: CaF_arr(X,Y,Z,time)
  ;; CaF_xaxis        = dynamic fluorescence along x-axis (with noise + optical blurring added)
  ;; CaFblur       = dynamic fluorescence without noise added (with optical blurring added)
  ;; Camyo_bcal_xaxis = free Calcium using back calculation
  ;; Camyo_axis       = free Calcium dynamics
  ;; NOTE: CaF_xaxis(X,time)
  dims = size(CaF_arr[*,*,*,0],/dim)
  x0 = dims(0)/2-1
  y0 = dims(1)/2-1 - displacement
  z0 = dims(2)/2-1
  
  ;;; TESTING: add Gaussian noise to replicate the effect of microscopy noise
  ;; REMEMBER To see if Poisson noise is added or not (read_hdf_spatial_wc4.pro)
  ;;noise = filter_image(CaF_xaxis,smooth=5)*randomn(133,size(CaF_xaxis,/dim))/10 ;/60
  ;;CaF_xaxis = CaF_xaxis + noise

                                ;half_width = long((linescan_length-dX_)/dX_)/2 
                                ;half_width = ceil((linescan_length)/dX_)/2 * fix(dX_/pixel_resolution)
                                ;half_widthX = ceil((linescan_Xlength)/pixel_resolution)/2
                                ;half_widthX = min([ceil((linescan_Xlength)/pixel_resolution)/2, n_elements(CaF_xaxis(0,*))/2])
  ;half_widthX = n_elements(CaF_xaxis(0,*))/2
                                ;half_widthY = min([ceil((region_dimY)/pixel_resolution)/2, n_elements(Camyo_yaxis(0,*))/2])
                                ;half_widthY = min([ceil((region_dimY)/pixel_resolution/2), n_elements(Camyo_yaxis(0,*))/2])
  ;half_widthY = n_elements(Camyo_yaxis(0,*))/2
  ;half_widthY = n_elements(CaF_yaxis(0,*))/2
  
  ;;;;;;;;;;;;;;;;;;;;;;;;;;;;;;;;;;;;;;;;;;;;;;;;;;
  ;; TUANPLOT: PLOTTING
  ;;;;;;;;;;;;;;;;;;;;;;;;;;;;;;;;;;;;;;;;;;;;;;;;;;
  ncols=2
  nrows=2
  ps_filename=target_folder + 'Colorbar'
  X_dist = 0.25 & Y_dist = 0.05 &   bar_Xoffset = 0.118 &  bar_Xwidth = 0.03 ;; work for 2 columns
  ;;X_dist = 0.05 &  Y_dist = 0.06   ;; work without colorbars
  ;X_dist = 0.08 &  Y_dist = 0.06 &   bar_Xoffset = 0.027 & bar_Xwidth = 0.015   ;; work for 4 columns
  char_Size=0.7
  aspect_ratio = 3.0/5.0
  plots_dist=[Y_dist, X_dist]
  
  setup_pagefigure, FILENAME=ps_filename, NROWS=nrows, NCOLS=ncols, $
                    ASPECT_RATIO=aspect_ratio, PLOTS_DIST=plots_dist
  ;setup_pagefigure, filename=ps_filename, reserved=2
  current_row = -1

  if (n_elements(range_plotspark) eq 0) then begin
     yrange_spark = [-ceil(5.0d0)/2, ceil(5.0d0)/2]
  endif else begin
     yrange_spark = [-ceil(range_plotspark)/2, ceil(range_plotspark)/2]
  end

  ;;;;;;;;--- ROW 1
  current_row = current_row + 1
  current_col = -1
  ;; ||  ROW 1 COLUMN 1
  current_col = current_col + 1
  ;; Calcium myo (Camyo)
  xtitle = "Time (ms)"
  ytitle = "Distance ("+greek('mu')+"m)"
  title  = "[Ca!A2+!N]!Bmyo!N!C"
  
      bound_CaF = CaF_arr
     ;;bound_CaF = CaF_arr_noiseblur
     
     ;; find F0
     dims = size(bound_CaF[*,*,*,0],/dim)
     x0 = dims(0)/2-1
     y0 = dims(1)/2-1
     z0 = dims(2)/2-1
     CaF_xaxis = bound_CaF(*,y0,z0,*)
     CaF_xaxis = reform(CaF_xaxis,/overwrite)
     CaF_xaxis = transpose(CaF_xaxis)
     CaF_data = CaF_xaxis
     data1D =  CaF_data[*,x0]
     data2D = bound_CaF[*,*,z0,*]
     data2D = reform(data2D, /overwrite)
     idx_maxval = where (data1D ge max(data1D)) &  idx_time_peak = idx_maxval[n_elements(idx_maxval)-1]
     ;F0 = avg(data2D[*,*, max([0,idx_time_peak-20]):max([2,idx_time_peak-12])],0)
     F0 = avg(data2D[*,*, 1:3],0)
     ;F0 = avg(F0, 1)
     F0 = mean(F0)
     
                                ;F0 =  304.758 & print, "We're using fix F0"
     print, 'F0 = ', F0
     
     data = bound_CaF[*,*,z0,*]
     ;; +for use with array F0 (not working now)
     ;;for ii = 0, n_elements(time_arr)-1 do  data[ii]  = CaF_arr_noiseblur[*,*,z0,ii]/F0[ii] - 1
     ;; +for use with scalar F0
     data  = bound_CaF[*,*,z0,*]/F0 - 1
     ;data  = bound_CaF[*,*,z0,*]/F0 
     data2D = data
     ;data2D = CaF_arr
     
  
  nlevels = 240  ;; number of colors
  LoadCT, 13, NColors=nlevels, Bottom=1
  ;LoadCT, 35, NColors=nlevels, Bottom=1
  step = (Max(data2D) - Min(data2D)) / nlevels
  levels = IndGen(nlevels) * step + Min(data2D)
  SetDecomposedState, 0, CurrentState=currentState
  ;;position = [rowL, colL, rowTop, colTop]
  ;;   rowleft= 2000, colleft=2000, rowTop=rowL+width, colTop=colleft+height
  ; cgContour, data2D, x_axis, y_axis,  /Fill, Levels=levels, $
  ;            Position=plots_loc[*, current_col, current_row], $
  ;                               ;Background=cgColor('white'), $
  ;                               ;Color=cgColor('black'),
  ;            XStyle=9, YStyle=9, ticklen=-0.02, $
  ;            C_Colors=IndGen(nlevels)+1, Xtitle="Time (ms)", $
  ;            ytitle=ytitle, $
  ;            title =title, CHARSIZE=char_Size, yrange=yrange_spark, xrange=[time_0, time_0+time_duration_x]
  cgColorbar, Range=[Min(data2D),Max(data2D)], $
              Divisions=08, XTicklen=1, XMinor=0, $
              AnnotateColor='black', NColors=nlevels, Bottom=1, $
              ;Format='(F4.2)', $
              title = char_bigDelta+'F/F0',$
              Position=[plots_loc[2, current_col, current_row], plots_loc[1, current_col, current_row], plots_loc[2, current_col, current_row]+bar_Xwidth, plots_loc[3, current_col, current_row]], $
              CHARSIZE=char_Size , /vertical

  array_color = [cgColor('black'), cgColor('red'), cgColor('green'), cgColor('blue'), cgColor('brown')]
  SetDecomposedState, currentState

  ;; NOTE: Use /vertical if we want the bar to be vertical
  cgColorbar, Range=[Min(data2D),Max(data2D)], $
              Divisions=08, XTicklen=1, XMinor=0, $
              AnnotateColor='black', NColors=nlevels, Bottom=1, $
              ;Format='(F4.2)', $
              title = char_bigDelta+'F/F0',$
              Position=[plots_loc[2, current_col, current_row]+bar_Xoffset, plots_loc[1, current_col, current_row], plots_loc[2, current_col, current_row]+bar_Xoffset+bar_Xwidth, plots_loc[3, current_col, current_row]], $
              ;Position=[plots_loc[2, current_col, current_row]*1.2, plots_loc[1, current_col, current_row], plots_loc[2, current_col, current_row]*1.3, plots_loc[3, current_col, current_row]], $
              CHARSIZE=char_Size , /vertical


  ;;;;;;;;;;;;;;;;;;;;;;;;;;;;;;;;;;;;;;;;;;;;;;;;;;;;;;;;;;;;;;;;;;;;;;;;;;
  ;;;   
  ;;; write main_string to the figure
  old_pos_x = text_pos_x
  old_pos_y = text_pos_y
  for i = 0, n_elements(main_string)-1 do begin
     cgText, text_pos_x, text_pos_y, main_string[i], /device, charsize=0.4
     ;;if (text_pos_x < pagewidth/1000L/2) then text_pos_x = text_pos_x 
     text_pos_y = text_pos_y - 400L
  endfor
  device_close, plot_filename=ps_filename

  stop
end
