# Supplementary material for: Using a Failing Human Ventricular Cardiomyocyte Model to Re-Evaluate Ca2+ Cycling, Voltage Dependence, and Spark Characteristics
Source: Biomolecules. 2024 Oct 28;14(11):1371. doi: 10.3390/biom14111371 (PMC11591732; doi:10.3390/biom14111371)
Supplement: Supplementary file 1 [file biomolecules-14-01371-s001.zip › ECC_GPU_WT/plot_IDL_3_State_RyR/make_spark_video.pro]

;; Author: Hoang-Trong Minh Tuan
;; Affiliation: George Mason University, 2011
;; SYNOPSYS:
;; with PSF function in 3D
;; PARAMETERS:
;;    PARAM_FILE = parameter file
;;    PIXEL_RESOLUTION = pixel resolution
;;    SCANNINGTIME_INTERVAL = time interval between scan lines (sec)
;;    TIME_START = initial time point
;;    TIME_END   = ending time point
;;
;; v2: add interpolate from 0.2um to 0.15um
;; v3: add average cmyo (sphere)
;; v4: revise the code (not complete)
;; v5:
;; v6: add multiple time points of FWHM, FDHM
;; V6.1: revise the way we detect peak, use the last value, not the first value in idx_maxval
;; v7: add the option of making video of the spark
;; v8: switch to using unit of time as (sec)
;; NOTE:
;; - check psf_size (what's the meaning) [DONE]
;; - play with FWHM of PSF
pro make_spark_video, PARAM_FILE=param_file, $
                      PIXEL_RESOLUTION=pixel_resolution, $
                      SCANNINGTIME_INTERVAL=scanningtime_interval, $
                      TIME_START=time_start, TIME_END=time_end
;; NOTE: This code does plotting for sep13-sep19 simulation results
  
  COMMON block_paramfiles
  COMMON block_globalvars
  COMMON block_deriveddata
  COMMON block_datafolder
  COMMON block_greekchar
  COMMON block_datahdf_wc, num_timepoints, hdf_file_ID, region_dimX, region_dimY, region_dimZ
  COMMON block_plotsystem

  ;; read data from which time to which time to plot
  ;; time in seconds
  ;time_start = 1.0d0
  ;time_end = 3.0d0
  
  ;;;;;;;;;;;;;;;;;;;;;;;;;;;;;;;;;;;;;;;;;;;;;;;;;;;;;
  ;; read parameter settings
  ;target_folder = 'rogue_20_2um'
  ;root_dir = '/leak1/'
  ;root_dir = '/scratch/'
  ;CRU_ID = 8                    ; 3um_4
  ;sub_folder = ''
  read_paramfile, param_file=param_file
  spatial_testfile='testspatialdata_file.txt'
  read_spatial_testfile, param_file=spatial_testfile

  ;;;;;;;;;;;;;;;;;;;;;;;;;;;;;;;;;;;;;;;;;;;;;;;;;;;;;
  ;; check parameter settings
  ;; pixel resolution
                                ;pixel_resolution = 0.1D        ; um
                                ;pixel_resolution = 0.2D       ; um
                                ;pixel_resolution = dX_
                                ;pixel_resolution = 0.15       ;um
  if (n_elements(pixel_resolution) eq 0) then pixel_resolution = dX_
  string_out = "voxel: " + STRING(pixel_resolution, FORMAT='(F5.2)') + "(um^3)"
  main_string = [[main_string], [string_out]]
  print, string_out
  string_out = "Grid point: " + STRING(dX_, FORMAT='(F5.2)') + "(um^3)"
  main_string = [[main_string], [string_out]]
  
  if (n_elements(scanningtime_interval) eq 0) then scanningtime_interval =  2.0d-3 ; (sec)
  if (scanningtime_interval - write_interval lt -1.0d-8) then begin
     print, "Current data I/O interval is ", write_interval*1.0d3, "(msec)"
     print, "Make sure data I/O interval is high enough to generate spark image"
     print, "The maximum write interval is 2(ms)"
     stop
  endif
  string_out = "The scanning time interval is " + STRING(ceil(scanningtime_interval/write_interval)*write_interval*1d3, FORMAT='(F5.2)') + "(sec)"
  main_string = [[main_string], [string_out]]
  print, string_out

  ;;;;;;;;;;;;;;;;;;;;;;;;;;;;;;;;;;;;;;;;;;;;;;;;;;;;;
  ;; PSF : point-spread function
  ;; Make sure the array is of ODD dimension
  ndim = 3
  psf_size = 2.0D               ; um
  npixel = [fix(psf_size/pixel_resolution/2)*2+1, $
            fix(psf_size/pixel_resolution/2)*2+1, $
            fix(psf_size/pixel_resolution/2)*2+1] ; the size of the array containg the PSF (unit of pixels)
  ;; Laver-Cannel 2012 use (0.3, 0.3, 0.93)
  ;; Guatimosim-Song 2011 (0.4,0.4,0.9)
  ;; Cannell (2012-under review) (0.32, 0.32, 1.19)
  fwhm = [0.4d0/pixel_resolution, 0.4/pixel_resolution, 0.9d0/pixel_resolution] &  string_out = "PSF: (0.4, 0.4, 0.9) "
  ;fwhm = [0.32d0/pixel_resolution, 0.32/pixel_resolution, 1.19d0/pixel_resolution] &  string_out = "PSF: (0.32, 0.32, 1.19) "
  main_string = [[main_string], [string_out]]
  PSF = psf_gaussian (NPIXEL=npixel, NDIMENSION=ndim, FWHM=fwhm[0:ndim-1])
                                ;PSF = psf_gaussian (NPIXEL=npixel, NDIMENSION=ndim, FWHM=fwhm[0:ndim-1], /NORMALIZE)
  ;;TUANPLOT: plot the point-spread function
  ;plot_PSF, psf=PSF
    
  ;;;;;;;;;;;;;;;;;;;;;;;;;;;;;;;;;;;;;;;;;;;;;;;;;;
  ;; READ CUBE DATA
  region_dimX = 18.0d0          ; um (NOTE: make it the same as linescan_Xlength)
  region_dimY = 4.0d0        ; um
  region_dimZ = 4.0d0        ; um
  time_arr = []
  CaF_arr = []                  ; original
  CaF_arr_blur=[]               ; with blurring
  CaF_arr_noiseblur=[]          ; with noise + blurring
  Camyo_arr = []                ; original
  read_cube_data, psf=psf, datatype='CaF', scantime_interval=scanningtime_interval, pixel_resolution=pixel_resolution, $
                  cubedata_arr_pure=CaF_arr, time_arr=time_arr, /noise, $
                  cubedata_arr_noiseblur=CaF_arr_noiseblur, cubedata_arr_blur=CaF_arr_blur, $
                  time_start=time_start, time_end=time_end
  read_cube_data, datatype='Camyo', scantime_interval=scanningtime_interval, pixel_resolution=pixel_resolution, $
                  cubedata_arr_pure=Camyo_arr

  ;;;;;;;;;;;;;;;;;;;;;;;;;;;;;;;;;;;;;;;;;;;;;;;;;;
  ;; LINE-SCAN DETECTION
  ;;;;;;;;;;;;;;;;;;;;;;;;;;;;;;;;;;;;;;;;;;;;;;;;;;
  ;; Select y0 and z0 to generate linescan along x-axis
  ;; Select x0 and y0 to generate linescan along z-axis
  ;; Ideally (y0,z0) and (x0,y0) should be aligned to
  ;;         the center of CRU (middle of the array)
  ;; NOTE: linescan_Xlength should be the same as region_dimX in read_cube_data.pro
  linescan_Xlength = min([18.0d0, region_dimX])       ; [um] - linescan length X-direction
  linescan_Zlength = 4.0D              ; [um] - linescan length Z-direction
  if (linescan_Xlength gt region_dimX) then begin
     print, "Please adjust linescan length and region_dim[X]"
     stop
  endif
  if (linescan_Zlength gt region_dimZ) then begin
     print, "Please adjust linescan length and region_dim[Y/Z]"
     stop
  endif
                                ;half_width = long((linescan_length-dX_)/dX_)/2 
                                ;half_width = ceil((linescan_length)/dX_)/2 * fix(dX_/pixel_resolution)
  half_widthX = ceil((linescan_Xlength)/pixel_resolution)/2 
  
  ;;NOTE: CaF_arr(X,Y,Z,time)
  ;; CaF_xaxis        = dynamic fluorescence along x-axis (with noise + optical blurring added)
  ;; CaFblur       = dynamic fluorescence without noise added (with optical blurring added)
  ;; Camyo_bcal_xaxis = free Calcium using back calculation
  ;; Camyo_axis       = free Calcium dynamics
  ;; NOTE: CaF_xaxis(X,time)
  dims = size(CaF_arr_noiseblur[*,*,*,0],/dim)
  x0 = dims(0)/2-1
  y0 = dims(1)/2-1
  z0 = dims(2)/2-1
  CaF_xaxis = CaF_arr_noiseblur(*,y0,z0,*)
  CaF_xaxis = reform(CaF_xaxis,/overwrite)
  CaF_xaxis = transpose(CaF_xaxis)

  
  ;;; TESTING: add Gaussian noise to replicate the effect of microscopy noise
  ;; REMEMBER To see if Poisson noise is added or not (read_hdf_spatial_wc4.pro)
  ;;noise = filter_image(CaF_xaxis,smooth=5)*randomn(133,size(CaF_xaxis,/dim))/10 ;/60
  ;;CaF_xaxis = CaF_xaxis + noise

  
  CaF_zaxis = CaF_arr_noiseblur(x0,y0,*,*)
  CaF_zaxis = reform(CaF_zaxis, /overwrite)
  CaF_zaxis = transpose(CaF_zaxis)

  CaFblur_xaxis = CaF_arr_blur(*,y0,z0,*)
  CaFblur_xaxis = reform(CaFblur_xaxis,/overwrite)
  CaFblur_xaxis = transpose(CaFblur_xaxis)

  CaFpure_xaxis = CaF_arr(*,y0,z0,*)
  CaFpure_xaxis = reform(CaFpure_xaxis,/overwrite)
  CaFpure_xaxis = transpose(CaFpure_xaxis)

  Camyo_xaxis = Camyo_arr(*,y0,z0,*)
  Camyo_xaxis = reform(Camyo_xaxis,/overwrite)
  Camyo_xaxis = transpose(Camyo_xaxis)
  
  R_F = CaFpure_xaxis/min(CaFpure_xaxis)
  ;; NOTE: [Ca]_rest = 0.1d0
  Camyo_bcal_xaxis =Kd_F * R_F/(Kd_F/0.1d0+1-R_F)


  ;;; TUANPLOT: make the video of the calcium spark
  ;; find F0
  CaF_data = CaF_xaxis  
  data1D =  CaF_data[*,x0]
  idx_maxval = where (data1D ge max(data1D)) &  idx_time_peak = idx_maxval[n_elements(idx_maxval)-1]  
  F0 = mean(CaF_data[max([0,idx_time_peak-12]):max([2,idx_time_peak-8]),*])
  ;F0 = mean(CaF_data[0:2,*])    ; quick and dirty way to find F0
  
  F_F0 = CaF_data/F0
  DeltaF_F0 = F_F0 - 1
  data  = CaF_arr_noiseblur[*,*,z0,*]/F0 - 1
  data = reform(data, /overwrite)
  maintitle = greek('Delta')+"F/F0 (noise+blurring)"

  video_filename= target_folder + string(CRU_ID, format='(I3.3)') + string_date(/year,/month,/date,/hour,/min) + 'video_spark' 
  making_sparkvideo, data_series=data, time_arr=time_arr, video_filename=video_filename, $
                     pixel_resolution=pixel_resolution, time_interval=scanningtime_interval, $
                     scanningtime_interval=scanningtime_interval, maintitle=maintitle
  stop
end
  ;if (min(ydata) lt 0.0) then ymin_factor = 1.1 else ymin_factor = 0.9
  ;if (max(ydata) gt 0.0) then ymax_factor = 1.1 else ymax_factor = 0.9
