# Supplementary material for: Using a Failing Human Ventricular Cardiomyocyte Model to Re-Evaluate Ca2+ Cycling, Voltage Dependence, and Spark Characteristics
Source: Biomolecules. 2024 Oct 28;14(11):1371. doi: 10.3390/biom14111371 (PMC11591732; doi:10.3390/biom14111371)
Supplement: Supplementary file 1 [file biomolecules-14-01371-s001.zip › ECC_GPU_WT/plot_IDL_3_State_RyR/make_video_calcium.pro]

;; Author: Hoang-Trong Minh Tuan
;; Affiliation: George Mason University, 2011
;; SYNOPSYS
;;    generate the video of calcium dynamics
;;    for the whole slide
;; PARAMETERS:
;;    PIXEL_RESOLUTION = size of each pixel [um] (default = dX_)
;;    SCANNINGTIME_INTERVAL = interval between 2 linescan [ms] (default = 2.0)
;;    PARAM_FILE = name of parameter file (default = 'parameters.conf')
;;    TIME_START = starting time [sec] (default = 0.0 sec)
;;    TIME_END   = end time [sec] (default = 1.0 sec)
;;    FRAME_JUMP = offset to the next frame in outputing to video (defaule: = 1)
;;
;; v1.5: fix bug
;; v2.0: [NOT WORKING YET] update the way we find F0, which is now column-by-column (Tuan - Oct 24th, 2012)
;; v2.1: change scanningtime_interval from (msec) to (sec) unit (Tuan - Nov 06, 2012)
pro make_video_calcium, PARAM_FILE=param_file, $
                        PIXEL_RESOLUTION=pixel_resolution, $
                        SCANNINGTIME_INTERVAL=scanningtime_interval, $
                        FRAME_JUMP=frame_jump, $
			TIME_START=time_start, $
			TIME_END=time_end
;; NOTE: This code does plotting for sep13-sep19 simulation results
  
  COMMON block_paramfiles
  COMMON block_globalvars
  COMMON block_deriveddata
  COMMON block_datafolder
  COMMON block_greekchar
  COMMON block_datahdf_wc, num_timepoints, hdf_file_ID, region_dimX, region_dimY, region_dimZ
  COMMON block_plotsystem

  ;; read data from which time to which time to plot
  ;; time in seconds
  if (n_elements(time_start) eq 0 or n_elements(time_end) eq 0) then begin
     print, "Using default time period: 0-1 sec"
     time_start = 0.0d0
     time_end = 1.0d0
  endif
  
  ;;;;;;;;;;;;;;;;;;;;;;;;;;;;;;;;;;;;;;;;;;;;;;;;;;;;;
  ;; read parameter settings
  if (n_elements(param_file) eq 0) then   param_file = 'parameters.conf'
  ;target_folder = 'rogue_20_2um'
  ;root_dir = '/leak1/'
  ;CRU_ID = 8                    ; 3um_4
  ;sub_folder = ''
  read_paramfile, param_file=param_file
  spatial_testfile='testspatialdata_file.txt'
  read_spatial_testfile, param_file=spatial_testfile

  ;; check time
  if (t_start ge time_end) then begin
     print, "Please adjust the time making video"
     stop
  end

  ;;;;;;;;;;;;;;;;;;;;;;;;;;;;;;;;;;;;;;;;;;;;;;;;;;;;;
  ;; check parameter settings
  ;; pixel resolution (given in the calling subroutine)
  if (n_elements(pixel_resolution) eq 0) then pixel_resolution = dX_
  string_out = "voxel: " + STRING(pixel_resolution, FORMAT='(F5.2)') + "(um^3)"
  main_string = [[main_string], [string_out]]
  print, string_out
  string_out = "Grid point: " + STRING(dX_, FORMAT='(F5.2)') + "(um^3)"
  main_string = [[main_string], [string_out]]
  
  if (n_elements(scanningtime_interval) eq 0) then scanningtime_interval =  2.0d-3 ; (sec)
  if (scanningtime_interval - write_interval lt -1.0d-8) then begin
     print, "Current data I/O interval is ", write_interval*1.0d3, "(msec)"
     print, "Specified scan-time interval is ", scanningtime_interval*1.0d3, "(msec)"
     print, "Make sure data I/O interval is high enough to generate spark image"
     print, "The maximum write interval is 2(ms)"
     stop
  endif
  string_out = "The scanning time interval is " + STRING(ceil(scanningtime_interval/write_interval)*write_interval*1d3, FORMAT='(F5.2)') + "(msec)"
  main_string = [[main_string], [string_out]]
  print, string_out

  ;;;;;;;;;;;;;;;;;;;;;;;;;;;;;;;;;;;;;;;;;;;;;;;;;;;;;
  ;; PSF : point-spread function
  ;; Make sure the array is of ODD dimension
  ndim = 3
  psf_size = 2.0D               ; um
  npixel = [fix(psf_size/pixel_resolution/2)*2+1, $
            fix(psf_size/pixel_resolution/2)*2+1, $
            fix(psf_size/pixel_resolution/2)*2+1] ; the size of the array containg the PSF (unit of pixels)
  ;; Laver-Cannel 2012 use (0.3, 0.3, 0.93)
  ;; Guatimosim-Song 2011 (0.4,0.4,0.9)
  fwhm = [0.4d0/pixel_resolution, 0.4/pixel_resolution, 0.9d0/pixel_resolution] 
  PSF = psf_gaussian (NPIXEL=npixel, NDIMENSION=ndim, FWHM=fwhm[0:ndim-1])
                                ;PSF = psf_gaussian (NPIXEL=npixel, NDIMENSION=ndim, FWHM=fwhm[0:ndim-1], /NORMALIZE)

  print, "PSF size: ", npixel
  ;;TUANPLOT: plot the point-spread function
  ;plot_PSF, psf=PSF
    
  ;;;;;;;;;;;;;;;;;;;;;;;;;;;;;;;;;;;;;;;;;;;;;;;;;;
  ;; READ WHOLE_SLICE DATA (ALONG X-DIRECTION)
  ;;;;;;;;;;;;;;;;;;;;;;;;;;;;;;;;;;;;;;;;;;;;;;;;;;
  region_dimX = cell_x_len          ; um (NOTE: make it the same as linescan_Xlength)
  region_dimY = cell_y_len ; um
  region_dimZ = min([3.2d0, cell_z_len/2-2*dZ_]) ; um
  time_arr = []
  CaF_arr = []                  ; original
  CaF_arr_blur=[]               ; with blurring
  CaF_arr_noiseblur=[]          ; with noise + blurring
  Camyo_arr = []                ; original
  ;; actually return arrays of cube (not arrays of 2D array), based on the CRU index as the central
  ;; from this cube, we stract the layer to make video
  read_whole_slice, psf=psf, datatype='CaF', scantime_interval=scanningtime_interval, pixel_resolution=pixel_resolution, $
                  cubedata_arr_pure=CaF_arr, time_arr=time_arr, /noise, $
                  cubedata_arr_noiseblur=CaF_arr_noiseblur, cubedata_arr_blur=CaF_arr_blur, $
                  time_start=time_start, time_end=time_end

  ;;;;;;;check for data availability
  if (CaF_arr eq []) then begin
     print, "You didn't output CaF"
     return
  endif
  
  print, "The last time point is ", time_arr[n_elements(time_arr)-1]
  
  ;;;;;;;;;;;;;;;;;;;;;;;;;;;;;;;;;;;;;;;;;;;;;;;;;;
  ;; LINE-SCAN DETECTION
  ;;;;;;;;;;;;;;;;;;;;;;;;;;;;;;;;;;;;;;;;;;;;;;;;;;
  ;; Select y0 and z0 to generate linescan along x-axis
  ;; Select x0 and y0 to generate linescan along z-axis
  ;; Ideally (y0,z0) and (x0,y0) should be aligned to
  ;;         the center of CRU (middle of the array)
  ;; NOTE: linescan_Xlength should be the same as region_dimX in read_whole_slice.pro
  linescan_Xlength = region_dimX    ; [um] - linescan length X-direction
  linescan_Zlength = region_dimZ    ; [um] - linescan length Z-direction
  if (linescan_Xlength gt region_dimX) then begin
     print, "Please adjust linescan length and region_dim[X]"
     print, "linescan_X is automatically adjusted to region_dim[X]"
     linescan_Xlength = region_dimX
  endif
  if (linescan_Zlength gt region_dimZ) then begin
     print, "Please adjust linescan length and region_dim[Y/Z]"
     print, "linescan_Z is automatically adjusted to region_dim[Y/Z]"
     linescan_Zlength = region_dimZ
  endif
  
  ;;NOTE: CaF_arr(X,Y,Z,time)
  ;; CaF_xaxis        = dynamic fluorescence along x-axis (with noise + optical blurring added)
  ;; CaFblur       = dynamic fluorescence without noise added (with optical blurring added)
  ;; Camyo_bcal_xaxis = free Calcium using back calculation
  ;; Camyo_axis       = free Calcium dynamics
  ;; NOTE: CaF_xaxis(X,time)
  dims = size(CaF_arr_noiseblur[*,*,*,0],/dim)
  x0 = dims(0)/2-1
  y0 = dims(1)/2-1
  z0 = dims(2)/2-1
  CaF_xaxis = CaF_arr_noiseblur(*,y0,z0,*)
  CaF_xaxis = reform(CaF_xaxis,/overwrite)
  CaF_xaxis = transpose(CaF_xaxis)

  
  ;;; TESTING: add Gaussian noise to replicate the effect of microscopy noise
  ;; REMEMBER To see if Poisson noise is added or not (read_hdf_spatial_wc4.pro)
  ;;noise = filter_image(CaF_xaxis,smooth=5)*randomn(133,size(CaF_xaxis,/dim))/10 ;/60
  ;;CaF_xaxis = CaF_xaxis + noise
  
  CaF_zaxis = CaF_arr_noiseblur(x0,y0,*,*)
  CaF_zaxis = reform(CaF_zaxis, /overwrite)
  CaF_zaxis = transpose(CaF_zaxis)

  CaFblur_xaxis = CaF_arr_blur(*,y0,z0,*)
  CaFblur_xaxis = reform(CaFblur_xaxis,/overwrite)
  CaFblur_xaxis = transpose(CaFblur_xaxis)

  CaFpure_xaxis = CaF_arr(*,y0,z0,*)
  CaFpure_xaxis = reform(CaFpure_xaxis,/overwrite)
  CaFpure_xaxis = transpose(CaFpure_xaxis)

  ;Camyo_xaxis = Camyo_arr(*,y0,z0,*)
  ;Camyo_xaxis = reform(Camyo_xaxis,/overwrite)
  ;Camyo_xaxis = transpose(Camyo_xaxis)
  
  R_F = CaFpure_xaxis/min(CaFpure_xaxis)
  ;; NOTE: [Ca]_rest = 0.1d0
  Camyo_bcal_xaxis =Kd_F * R_F/(Kd_F/0.1d0+1-R_F)


  ;;; TUANPLOT: make the video of the the whole-slice
  do_first_video = 0
  if (do_first_video eq 1) then begin
     ;; find F0
     CaF_data = CaF_xaxis  
     data1D =  CaF_data[*,x0]
     data2D = CaF_arr_noiseblur[*,*,z0,*]
     data2D = reform(data2D, /overwrite)
     idx_maxval = where (data1D ge max(data1D)) &  idx_time_peak = idx_maxval[n_elements(idx_maxval)-1]
     F0 = avg(data2D[*,*, max([0,idx_time_peak-20]):max([2,idx_time_peak-12])],0)
                                ;F0 = avg(F0, 1)
     F0 = mean(F0)
     
                                ;F0 =  304.758 & print, "We're using fix F0"
     print, 'F0 = ', F0
     
     data = CaF_arr_noiseblur[*,*,z0,*]
     ;; +for use with array F0 (not working now)
     ;;for ii = 0, n_elements(time_arr)-1 do  data[ii]  = CaF_arr_noiseblur[*,*,z0,ii]/F0[ii] - 1
     ;; +for use with scalar F0
     data  = CaF_arr_noiseblur[*,*,z0,*]/F0 - 1
     
     data = reform(data, /overwrite)
     maintitle = greek('Delta')+"F/F0 (noise+blurring)"
     
     video_filename= target_folder + '_CRU' + string(CRU_ID, format='(I3.3)') + '_' + string_date(/year,/month,/date,/hour,/min) + 'video_slice'
     if (n_elements(frame_jump) eq 0) then frame_jump = 1
     making_calcium_video, data_series=data, time_arr=time_arr, video_filename=video_filename, $
                           pixel_resolution=pixel_resolution, frame_jump=frame_jump, $
                           scanningtime_interval=scanningtime_interval, maintitle=maintitle
  endif
  
  ;;; TUANPLOT: make the video of the the whole-slice (no noise-blur)
  ;; SECOND-VIDEO
  do_second_video = 1
  if (do_second_video eq 1) then begin
     ;; find F0
     dims = size(CaF_arr[*,*,*,0],/dim)
     x0 = dims(0)/2-1
     y0 = dims(1)/2-1
     z0 = dims(2)/2-1
     CaF_xaxis = CaF_arr(*,y0,z0,*)
     CaF_xaxis = reform(CaF_xaxis,/overwrite)
     CaF_xaxis = transpose(CaF_xaxis)
     CaF_data = CaF_xaxis
     data1D =  CaF_data[*,x0]
     data2D = CaF_arr[*,*,z0,*]
     data2D = reform(data2D, /overwrite)
     idx_maxval = where (data1D ge max(data1D)) &  idx_time_peak = idx_maxval[n_elements(idx_maxval)-1]
     ;F0 = avg(data2D[*,*, max([0,idx_time_peak-20]):max([2,idx_time_peak-12])],0)
     F0 = avg(data2D[*,*, 1:3],0)
     ;F0 = avg(F0, 1)
     F0 = mean(F0)
     
                                ;F0 =  304.758 & print, "We're using fix F0"
     print, 'F0 = ', F0
     
     data = CaF_arr[*,*,z0,*]
     ;; +for use with array F0 (not working now)
     ;;for ii = 0, n_elements(time_arr)-1 do  data[ii]  = CaF_arr_noiseblur[*,*,z0,ii]/F0[ii] - 1
     ;; +for use with scalar F0
     data  = CaF_arr[*,*,z0,*]/F0 - 1
     
     data = reform(data, /overwrite)
     maintitle = greek('Delta')+"F/F0"
     
     video_filename= target_folder +'_CRU' + string(CRU_ID, format='(I3.3)') + '_'+ string_date(/year,/month,/date,/hour,/min) + 'video_slice_NO-NOISEBLUR' 
     making_calcium_video, data_series=data, time_arr=time_arr, video_filename=video_filename, $
                           pixel_resolution=pixel_resolution, frame_jump=frame_jump, $
                           scanningtime_interval=scanningtime_interval, maintitle=maintitle
     stop
  endif

  ; ncols=2
  ; nrows=3
  ; ps_filename=target_folder + string(CRU_ID, format='(I3.3)') + string_date(/year,/month,/date,/hour,/min) + '_spark_profile' 
  ; X_dist = 0.25 & Y_dist = 0.05 &   bar_Xoffset = 0.118 &  bar_Xwidth = 0.03 ;; work for 2 columns
  ; ;;X_dist = 0.05 &  Y_dist = 0.06   ;; work without colorbars
  ; ;X_dist = 0.08 &  Y_dist = 0.06 &   bar_Xoffset = 0.025 & bar_Xwidth = 0.015   ;; work for 4 columns
  ; char_Size=0.7
  ; plots_dist=[Y_dist, X_dist]
  
  ; setup_pagefigure, FILENAME=ps_filename, NROWS=nrows, NCOLS=ncols, $
  ;                   ASPECT_RATIO=aspect_ratio, PLOTS_DIST=plots_dist
  ; ;setup_pagefigure, filename=ps_filename, reserved=2
  ; nlevels = 240  ;; number of colors
  ; LoadCT, 13, NColors=nlevels, Bottom=1
  ;                               ;LoadCT, 35, NColors=nlevels, Bottom=1
  ; step = (Max(data_series) - Min(data_series)) / nlevels
  ; levels = IndGen(nlevels) * step + Min(data_series)
  ; SetDecomposedState, 0, CurrentState=currentState

  ; current_row = -1
  ; ;;;;;;;;--- ROW 1
  ; current_row = current_row + 1
  ; current_col = -1
  ; ;; ||  ROW 1 COLUMN 1
  ; current_col = current_col + 1
  ; data_series = data
  ; cgColorbar, Range=[0,Max(data_series)], $
  ;                               ; cgColorbar, Range=[Min(data_series),5.38], $
  ;             Divisions=12, XTicklen=1, XMinor=0, $
  ;             AnnotateColor='black', NColors=nlevels, Bottom=1, $
  ;             Format='(F4.2)', $
  ;             Position=[plots_loc[2, current_col, current_row]+bar_Xoffset, plots_loc[1, current_col, current_row], plots_loc[2, current_col, current_row]+bar_Xoffset+bar_Xwidth, plots_loc[3, current_col, current_row]], $
  ;             ;Position=[xbottomleft, ybottomleft, xbottomleft+xheight, ybottomleft+ywide], $
  ;             /vertical, Charsize=1.0
  ; device_close, plot_filename=ps_filename

  stop
end
