# Supplementary material for: Using a Failing Human Ventricular Cardiomyocyte Model to Re-Evaluate Ca2+ Cycling, Voltage Dependence, and Spark Characteristics
Source: Biomolecules. 2024 Oct 28;14(11):1371. doi: 10.3390/biom14111371 (PMC11591732; doi:10.3390/biom14111371)
Supplement: Supplementary file 1 [file biomolecules-14-01371-s001.zip › ECC_GPU_WT/plot_IDL_3_State_RyR/making_calcium_video.pro]

;; Author: Hoang-Trong Minh Tuan
;; Affiliation: George Mason University, 2012
;; V1.0: Making movies from data in the form [X,Y,times]
;; V1.1: Fix working with even-size dimension of the array
;; INPUT:
;;   data_series = [X,Y,times] data
;;   video_filename = name of the mpeg file
;;   pixel_resolution = spatial resolution at each pixel
;;   frame_jump = hwo often to write a frame (an integer: default=1)
;;   scanningtime_interval = scanning time interval
;;   
;; NOTE: derive from making_sparkvideo.pro
;; HISTORY:
;;   REMOVE:   time_interval = how often to write a frame (must be a multiple of scanningtime_interval)
;;      REPLACED by frame_jump


pro making_calcium_video, data_series=data_series, time_arr=time_arr, video_filename=video_filename, $
                       pixel_resolution=pixel_resolution, $
                       frame_jump=frame_jump, $
                       scanningtime_interval=scanningtime_interval, $
                       method = method, maintitle=maintitle
  COMMON block_paramfiles

  dims = size(data_series,/dim)
  timeseries = dims(2)
  sizeX = dims(0)
  sizeY = dims(1)


  if (n_elements(method) eq 0) then method="IDLffmpeg"
  if (n_elements(maintitle) eq 0) then maintitle="Demo video"

  case method of
     "XInterAnimate": begin
        ;;;;;;;;;;;;;;;;;;;;;;;;;;;;;;
        ;; Using XInterAnimate
        XInterAnimate, set=[500L,500L,10000L], /Showload ,MPEG_QUALITY=100, $
                       video_filename=video_filename+'.mpg', /MPEG_OPEN, title='Ca2+ spark'
        
        for j=1L,timeseries-1 do begin
           data2D = data_series[*,*,j-1]
           cgPlots, data2D, /DATA,Thick=1
           XInterAnimate, Frame=j, Window=!D.Window
        endfor
        XInterAnimate, /MPEG_CLOSE
     end
     "IDLffmpeg": begin
        ;;;;;;;;;;;;;;;;;;;;;;;;;;;;;;;
        ;;; Using IDLffVideo
        ;;video_file = 'dg_movie_ex.mp4'
        video_filename = video_filename+ '.mp4'
        video = idlffvideowrite(video_filename)
        ;;framerate = 10
        framerate = 20
        ;framedims = [640,512]
        framedims = [1024,512]
        ;framedims = [1640,512]
        ;framedims = [sizeX, sizeY]
        stream = video.addvideostream(framedims[0], framedims[1], framerate)
        
        ; loadct, 1
        set_plot, 'z', /copy
        device, set_resolution=framedims, set_pixel_depth=24, decomposed=0
        
                                ;nframes = 50
        nframes = timeseries
        
        half_widthX = sizeX/2
        half_heightY = sizeY/2

        
        x_axis = indgen(2*half_widthX+1)*pixel_resolution  ;-half_widthX*pixel_resolution
        y_axis = indgen(2*half_heightY+1)*pixel_resolution; -half_heightY*pixel_resolution

        if (evenodd(sizeX) eq 0) then  x_axis = indgen(2*half_widthX)*pixel_resolution  ;-half_widthX*pixel_resolution
        if (evenodd(sizeY) eq 0)  then y_axis = indgen(2*half_heightY)*pixel_resolution; -half_heightY*pixel_resolution

        
        ; nlevels = 240  ;; number of colors
        ; LoadCT, 13, NColors=nlevels, Bottom=1
        ;                         ;LoadCT, 35, NColors=nlevels, Bottom=1
        ; step = (Max(data_series) - Min(data_series)) / nlevels
        ; levels = IndGen(nlevels) * step + Min(data_series)

        SetDecomposedState, 0, CurrentState=currentState
        LoadCT, 13
        ;;position = [rowL, colL, rowTop, colTop]
        ;;   rowleft= 2000, colleft=2000, rowTop=rowL+width, colTop=colleft+height
        ytitle = "Distance ("+greek('mu')+"m)"
        xtitle = "Distance ("+greek('mu')+"m)"

	; device, decomposed=0
	; loadct, 13
        ; data2D = data_series[*,*,30]
        ; cgContour, data2D, x_axis, y_axis,  /Fill, Levels=levels, $
        ;               XStyle=4, YStyle=4, $
        ;               C_Colors=IndGen(nlevels)+1, Xtitle=xtitle, $
        ;               ytitle=ytitle, $
        ;               title = title, Charsize=0.7
        ;!P.MULTI=[0,2,1]        
        ; stop
        ;; the aspect ratio of the plot
        ;plotPosition = Aspect(2.0/5.0)
        plotPosition = Aspect(cell_y_len/cell_x_len)
        print, 'plotPosition:', plotPosition
        ;plotPosition[
        xbottomleft = plotPosition[3]+0.05
        ybottomleft = plotPosition[1]
        xheight = 0.1
        ywide = plotPosition[3]-plotPosition[1]
        ;stop

  dims = size(data_series[*,*,0],/dim)
  MAXX = dims(0)*pixel_resolution
  MAXY = dims(1)*pixel_resolution
        for i=0, nframes-1, frame_jump do begin
                                ;shade_surf, data, charsize=2.0, az=(15 + i), /save
                                ;contour, data, nlevels=10, /t3d, zval=i/float(nframes), /overplot
                                ;xyouts, 0.5, 0.9, 'IDL Movie Example - DG', align=0.5, charsize=2, /normal
           data2D = data_series[*,*,i]
           ;; 2D view
           ; shade_surf, data2D, x_axis, y_axis, charsize=2.0, ZRANGE=[min(data_series), max(data_series)], $
           ;             shade=bytscl(data2D, MAX=max(data_series), MIN=min(data_series)), POSITION=plotPosition, $
           ;             xtitle=xtitle, ytitle=ytitle, AX=90, AZ=0 ;, /save
           shade_surf, data2D, x_axis, y_axis, CHARSIZE=2.0, ZRANGE=[min(data_series), max(data_series)], $
                       XRANGE = [0,MAXX], YRANGE=[0, MAXY], $
                       ;XRANGE = [0,min([10,MAXX])], YRANGE=[0, min([100,MAXY])], $
                      ; shade=bytscl(data2D, MAX=max(data_series), MIN=max([0,min(data_series)]), top=234), POSITION=plotPosition, $
                      ; shade=bytscl(data2D, MAX=max(data_series), MIN=min(data_series), top=234), POSITION=plotPosition, $
                       shade=bytscl(data2D, MAX=max(data_series), MIN=min(data_series)), POSITION=plotPosition, $
                       YTICKS=2, $
                       xtitle=xtitle, ytitle=ytitle, AX=90, AZ=0 ;, /save

           ; shade_surf, data2D, x_axis, y_axis, charsize=2.0, ZRANGE=[min(data_series), max(data_series)], $
           ;             shade=bytscl(data2D, MAX=max(data_series)+0.01*(max(data_series)-min(data_series)), MIN=min(data_series)), POSITION=plotPosition, $
           ;             xtitle=xtitle, ytitle=ytitle, AX=90, AZ=0 ;, /save
           
           ;; 3D view, with cut-off at 0.5
           ; shade_surf, data2D, x_axis, y_axis, charsize=2.0, ZRANGE=[min(data_series), max(data_series)], $
           ;             shade=bytscl(data2D, MAX=0.5, MIN=min(data_series)), POSITION=plotPosition, /save
           ;AX=90, AZ=0,
           ;; 3D view, no cut-off (normalized amplitude all frames)
           ; shade_surf, data2D, x_axis, y_axis, charsize=2.0, ZRANGE=[min(data_series), max(data_series)], $
           ;             shade=bytscl(data2D, MAX=max(data_series), MIN=min(data_series)), POSITION=plotPosition, /save
           ;; 3D view, no cut-off, not normalizing amplitude
           ; shade_surf, data2D, x_axis, y_axis, charsize=2.0, ZRANGE=[min(data_series), max(data_series)], $
           ;             shade=bytscl(data2D), POSITION=plotPosition, /save

           ; cgContour, data2D,  /Fill, Levels=levels, $
           ;            XStyle=4, YStyle=4, $
           ;            C_Colors=IndGen(nlevels)+1, Xtitle=xtitle, $
           ;            ytitle=ytitle, $
           ;            title = title, Charsize=0.7
           ; cgColorbar, Range=[Min(data_series),Max(data_series)], $
           ;             Divisions=12, XTicklen=1, XMinor=0, $
           ;             AnnotateColor='black', NColors=nlevels, Bottom=1, $                       
           ;             Position=[xbottomleft, ybottomleft, xbottomleft+xheight, ybottomleft+ywide], $
           ;             /vertical, Charsize=1.0
        
           
           xyouts, 0.5, 0.9, maintitle+ '!C Times:' + STRING(time_arr[i]*1000, FORMAT='(F8.2)')+"(ms)", align=0.5, charsize=2, /normal
           timestamp = video.put(stream, tvrd(true=1))
                                ;shade_surf, data2D, charsize=2.0, /save
           ;scale3, ZRANGE=[min(data_series), max(data_series)]
        endfor
        SetDecomposedState, currentState
        device, /close
        set_plot, strlowcase(!version.os_family) eq 'windows' ? 'win' : 'x'
        video.cleanup
        
       end
     else:
  endcase

  print, 'File "' + video_filename + '" written to current directory.'
  spawn, "cp " + video_filename + ' ~/Dropbox/Lab_video/'
end
