# Supplementary material for: Using a Failing Human Ventricular Cardiomyocyte Model to Re-Evaluate Ca2+ Cycling, Voltage Dependence, and Spark Characteristics
Source: Biomolecules. 2024 Oct 28;14(11):1371. doi: 10.3390/biom14111371 (PMC11591732; doi:10.3390/biom14111371)
Supplement: Supplementary file 1 [file biomolecules-14-01371-s001.zip › ECC_GPU_WT/plot_IDL_3_State_RyR/old_code/make_linescan_image_psf3d_v4.pro]

;; with PSF function in 3D
;; v2: add interpolate from 0.2um to 0.15um
;; v3: add average cmyo (sphere)
;; v4: revise the code (not complete)
;; NOTE:
;; - check psf_size (what's the meaning) [DONE]
;; - play with FWHM of PSF
pro make_linescan_image_psf3d_v4, PARAM_FILE=param_file, $
                                  PIXEL_RESOLUTION=pixel_resolution, $
                                  SCANNINGTIME_INTERVAL=scanningtime_interval

  COMMON block_paramfiles
  COMMON block_globalvars
  COMMON block_deriveddata
  COMMON block_datafolder
  COMMON block_greekchar
  COMMON block_datahdf_wc, num_timepoints, hdf_file_ID, region_dimX, region_dimY, region_dimZ
  COMMON block_plotsystem

  ;;;;;;;;;;;;;;;;;;;;;;;;;;;;;;;;;;;;;;;;;;;;;;;;;;;;;
  ;; read parameter settings
  ;target_folder = 'rogue_20_2um'
  ;root_dir = '/leak1/'
  ;root_dir = '/scratch/'
  ;CRU_ID = 8                    ; 3um_4
  ;sub_folder = ''
  read_paramfile, param_file=param_file
  spatial_testfile='testspatialdata_file.txt'
  read_spatial_testfile, param_file=spatial_testfile

  ;;;;;;;;;;;;;;;;;;;;;;;;;;;;;;;;;;;;;;;;;;;;;;;;;;;;;
  ;; check parameter settings
  ;; pixel resolution
                                ;pixel_resolution = 0.1D        ; um
                                ;pixel_resolution = 0.2D       ; um
                                ;pixel_resolution = dX_
                                ;pixel_resolution = 0.15       ;um
  if (n_elements(pixel_resolution) eq 0) then pixel_resolution = dX_
  string_out = "voxel: " + STRING(pixel_resolution, FORMAT='(F5.2)') + "(um^3)"
  main_string = [[main_string], [string_out]]
  print, string_out
  
  if (n_elements(scanningtime_interval) eq 0) then scanningtime_interval =  2.0d0 ; (msec)
  scanningtime_interval = scanningtime_interval*1d-3 ;; convert to second
  if (scanningtime_interval - write_interval lt -1.0d-8) then begin
     print, "Current data I/O interval is ", write_interval*1.0d3, "(msec)"
     print, "Make sure data I/O interval is high enough to generate spark image"
     print, "The maximum write interval is 2(ms)"
     stop
  endif

  default_stride_dset = ceil(scanningtime_interval/write_interval)
  print, 'default stride: ', default_stride_dset
  string_out = "The scanning time interval is " + STRING(default_stride_dset*write_interval*1d3, FORMAT='(F5.2)') + "(sec)"
  main_string = [[main_string], [string_out]]
  print, string_out
  
  ;;;;;;;;;;;;;;;;;;;;;;;;;;;;;;;;;;;;;;;;;;;;;;;;;;;;;
  ;; PSF : point-spread function
  ;; Make sure the array is of ODD dimension
  ndim = 3
  psf_size = 2.0D               ; um
  npixel = [fix(psf_size/pixel_resolution/2)*2+1, $
            fix(psf_size/pixel_resolution/2)*2+1, $
            fix(psf_size/pixel_resolution/2)*2+1] ; the size of the array containg the PSF (unit of pixels)

  fwhm = [0.33d0/pixel_resolution, 0.33/pixel_resolution, 0.6d0/pixel_resolution] 
                                ;PSF = psf_gaussian (NPIXEL=npixel, NDIMENSION=ndim, FWHM=fwhm) 
  PSF = psf_gaussian (NPIXEL=npixel, NDIMENSION=ndim, FWHM=fwhm[0:ndim-1], /NORMALIZE)

  ;;;;;;;;;;;;;;;;;;;;;;;;;;;;;;;;;;;;;;;;;;;;;;;;;;;;;;
  ;; check number of HDF5 files and setting for plotting
  ;; Always use 'CaF-'
  ;;;;;;;;;;;;;;;;;;;;;;;;;;;;;;;;;;;;;;;;;;;;;;;;;;;;;;
  base_filename = 'CaF-'
  data_folder = [username, target_folder, sub_folder]
  h5_numfiles = check_num_datafiles(data_folder, root_dir, base_filename, datafile_list)
  print, "total data files: ", h5_numfiles

  ;;;;;;;;;;;;;;;;;;;;;;;;;;;;;;;;;;;;;;;;;;;;;;;;;;;;;
  ;; Collect the 3D data (with/without noise + PSF)
  ;; around a given CRU, the size of the array is given in region_dim[X/Y/Z]
  ;; from time_start to time_end
  ;; by default: read from the beginning to end
  ;; with a given I/O interval
  ;; NOTE: values of time as -1 means
  ;;       reading from the begging and to the end
  ;; CaF_arr = array of 3D data array
  ;; time_arr = array of times corresponding to data in CaF_arr
  ;;;;;;;;;;;;;;;;;;;;;;;;;;;;;;;;;;;;;;;;;;;;;;;;;;;;;
  region_dimX = 6.0d0        ; um
  region_dimY = 6.0d0        ; um
  region_dimZ = 6.0d0        ; um
  time_start = -1.0d0
  time_end = -1.0d0

  globaltime = []
  CaF_arr = [] ;; each element of the array is a cube
  time_arr = []
  h5_file_start_index = 0 ;; starting index of data files to read in
                                ;h5_numfiles = 1        ; disable
                                ;later
  ;; detect the 2 peaks: one at horizontal layers, and one at vertical layers
  FOR iter_file = h5_file_start_index, h5_numfiles-1 DO BEGIN ; LOOP FILES
     if (iter_file gt h5_file_start_index) then read_hdf_spatial_wc3, hdf_filename=hdf_filename, what2read="", status='complete' ;; close the file

     ;; new file for I/O
     hdf_filename = datafile_list[iter_file]  
     print, 'file to read: ', hdf_filename
     ;; at each file:
     ;; strategy: read in /time dataset first
     what2read='time'
     time_vect=[]
     read_hdf_spatial_wc3, hdf_filename=hdf_filename, what2read=what2read, status='firstread', $
                          data_result=time_vect
     time_index = 0
     num_dataset = num_timepoints

     ;;num_dataset = 1       ; disable later
     ;stride_dset = 1            ; jump every number of dataset ??? (to reduce reading time)
                                ; remember this should be used for animation generation only
                                ; other than that, it may affect data analysis
     stride_dset = default_stride_dset
     for iter_dset = 1, num_dataset, stride_dset do begin ; LOOP DataSet
        time_index = iter_dset - 1                        ; zero-based index
        globaltime = [globaltime, time_vect(time_index)]
        
        dset_name = "/data-" + string(iter_dset, format='(i3.3)')
        data_cube = []
        read_hdf_spatial_wc3, what2read='single_cru-cube', status='continue', $
                             dset_name=dset_name, data_result=data_cube, psf=psf, $
                             pixel_resolution = pixel_resolution, /noise
        if ((time_start eq -1.0d0) or (time_start le time_vect(time_index))) then begin
           if ((time_end eq -1.0d0) or (time_end ge time_vect(time_index))) then begin
              CaF_arr = [[[CaF_arr]], [[data_cube]]]
              time_arr = [time_arr, time_vect(time_index)]
           endif
        endif
     endfor ; END LOOP DataSet
  endfor    ; END LOOP FILES
  dims = size(data_cube,/dim)
  CaF_arr = reform(CaF_arr, [dims, n_elements(time_arr)],/overwrite)
  
  ;;;;;;;;;;;;;;;;;;;;;;;;;;;;;;;;;;;;;;;;;;;;;;;;;;
  ;; PLOTTING
  ;;;;;;;;;;;;;;;;;;;;;;;;;;;;;;;;;;;;;;;;;;;;;;;;;;
  ;;  line-scan image
  ;; Select y0 and z0 to generate linescan along x-axis
  ;; Select x0 and y0 to generate linescan along z-axis
  ;; Ideally (y0,z0) and (x0,y0) should be aligned to
  ;;         the center of CRU (middle of the array)
  linescan_length = 6.0D             ; [um] - linescan length
  if (linescan_length gt region_dimX or linescan_length gt region_dimZ) then begin
     print, "Please adjust linescan length and region_dim[X/Y/Z]"
     stop
  endif
                                ;half_width = long((linescan_length-dX_)/dX_)/2 
                                ;half_width = ceil((linescan_length)/dX_)/2 * fix(dX_/pixel_resolution)
  half_width = ceil((linescan_length)/pixel_resolution)/2 
  
  ;;NOTE: CaF_arr(X,Y,Z,time)
  dims = size(CaF_arr[*,*,*,0],/dim)
  x0 = dims(0)/2-1
  y0 = dims(1)/2-1
  z0 = dims(1)/2-1
  CaF_longitudinal = CaF_arr(*,y0,z0,*)
  CaF_longitudinal = reform(CaF_longitudinal,/overwrite)
  CaF_longitudinal = transpose(CaF_longitudinal)
  CaF_transversal = CaF_arr(x0,y0,*,*)
  CaF_transversal = reform(CaF_transversal, /overwrite)
  CaF_transversal = transpose(CaF_transversal)

  R_F = CaF_longitudinal/min(CaF_longitudinal)
  Camyo_longitudinal =Kd_F * R_F/(Kd_F/0.1d0+1-R_F)
  
  ;;;;;;;;;;;;;;;;;;;;;;;;;;;;;;;;;;;;;;;;;;;;;;;;;;
  ;; PLOTTING
  ;;;;;;;;;;;;;;;;;;;;;;;;;;;;;;;;;;;;;;;;;;;;;;;;;;
  ncols=2
  nrows=4
  ps_filename='profile_psf' + target_folder + string(CRU_ID, format='(I3.3)') + base_filename
  setup_pagefigure_2, filename=ps_filename, nrows=nrows, ncols=ncols

  ;; A. Plot CaF along x-axis
  CaF_data = CaF_longitudinal
  F0 = min(CaF_data)
  print, "F0 = ", F0
  ;F0 = CaF_data(0)
  Fmax = max(CaF_data)
  F_F0 = CaF_data/F0
  DeltaF_F0 = F_F0 - 1


  ;;;;;;;;;;;;;;;;;;;;;;;;;;;;
  ;; A.1.1. plotting code (F/F0)
  data2D = F_F0
  x_axis = time_arr * 1000 ; (msec)
  y_axis = indgen(2*half_width+1)*pixel_resolution-half_width*pixel_resolution

  nlevels = 240  ;; number of colors
  LoadCT, 13, NColors=nlevels, Bottom=1
  ;LoadCT, 35, NColors=nlevels, Bottom=1
  step = (Max(data2D) - Min(data2D)) / nlevels
  levels = IndGen(nlevels) * step + Min(data2D)
  SetDecomposedState, 0, CurrentState=currentState
  cgContour, data2D, x_axis, y_axis,  /Fill, Levels=levels, $
           ;Position=[0.125, 0.125, 0.95, 0.80], $ 
           ;Background=cgColor('white'), $
                                ;Color=cgColor('black'),
             XStyle=1, YStyle=1, $
             C_Colors=IndGen(nlevels)+1, Xtitle="Time (ms)", $
             ytitle="Distance ("+greek('mu')+"m)", $
             title = "F/F0"

  array_color = [cgColor('black'), cgColor('red'), cgColor('green'), cgColor('blue'), cgColor('brown')]
  SetDecomposedState, currentState
  ;; xbottomleft [vertical] and ybottomleft [horizontal]
  ;; xbottomleft = 0.305 &  xbottomleft = 0.130 & xheight = 0.015 & ywide = 0.530
  xbottomleft = 0.800 & ybottomleft=0.51 & xheight=0.15 & ywide = 0.015 ;; use with /vertical
  ;; NOTE: Use /vertical if we want the bar to be vertical
  cgColorbar, Range=[Min(data2D),Max(data2D)], $
              Divisions=12, XTicklen=1, XMinor=0, $
              AnnotateColor='black', NColors=nlevels, Bottom=1, $
              ;Position=[0.125, 0.915, 0.955, 0.95], $
              Position=[xbottomleft, ybottomleft, xbottomleft+xheight, ybottomleft+ywide], $
              Charsize=1.0, /vertical

  ;; A.1.2. plot profile to see FDHM at the center and out-of-focus location
  data1D = reform(F_F0[*,x0])
  x_axis = time_arr * 1000 ; (msec)
  plot, x_axis, data1D, xtitle = "Time (msec)", ytitle ="F/F0",  title="FDHM", yrange=[1,max(data1D)]
  ;; calculate FDHM (TUANTUAN: to be done)
  idx_maxval = where (data1D ge max(data1D))
  idx_maxval = idx_maxval[0]
  

  
  ;; A.2.1. plotting code (Delta_F/F0)
  data2D = DeltaF_F0
  x_axis = time_arr * 1000 ; (msec)
  y_axis = indgen(2*half_width+1)*pixel_resolution-half_width*pixel_resolution

  nlevels = 240  ;; number of colors
  LoadCT, 13, NColors=nlevels, Bottom=1
  ;LoadCT, 35, NColors=nlevels, Bottom=1
  step = (Max(data2D) - Min(data2D)) / nlevels
  levels = IndGen(nlevels) * step + Min(data2D)
  SetDecomposedState, 0, CurrentState=currentState
  cgContour, data2D, x_axis, y_axis,  /Fill, Levels=levels, $
           ;Position=[0.125, 0.125, 0.95, 0.80], $ 
           ;Background=cgColor('white'), $
                                ;Color=cgColor('black'),
             XStyle=1, YStyle=1, $
             C_Colors=IndGen(nlevels)+1, Xtitle="Time (ms)", $
             ytitle="Distance ("+greek('mu')+"m)", $
             title = char_bigDelta+"F/F0"

  array_color = [cgColor('black'), cgColor('red'), cgColor('green'), cgColor('blue'), cgColor('brown')]
  SetDecomposedState, currentState
  ;; xbottomleft [vertical] and ybottomleft [horizontal]
  ;; xbottomleft = 0.305 &  xbottomleft = 0.130 & xheight = 0.015 & ywide = 0.530
  xbottomleft = 0.550 & ybottomleft=0.51 & xheight=0.15 & ywide = 0.015 ;; use with /vertical
  ;; NOTE: Use /vertical if we want the bar to be vertical
  cgColorbar, Range=[Min(data2D),Max(data2D)], $
              Divisions=12, XTicklen=1, XMinor=0, $
              AnnotateColor='black', NColors=nlevels, Bottom=1, $
              ;Position=[0.125, 0.915, 0.955, 0.95], $
              Position=[xbottomleft, ybottomleft, xbottomleft+xheight, ybottomleft+ywide], $
              Charsize=1.0, /vertical
                                ; ;device_type='PS'
                                ; num_cols = 2
                                ; pagesize=[20,15*num_cols]
                                ; device_init_postscript, plot_filename=ps_filename, pagesize=pagesize
                                ;num_plots = 3*num_cols
                                ;!p.multi  = [0, num_cols, num_plots/num_cols]
  
  ;; A.2.2. plot profile to see FWHM at the center and out-of-focus location
  ref_data = F_F0 & ytitle = "F/F0"
  ;ref_data = DeltaF_F0 & ytitle = char_bigDelta+"F/F0"
  ;ref_data = filter_image(ref_data, /smooth)
  data1D = reform(ref_data[*,x0])
  idx_maxval = where (data1D ge max(data1D))
  idx_maxval = idx_maxval[0]
  data1D = reform(ref_data[idx_maxval-1,*])  
  x_axis = indgen(2*half_width+1)*pixel_resolution-half_width*pixel_resolution
  ;plot, x_axis, data1D, xtitle = "Distance ("+char_mu+"m)", ytitle=ytitle, title="FWHM", yrange=[1,max(data1D)]
  
  array_color = [cgColor('black'), cgColor('red'), cgColor('green'), cgColor('blue'), cgColor('brown')]
  ;; data after the peaks with delay 0ms, 4ms, 8ms and 12ms
  ;;time_delay = [0, 4, 8, 12]
  time_delay = [0, 4, 8, 12]
  num_datapoint = n_elements(time_delay)
  
  for ii = 0, num_datapoint-1 do begin
     cgPlot, x_axis, ref_data[idx_maxval+ceil(time_delay[ii]/(1000*scanningtime_interval)),*], overplot=(ii ne 0),  color=array_color(ii), $
             xtitle="Distance ("+char_mu+"m)", xstyle=1, ytitle=ytitle, $
             yrange =[1, max(ref_data)], ystyle=1, title="FWHM (0,4,8,12ms)"
  endfor

  ;;;;;;;;;;;;;;;;;;;;;;;;;;;;;;;;;;;;;;;
  ;; B plotting code (Camyo longitudinal)
  data2D = Camyo_longitudinal
  x_axis = time_arr * 1000 ; (msec)
  y_axis = indgen(2*half_width+1)*pixel_resolution-half_width*pixel_resolution
  nlevels = 240  ;; number of colors
  LoadCT, 13, NColors=nlevels, Bottom=1
  ;LoadCT, 35, NColors=nlevels, Bottom=1
  step = (Max(data2D) - Min(data2D)) / nlevels
  levels = IndGen(nlevels) * step + Min(data2D)
  SetDecomposedState, 0, CurrentState=currentState
  cgContour, data2D, x_axis, y_axis,  /Fill, Levels=levels, $
           ;Position=[0.125, 0.125, 0.95, 0.80], $ 
           ;Background=cgColor('white'), $
                                ;Color=cgColor('black'),
             XStyle=1, YStyle=1, $
             C_Colors=IndGen(nlevels)+1, Xtitle="Time (ms)", $
             ytitle="Distance ("+greek('mu')+"m)", $
             title = "[Ca]!Bmyo!N (back calculation)"

  array_color = [cgColor('black'), cgColor('red'), cgColor('green'), cgColor('blue'), cgColor('brown')]
  SetDecomposedState, currentState
  ;; xbottomleft [vertical] and ybottomleft [horizontal]
  ;; xbottomleft = 0.305 &  xbottomleft = 0.130 & xheight = 0.015 & ywide = 0.530
  xbottomleft = 0.300 & ybottomleft=0.51 & xheight=0.15 & ywide = 0.015 ;; use with /vertical
  ;; NOTE: Use /vertical if we want the bar to be vertical
  cgColorbar, Range=[Min(data2D),Max(data2D)], $
              Divisions=12, XTicklen=1, XMinor=0, $
              AnnotateColor='black', NColors=nlevels, Bottom=1, $
              ;Position=[0.125, 0.915, 0.955, 0.95], $
              Position=[xbottomleft, ybottomleft, xbottomleft+xheight, ybottomleft+ywide], $
              Charsize=1.0, /vertical

  ;;;;;;;;;;;;;;;;;;;;
  ;; add noise
  ;noise = randomn(133,size(data2D,/dim))/60
  ;data2D = data2D + noise
  
  ;;TVLCT, r, g, b, /Get
  ;;data2D = min_curve_surf(data2D)
  ; nlevels = 240
  ; LoadCT, 13, NColors=nlevels, Bottom=1
  ; ;LoadCT, 35, NColors=nlevels, Bottom=1
  ; step = (Max(data2D) - Min(data2D)) / nlevels
  ; levels = IndGen(nlevels) * step + Min(data2D)
  ; SetDecomposedState, 0, CurrentState=currentState
  ; cgContour, data2D, x_axis, y_axis,  /Fill, Levels=levels, $
  ;          ;Position=[0.125, 0.125, 0.95, 0.80], $ 
  ;          ;Background=cgColor('white'), $
  ;                               ;Color=cgColor('black'),
  ;            XStyle=1, YStyle=1, $
  ;            C_Colors=IndGen(nlevels)+1, Xtitle="Time (ms)", $
  ;            ytitle="Distance ("+greek('mu')+"m)", $
  ;            title = "F/F0"

  ; array_color = [cgColor('black'), cgColor('red'), cgColor('green'), cgColor('blue'), cgColor('brown')]

  ; SetDecomposedState, currentState
  ; xbottomleft = 0.305 ;; [vertical]
  ; ybottomleft = 0.130 ;; horizontal
  ; xheight = 0.025
  ; ywide = 0.830

  ; cgColorbar, Range=[Min(data2D),Max(data2D)], $
  ;             Divisions=12, XTicklen=1, XMinor=0, $
  ;             AnnotateColor='black', NColors=nlevels, Bottom=1, $
  ;             ;Position=[0.125, 0.915, 0.955, 0.95], $
  ;             Position=[xbottomleft, ybottomleft, xbottomleft+xheight, ybottomleft+ywide], $
  ;             Charsize=1.0

  
  ; ;stop
  ; ;;;TVLCT, r, g, b
  ; dims = size(data2D,/dim)
  ; center = dims(1)/2
  ; data1D = data2D(*, center)
  ; cgPlot, datatime, data1D, yrange=[1,max(data1D)*1.1], ystyle=1, xtitle='Time (ms)', ytitle='F/F0', xstyle=1
  ; data1D = data2D(*, center-1)
  ; cgPlot, datatime, data1D, /overplot, color=cgColor('red')
  ; data1D = data2D(*, center-2)
  ; cgPlot, datatime, data1D,/overplot,  color=cgColor('green')  
  ; data1D = data2D(*, center+1)
  ; cgPlot, datatime, data1D, /overplot, color=cgColor('blue')
  ; data1D = data2D(*, center+2)
  ; cgPlot, datatime, data1D,/overplot,  color=cgColor('brown')

  ; unit = char_mu+'m'
  ; legend,['0        ','+0.1 '+unit, '+0.2 '+unit, '-0.1 ' +unit, '-0.2 ' +unit],linestyle=0,colors=array_color, charsize = 0.7, $
  ;          textcolors=0, /right

  
  
  ; x_axis = indgen(2*half_width)*pixel_resolution-half_width*pixel_resolution
  ; for ii = 0, num_datapoint-1 do begin
  ;    cgPlot, x_axis, CaF_layer(ii,*)/F0, overplot=(ii ne 0),  color=array_color(ii), $
  ;            xtitle="Distance ("+char_mu+"m)", xrange=[-1.0, 1.0]*(dX_*10), xstyle=1, ytitle="F/F0", $
  ;            ;xtitle="Distance ("+char_mu+"m)", xrange=[-1.0, 1.0], xstyle=1, ytitle="F/F0", $
  ;            yrange =[1, max(CaF_layer)/F0*1.1], ystyle=1
  ; endfor
  ; ;;legend,['5 ms', '15 ms', '25 ms'], linestyle=0,colors=array_color, charsize = 0.7, $
  ; ;;       textcolors=0, /right
  ; legend,['0 ms', '5 ms', '15 ms', '25 ms'], linestyle=0,colors=array_color, charsize = 0.7, $
  ;        textcolors=0, /right

  ; ; ;;;; the transversal direction line-scan image
  ; datatime = globaltime(count1-1:n_elements(globaltime)-count2)

  ; x_axis = datatime*1000
  ;                               ;y_axis = indgen(2*half_width)*0.2-half_width*0.2
  ;                               ;y_axis = indgen(2*half_width)*pixel_resolution-half_width*pixel_resolution
  ; y_axis = indgen(2*half_width+1)*pixel_resolution-half_width*pixel_resolution
  
  ; F0 = min(CaF_data_transversal)
  ; Fmax = max(CaF_data_transversal)
  ; F_F0 = CaF_data_transversal/F0
  ; data2D = F_F0(count1-1:n_elements(globaltime)-count2,*)
  ; data2D = data2D + noise

  ; cgContour, data2D, x_axis, y_axis,  /Fill, Levels=levels, $
  ;          ;Position=[0.125, 0.125, 0.95, 0.80], $ 
  ;          ;Background=cgColor('white'), $
  ;                               ;Color=cgColor('black'),
  ;            XStyle=1, YStyle=1, $
  ;            C_Colors=IndGen(nlevels)+1, Xtitle="Time (ms)", $
  ;            ytitle="Distance ("+greek('mu')+"m)", $
  ;            title = "F/F0"

  ; F0 = min(avg_CaF_arr1)
  ; data1D = avg_CaF_arr1(count1-1:n_elements(globaltime)-count2,*)/F0
  ; plot, datatime, data1D, $
  ;       ytitle="D=1um, spherical_mean(CaF) ("+char_mu+"M)", $
  ;       yrange=[min(data1D)*0.96,max(data1D)*1.05], color=red_col
  ; F0 = min(avg_CaF_arr2)
  ; data1D = avg_CaF_arr2(count1-1:n_elements(globaltime)-count2,*)/F0
  ; plot, datatime, data1D, $
  ;       ytitle="D=2um, spherical_mean(CaF) ("+char_mu+"M)", $
  ;       yrange=[min(data1D)*0.96,max(data1D)*1.05], color=red_col

  ;;; write main_string to the figure
  
  device_close, plot_filename=ps_filename

end
