# Supplementary material for: Using a Failing Human Ventricular Cardiomyocyte Model to Re-Evaluate Ca2+ Cycling, Voltage Dependence, and Spark Characteristics
Source: Biomolecules. 2024 Oct 28;14(11):1371. doi: 10.3390/biom14111371 (PMC11591732; doi:10.3390/biom14111371)
Supplement: Supplementary file 1 [file biomolecules-14-01371-s001.zip › ECC_GPU_WT/plot_IDL_3_State_RyR/old_code/make_linescan_image_psf3d_v6.pro]

;; with PSF function in 3D
;; v2: add interpolate from 0.2um to 0.15um
;; v3: add average cmyo (sphere)
;; v4: revise the code (not complete)
;; v5:
;; v6: add multiple time points of FWHM, FDHM
;; NOTE:
;; - check psf_size (what's the meaning) [DONE]
;; - play with FWHM of PSF
pro make_linescan_image_psf3d_v6, PARAM_FILE=param_file, $
                                  PIXEL_RESOLUTION=pixel_resolution, $
                                  SCANNINGTIME_INTERVAL=scanningtime_interval

  COMMON block_paramfiles
  COMMON block_globalvars
  COMMON block_deriveddata
  COMMON block_datafolder
  COMMON block_greekchar
  COMMON block_datahdf_wc, num_timepoints, hdf_file_ID, region_dimX, region_dimY, region_dimZ
  COMMON block_plotsystem

  ;;;;;;;;;;;;;;;;;;;;;;;;;;;;;;;;;;;;;;;;;;;;;;;;;;;;;
  ;; read parameter settings
  ;target_folder = 'rogue_20_2um'
  ;root_dir = '/leak1/'
  ;root_dir = '/scratch/'
  ;CRU_ID = 8                    ; 3um_4
  ;sub_folder = ''
  read_paramfile, param_file=param_file
  spatial_testfile='testspatialdata_file.txt'
  read_spatial_testfile, param_file=spatial_testfile

  string_out = "Rogue RyR: " + STRING(num_rogueRyR, FORMAT='(F5.2)') + "clusters; each " + STRING(N_R_rogue, FORMAT='(F5.2)') + "channels; distance " + STRING(dist2rogueRyR, FORMAT='(F5.2)')
  main_string = [[main_string], [string_out]]
  
  ;;;;;;;;;;;;;;;;;;;;;;;;;;;;;;;;;;;;;;;;;;;;;;;;;;;;;
  ;; check parameter settings
  ;; pixel resolution
                                ;pixel_resolution = 0.1D        ; um
                                ;pixel_resolution = 0.2D       ; um
                                ;pixel_resolution = dX_
                                ;pixel_resolution = 0.15       ;um
  if (n_elements(pixel_resolution) eq 0) then pixel_resolution = dX_
  string_out = "voxel: " + STRING(pixel_resolution, FORMAT='(F5.2)') + "(um^3)"
  main_string = [[main_string], [string_out]]
  print, string_out
  string_out = "Grid point: " + STRING(dX_, FORMAT='(F5.2)') + "(um^3)"
  main_string = [[main_string], [string_out]]
  
  if (n_elements(scanningtime_interval) eq 0) then scanningtime_interval =  2.0d0 ; (msec)
  scanningtime_interval = scanningtime_interval*1d-3 ;; convert to second
  if (scanningtime_interval - write_interval lt -1.0d-8) then begin
     print, "Current data I/O interval is ", write_interval*1.0d3, "(msec)"
     print, "Make sure data I/O interval is high enough to generate spark image"
     print, "The maximum write interval is 2(ms)"
     stop
  endif
  string_out = "The scanning time interval is " + STRING(ceil(scanningtime_interval/write_interval)*write_interval*1d3, FORMAT='(F5.2)') + "(sec)"
  main_string = [[main_string], [string_out]]
  print, string_out

  ;;;;;;;;;;;;;;;;;;;;;;;;;;;;;;;;;;;;;;;;;;;;;;;;;;;;;
  ;; PSF : point-spread function
  ;; Make sure the array is of ODD dimension
  ndim = 3
  psf_size = 2.0D               ; um
  npixel = [fix(psf_size/pixel_resolution/2)*2+1, $
            fix(psf_size/pixel_resolution/2)*2+1, $
            fix(psf_size/pixel_resolution/2)*2+1] ; the size of the array containg the PSF (unit of pixels)
  ;; Laver-Cannel 2012 use (0.3, 0.3, 0.93)
  ;; Guatimosim-Song 2011 (0.4,0.4,0.9)
  fwhm = [0.4d0/pixel_resolution, 0.4/pixel_resolution, 0.9d0/pixel_resolution] 

  PSF = psf_gaussian (NPIXEL=npixel, NDIMENSION=ndim, FWHM=fwhm[0:ndim-1])
  ;PSF = psf_gaussian (NPIXEL=npixel, NDIMENSION=ndim, FWHM=fwhm[0:ndim-1], /NORMALIZE)
  ncols=2
  nrows=2
  ps_filename='psf_profile' + target_folder
  aspect_ratio = 3.0/5.0
  setup_pagefigure_3, filename=ps_filename, nrows=nrows, ncols=ncols, aspect_ratio = aspect_ratio
  current_row = -1
  ;;;;;;;;--- 1 row A
  current_row = current_row + 1
  current_col = -1
  ; ;; ||  1st column
  ; current_col = current_col + 1
  ; data = psf[0,*,*]
  ; data = reform(data, /overwrite)
  ; cgSurf, data, Shades=BytScl(data), /NoErase, Title='Surface Title', $
  ;         Position=plots_loc[*, current_col, current_row]         

  ; ;;;;;;;;;-- 2 row B
  ; current_row = current_row + 1
  ; current_col = -1
  ; ;; ||  1st column
  current_col = current_col + 1  
  data = psf[*,*,0]
  data = reform(data, /overwrite)
  cgSurf, data, Shades=BytScl(data), /NoErase, Title='Surface Title', $
          Position=plots_loc[*, current_col, current_row]
  
  device_close, plot_filename=ps_filename
    
  ;;;;;;;;;;;;;;;;;;;;;;;;;;;;;;;;;;;;;;;;;;;;;;;;;;
  ;; READ CUBE DATA
  time_arr = []
  CaF_arr = []                  ; original
  CaF_arr_blur=[]               ; with blurring
  CaF_arr_noiseblur=[]          ; with noise + blurring
  Camyo_arr = []                ; original
  read_cube_data, psf=psf, datatype='CaF', scantime_interval=scanningtime_interval, pixel_resolution=pixel_resolution, $
                  cubedata_arr_pure=CaF_arr, time_arr=time_arr, /noise, $
                  cubedata_arr_noiseblur=CaF_arr_noiseblur, cubedata_arr_blur=CaF_arr_blur
  read_cube_data, datatype='Camyo', scantime_interval=scanningtime_interval, pixel_resolution=pixel_resolution, $
                  cubedata_arr_pure=Camyo_arr

  ;;;;;;;;;;;;;;;;;;;;;;;;;;;;;;;;;;;;;;;;;;;;;;;;;;
  ;; LINE-SCAN DETECTION
  ;;;;;;;;;;;;;;;;;;;;;;;;;;;;;;;;;;;;;;;;;;;;;;;;;;
  ;; Select y0 and z0 to generate linescan along x-axis
  ;; Select x0 and y0 to generate linescan along z-axis
  ;; Ideally (y0,z0) and (x0,y0) should be aligned to
  ;;         the center of CRU (middle of the array)
  ;; NOTE: linescan_Xlength should be the same as region_dimX in read_cube_data.pro
  linescan_Xlength = 18.0D             ; [um] - linescan length X-direction
  linescan_Zlength = 4.0D              ; [um] - linescan length Z-direction
  if (linescan_Xlength gt region_dimX) then begin
     print, "Please adjust linescan length and region_dim[X]"
     stop
  endif
  if (linescan_Zlength gt region_dimZ) then begin
     print, "Please adjust linescan length and region_dim[Y/Z]"
     stop
  endif
                                ;half_width = long((linescan_length-dX_)/dX_)/2 
                                ;half_width = ceil((linescan_length)/dX_)/2 * fix(dX_/pixel_resolution)
  half_widthX = ceil((linescan_Xlength)/pixel_resolution)/2 
  
  ;;NOTE: CaF_arr(X,Y,Z,time)
  ;; CaF_xaxis        = dynamic fluorescence along x-axis (with noise + optical blurring added)
  ;; CaFblur       = dynamic fluorescence without noise added (with optical blurring added)
  ;; Camyo_bcal_xaxis = free Calcium using back calculation
  ;; Camyo_axis       = free Calcium dynamics
  
  dims = size(CaF_arr_noiseblur[*,*,*,0],/dim)
  x0 = dims(0)/2-1
  y0 = dims(1)/2-1
  z0 = dims(1)/2-1
  CaF_xaxis = CaF_arr_noiseblur(*,y0,z0,*)
  CaF_xaxis = reform(CaF_xaxis,/overwrite)
  CaF_xaxis = transpose(CaF_xaxis)
  
  ;;; TESTING: add Gaussian noise to replicate the effect of microscopy noise
  ;; REMEMBER To see if Poisson noise is added or not (read_hdf_spatial_wc4.pro)
  ;;noise = filter_image(CaF_xaxis,smooth=5)*randomn(133,size(CaF_xaxis,/dim))/10 ;/60
  ;;CaF_xaxis = CaF_xaxis + noise

  
  CaF_zaxis = CaF_arr_noiseblur(x0,y0,*,*)
  CaF_zaxis = reform(CaF_zaxis, /overwrite)
  CaF_zaxis = transpose(CaF_zaxis)

  CaFblur_xaxis = CaF_arr_blur(*,y0,z0,*)
  CaFblur_xaxis = reform(CaFblur_xaxis,/overwrite)
  CaFblur_xaxis = transpose(CaFblur_xaxis)

  CaFpure_xaxis = CaF_arr(*,y0,z0,*)
  CaFpure_xaxis = reform(CaFpure_xaxis,/overwrite)
  CaFpure_xaxis = transpose(CaFpure_xaxis)

  Camyo_xaxis = Camyo_arr(*,y0,z0,*)
  Camyo_xaxis = reform(Camyo_xaxis,/overwrite)
  Camyo_xaxis = transpose(Camyo_xaxis)
  
  R_F = CaFpure_xaxis/min(CaFpure_xaxis)
  ;; NOTE: [Ca]_rest = 0.1d0
  Camyo_bcal_xaxis =Kd_F * R_F/(Kd_F/0.1d0+1-R_F)
  
  ;;;;;;;;;;;;;;;;;;;;;;;;;;;;;;;;;;;;;;;;;;;;;;;;;;
  ;; PLOTTING
  ;;;;;;;;;;;;;;;;;;;;;;;;;;;;;;;;;;;;;;;;;;;;;;;;;;
  ncols=5
  nrows=6
                                ;ps_filename='spark_profile' + target_folder + string(CRU_ID, format='(I3.3)') + base_filename
  ps_filename='spark_profile' + target_folder + string(CRU_ID, format='(I3.3)') + string_date(/year,/month,/date,/hour,/min)
  aspect_ratio = 3.0/5.0
  setup_pagefigure_3, filename=ps_filename, nrows=nrows, ncols=ncols, aspect_ratio=aspect_ratio, /reserved
  current_row = -1

  ;;;;;;;;--- 1 row A [line-scan along X-axis] --> use half_widthX
  current_row = current_row + 1
  current_col = -1
  ;; ||  1st column 1st row
  current_col = current_col + 1
  ;; ---------------A.1. plotting code (Delta_F/F0)
  CaF_data = CaF_xaxis

  ;; find F0
  data1D =  CaF_data[*,x0]
  idx_maxval = where (data1D ge max(data1D)) &  idx_time_peak = idx_maxval[0]  
  F0 = mean(CaF_data[max([0,idx_time_peak-12]):max([2,idx_time_peak-8]),*])
  ;F0 = mean(CaF_data[0:2,*])    ; quick and dirty way to find F0
  
  Fmax = max(CaF_data)
  print, "F0 = ", F0
  F_F0 = CaF_data/F0
  DeltaF_F0 = F_F0 - 1
  xtitle = "Time (ms)"
  ytitle = "Distance ("+greek('mu')+"m)"
  title  = char_bigDelta+"F/F0 (noise+blurring)"
  
  data2D = DeltaF_F0
  x_axis = time_arr * 1000 ; (msec)
  y_axis = indgen(2*half_widthX+1)*pixel_resolution-half_widthX*pixel_resolution

  nlevels = 240  ;; number of colors
  LoadCT, 13, NColors=nlevels, Bottom=1
  ;LoadCT, 35, NColors=nlevels, Bottom=1
  step = (Max(data2D) - Min(data2D)) / nlevels
  levels = IndGen(nlevels) * step + Min(data2D)
  SetDecomposedState, 0, CurrentState=currentState
  ;;position = [rowL, colL, rowTop, colTop]
  ;;   rowleft= 2000, colleft=2000, rowTop=rowL+width, colTop=colleft+height
  cgContour, data2D, x_axis, y_axis,  /Fill, Levels=levels, $
             Position=plots_loc[*, current_col, current_row], $
                                ;Background=cgColor('white'), $
                                ;Color=cgColor('black'),
             XStyle=9, YStyle=9, ticklen=-0.02, $
             C_Colors=IndGen(nlevels)+1, Xtitle="Time (ms)", $
             ytitle=ytitle, $
             title = title, Charsize=0.7

  array_color = [cgColor('black'), cgColor('red'), cgColor('green'), cgColor('blue'), cgColor('brown')]
  SetDecomposedState, currentState
  ;; NOTE: Use /vertical if we want the bar to be vertical
  cgColorbar, Range=[Min(data2D),Max(data2D)], $
              Divisions=08, XTicklen=1, XMinor=0, $
              AnnotateColor='black', NColors=nlevels, Bottom=1, $
              Format='(F4.2)', $
              ;Position=[0.415, 0.425, 0.955, 0.525],  $
                                ;Position=[xbottomleft, ybottomleft, xbottomleft+xheight, ybottomleft+ywide], $
              Position=[plots_loc[2, current_col, current_row]*1.2, plots_loc[1, current_col, current_row], plots_loc[2, current_col, current_row]*1.3, plots_loc[3, current_col, current_row]], $
              Charsize=0.7 , /vertical
                                ; ;device_type='PS'
                                ; num_cols = 2
                                ; pagesize=[20,15*num_cols]
                                ; device_init_postscript, plot_filename=ps_filename, pagesize=pagesize
                                ;num_plots = 3*num_cols
                                ;!p.multi  = [0, num_cols, num_plots/num_cols]
  ;; ||  2nd column 1st row
  current_col = current_col + 1
  ;; A.1.2. plot profile to see FDHM at the center and out-of-focus location
  xtitle = "Time (msec)"
  ref_data = DeltaF_F0 & ytitle = char_bigDelta+"F/F0"
  title  = "FDHM"
  
  ; data1D = reform(ref_data[*,x0])
  ; x_axis = time_arr * 1000 ; (msec)
  ; plot, x_axis, data1D, xtitle = xtitle, ytitle = ytitle,  title= title, yrange=[-0.1,max(data1D)], $
  ;       Position=plots_loc[*, current_col, current_row], Charsize=0.7
  x_axis = time_arr * 1000 ; (msec)
  array_color = [cgColor('black'), cgColor('red'), cgColor('green'), cgColor('blue'), cgColor('brown')]
  ; if (abs(dX_ - 0.2) le 1d-6) then begin
  ;    focus_displacement = [0., .2, .4] & title=title"(bk=.0,r=.2,g=.4 " + char_mu + "m)"
  ; endif else if (abs(dX_ - 0.1) le 1d-6) then begin
  ;    print, "Update data for 0.1um grid point"
  ;    stop
  ; endelse if (abs(dX_ - 0.05) le 1d-6) then begin
  ;    print, "Update data for 0.05um grid point"
  ;    stop
  ; endif
  
  ;;focus_displacement = [0.*pixel_resolution, 2*pixel_resolution, 4*pixel_resolution] & title=title"(bk=.0,r=.2,g=.4 " + char_mu + "m)"
  ;; NOTE: Adjust accordingly 2*, 4* at both places
  ;; As the dyad spread a number of voxel, the displacement need to be added with 1 voxel
  focus_displacement = [0.*pixel_resolution, (1+2)*pixel_resolution, (1+4)*pixel_resolution] & title=title+"(bk=.0,r="+ STRING(2*pixel_resolution, FORMAT='(F4.2)')+", !C gr="+STRING(4*pixel_resolution, FORMAT='(F4.2)') +" ("+char_mu + "m)"

  string_out = "NOTE: the dyad spreads a number of voxel. So, the displacement start from the edge of the dyad, not the center"
  main_string = [[main_string], [string_out]]

  num_datapoint = n_elements(focus_displacement)
  
  for ii = 0, num_datapoint-1 do begin
     idx = x0+round(focus_displacement[ii]/(pixel_resolution))
     print, idx
     data1D = reform(DeltaF_F0[*,idx])
     cgPlot, x_axis, data1D, overplot=(ii ne 0),  color=array_color(ii), $
             Position=plots_loc[*, current_col, current_row], $
             xtitle=xtitle, ytitle=ytitle, title=title, $
             xstyle=1, Charsize=0.7, $ ;ystyle=1, 
             yrange =[-0.1, max(ref_data)]
  endfor


  
  ;; calculate FDHM (TUANTUAN: to be done)
  data1D =  DeltaF_F0[*,x0-1:x0+1]
  data1D = average(data1D, 2)
  idx_maxval = where (data1D ge max(data1D))
  idx_time_peak = idx_maxval[0]
  ;idx_maxval = where (data1D

  ;; || 2nd column 2nd row
  old_row = current_row & current_row = current_row + 1 ;; plot in the next row
  data1D =  DeltaF_F0[*,x0-1:x0+1]
  data1D = average(data1D, 2)
  title  = "FDHM (avg 3pixels)"
  plot, x_axis, data1D, xtitle = xtitle, ytitle = ytitle,  title= title, yrange=[-0.1,max(data1D)], $
        Position=plots_loc[*, current_col, current_row], Charsize=0.7
  current_row = old_row
  string_out = "Avg. time course: average from 3 adjacent x locations (from the center)"
  main_string = [[main_string], [string_out]]

  ;; ||  3rd column 1st row (FWHM)
  current_col = current_col + 1
  ;; Plot FWHM
  xtitle = "Distance ("+char_mu+"m)"
  ;ref_data = F_F0 & ytitle = "F/F0"
  ref_data = DeltaF_F0 & ytitle = char_bigDelta+"F/F0"
  title  = "FWHM"

  data1D = reform(ref_data[*,x0])
  idx_maxval = where (data1D ge max(data1D))
  idx_maxval = idx_maxval[0]

  ; data1D = reform(ref_data[idx_maxval,*])  
  ; ;data1D = reform(DeltaF_F0[idx_maxval-1,*])  
  ; x_axis = indgen(2*half_widthX+1)*pixel_resolution-half_widthX*pixel_resolution
  ; plot, x_axis, data1D, xtitle = xtitle, ytitle = ytitle,  title= title, yrange=[-0.1,max(data1D)], $
  ;       xrange = [-2, 2], $
  ;       Position=plots_loc[*, current_col, current_row]
  x_axis = indgen(2*half_widthX+1)*pixel_resolution-half_widthX*pixel_resolution
  array_color = [cgColor('black'), cgColor('red'), cgColor('green'), cgColor('blue'), cgColor('brown')]
  time_delay = [0., 2., 6., 10., 20.] & title="FWHM (bk=0,r=2,g=6,bl=10,br=20 ms)"
  num_datapoint = n_elements(time_delay)
  
  for ii = 0, num_datapoint-1 do begin
     idx = idx_maxval+ceil(time_delay[ii]/(1000*scanningtime_interval))
     data1D = reform(ref_data[idx,*])  
     cgPlot, x_axis, data1D, overplot=(ii ne 0),  color=array_color(ii), $
             Position=plots_loc[*, current_col, current_row], $
             xtitle=xtitle, ytitle=ytitle, title=title, $
             xstyle=1, Charsize=0.7, $ ;ystyle=1, 
             yrange =[-0.1, max(ref_data)], xrange = [-2, 2]
  endfor

  ;; || 4th column 1st row
  current_col = current_col + 1
  ;; filter image
  ;title = "FWHM (smooth,median)"
  title = "FWHM (median)" &   nmedian = 5 &   ref_data = filter_image(ref_data, median=nmedian) &   string_out = "Median: " + STRING(nmedian, FORMAT='(I2)') + " pixels"
  title = "FWHM (smooth)" & nsmooth = 3 &  ref_data = filter_image(ref_data, smooth=nsmooth) &   string_out = "Smooth: " + STRING(nsmooth, FORMAT='(I2)') + " pixels"
  ;ref_data = float(median(ref_data,5))
  
  data1D = reform(ref_data[*,x0])
  idx_maxval = where (data1D ge max(data1D))
  idx_maxval = idx_maxval[0]
                                ;string_out = "Smooth: " + STRING(nsmooth, FORMAT='(I2)') + ", Median: " + STRING(nmedian, FORMAT='(I2)') + " pixels"
  main_string = [[main_string], [string_out]]
  
  ; data1D = reform(ref_data[idx_maxval,*])  
  ; ;data1D = reform(DeltaF_F0[idx_maxval-1,*])  
  ; x_axis = indgen(2*half_widthX+1)*pixel_resolution-half_widthX*pixel_resolution
  ; plot, x_axis, data1D, xtitle = xtitle, ytitle = ytitle,  title= title, yrange=[-0.1,max(data1D)], $
  ;       xrange = [-2, 2], $
  ;       Position=plots_loc[*, current_col, current_row]

  x_axis = indgen(2*half_widthX+1)*pixel_resolution-half_widthX*pixel_resolution
  array_color = [cgColor('black'), cgColor('red'), cgColor('green'), cgColor('blue'), cgColor('brown')]
  time_delay = [0., 2., 6., 10., 20.] & title=title+"!C (bk=0,r=2,g=6,bl=10,br=20 ms)"
  num_datapoint = n_elements(time_delay)
  
  for ii = 0, num_datapoint-1 do begin
     idx = idx_maxval+ceil(time_delay[ii]/(1000*scanningtime_interval))
     data1D = reform(ref_data[idx,*])  
     cgPlot, x_axis, data1D, overplot=(ii ne 0),  color=array_color(ii), $
             Position=plots_loc[*, current_col, current_row], $
             xtitle=xtitle, ytitle=ytitle, title=title, $
             xstyle=1, Charsize=0.7, $ ;ystyle=1, 
             yrange =[-0.1, max(ref_data)], xrange = [-2, 2]
  endfor

  ;;;;;;;;--- 2 row B
  current_row = current_row + 1
  current_col = -1
  ;; ||  1st column 2nd row
  current_col = current_col + 1
  ;; ---------------A.1. plotting code (Delta_F/F0)
  CaF_data = CaFblur_xaxis
  F0 = min(CaF_data)
  Fmax = max(CaF_data)
  print, "F0 = ", F0
  F_F0 = CaF_data/F0
  DeltaF_F0 = F_F0 - 1
  xtitle = "Time (ms)"
  ytitle = "Distance ("+greek('mu')+"m)"
  title  =  char_bigDelta+"F/F0 (blurring)"
  
  data2D = DeltaF_F0
  x_axis = time_arr * 1000 ; (msec)
  y_axis = indgen(2*half_widthX+1)*pixel_resolution-half_widthX*pixel_resolution

  nlevels = 240  ;; number of colors
  LoadCT, 13, NColors=nlevels, Bottom=1
  ;LoadCT, 35, NColors=nlevels, Bottom=1
  step = (Max(data2D) - Min(data2D)) / nlevels
  levels = IndGen(nlevels) * step + Min(data2D)
  SetDecomposedState, 0, CurrentState=currentState
  ;;position = [rowL, colL, rowTop, colTop]
  ;;   rowleft= 2000, colleft=2000, rowTop=rowL+width, colTop=colleft+height
  cgContour, data2D, x_axis, y_axis,  /Fill, Levels=levels, $
             Position=plots_loc[*, current_col, current_row], $
                                ;Background=cgColor('white'), $
                                ;Color=cgColor('black'),
             XStyle=9, YStyle=9, ticklen=-0.02, $
             C_Colors=IndGen(nlevels)+1, Xtitle="Time (ms)", $
             ytitle=ytitle, $
             title =title, Charsize=0.7

  array_color = [cgColor('black'), cgColor('red'), cgColor('green'), cgColor('blue'), cgColor('brown')]
  SetDecomposedState, currentState
  ;; NOTE: Use /vertical if we want the bar to be vertical
  cgColorbar, Range=[Min(data2D),Max(data2D)], $
              Divisions=08, XTicklen=1, XMinor=0, $
              AnnotateColor='black', NColors=nlevels, Bottom=1, $
              ;Format='(F4.2)', $
              ;Position=[0.415, 0.425, 0.955, 0.525],  $
                                ;Position=[xbottomleft, ybottomleft, xbottomleft+xheight, ybottomleft+ywide], $
              Position=[plots_loc[2, current_col, current_row]*1.2, plots_loc[1, current_col, current_row], plots_loc[2, current_col, current_row]*1.3, plots_loc[3, current_col, current_row]], $
              Charsize=0.7 , /vertical

  ;;;;;;;;--- 3 row C (CaF pure)
  current_row = current_row + 1
  current_col = -1
  ;; ||  1st column 3rd row
  current_col = current_col + 1
  ;; ---------------A.1. plotting code (Delta_F/F0)
  CaF_data = CaFpure_xaxis
  F0 = min(CaF_data)
  Fmax = max(CaF_data)
  print, "F0 = ", F0
  F_F0 = CaF_data/F0
  DeltaF_F0 = F_F0 - 1
  xtitle = "Time (ms)"
  ytitle = "Distance ("+greek('mu')+"m)"
  title  =  char_bigDelta+"F/F0 (pure)"
  
  data2D = DeltaF_F0
  x_axis = time_arr * 1000 ; (msec)
  y_axis = indgen(2*half_widthX+1)*pixel_resolution-half_widthX*pixel_resolution

  nlevels = 240  ;; number of colors
  LoadCT, 13, NColors=nlevels, Bottom=1
  ;LoadCT, 35, NColors=nlevels, Bottom=1
  step = (Max(data2D) - Min(data2D)) / nlevels
  levels = IndGen(nlevels) * step + Min(data2D)
  SetDecomposedState, 0, CurrentState=currentState
  ;;position = [rowL, colL, rowTop, colTop]
  ;;   rowleft= 2000, colleft=2000, rowTop=rowL+width, colTop=colleft+height
  cgContour, data2D, x_axis, y_axis,  /Fill, Levels=levels, $
             Position=plots_loc[*, current_col, current_row], $
                                ;Background=cgColor('white'), $
                                ;Color=cgColor('black'),
             XStyle=9, YStyle=9, ticklen=-0.02, $
             C_Colors=IndGen(nlevels)+1, Xtitle="Time (ms)", $
             ytitle=ytitle, $
             title =title, Charsize=0.7

  array_color = [cgColor('black'), cgColor('red'), cgColor('green'), cgColor('blue'), cgColor('brown')]
  SetDecomposedState, currentState
  ;; NOTE: Use /vertical if we want the bar to be vertical
  cgColorbar, Range=[Min(data2D),Max(data2D)], $
              Divisions=08, XTicklen=1, XMinor=0, $
              AnnotateColor='black', NColors=nlevels, Bottom=1, $
              ;Format='(F4.2)', $
              ;Position=[0.415, 0.425, 0.955, 0.525],  $
                                ;Position=[xbottomleft, ybottomleft, xbottomleft+xheight, ybottomleft+ywide], $
              Position=[plots_loc[2, current_col, current_row]*1.2, plots_loc[1, current_col, current_row], plots_loc[2, current_col, current_row]*1.3, plots_loc[3, current_col, current_row]], $
              Charsize=0.7 , /vertical

  ;; ||  2nd column 3rd row (FWHM)
  current_col = current_col + 1
  ;; Plot FWHM (no noise)
  CaF_xaxis = CaF_arr_blur(*,y0,z0,*)
  CaF_xaxis = reform(CaF_xaxis,/overwrite)
  CaF_xaxis = transpose(CaF_xaxis)
  CaF_data = CaF_xaxis
  data1D =  CaF_data[*,x0]
  idx_maxval = where (data1D ge max(data1D)) &  idx_time_peak = idx_maxval[0]  
  F0 = mean(CaF_data[max([0,idx_time_peak-12]):max([2,idx_time_peak-8]),*])
  F_F0 = CaF_data/F0
  DeltaF_F0 = F_F0 - 1

  xtitle = "Distance ("+char_mu+"m)"
  ;ref_data = F_F0 & ytitle = "F/F0"
  ref_data = DeltaF_F0 & ytitle = char_bigDelta+"F/F0"
  title  = "FWHM (no-noise)"

  data1D = reform(ref_data[*,x0])
  idx_maxval = where (data1D ge max(data1D))
  idx_maxval = idx_maxval[0]

  data1D = reform(ref_data[idx_maxval,*])  
  ;data1D = reform(DeltaF_F0[idx_maxval-1,*])  
  x_axis = indgen(2*half_widthX+1)*pixel_resolution-half_widthX*pixel_resolution
  plot, x_axis, data1D, xtitle = xtitle, ytitle = ytitle,  title= title, yrange=[-0.1,max(data1D)], $
        xrange = [-2, 2], $
        Position=plots_loc[*, current_col, current_row]


  ;;;;;;;;--- 4 row D (Camyo back calculation)
  current_row = current_row + 1
  current_col = -1
  ;; ||  1st column 4th row
  current_col = current_col + 1
  ;; ---------------A.1. plotting code (Camyo)
  xtitle = "Time (ms)"
  ytitle = "Distance ("+greek('mu')+"m)"
  title  = "[Ca]myo (back-calc)"
  
  data2D = Camyo_bcal_xaxis
  x_axis = time_arr * 1000 ; (msec)
  y_axis = indgen(2*half_widthX+1)*pixel_resolution-half_widthX*pixel_resolution

  nlevels = 240  ;; number of colors
  LoadCT, 13, NColors=nlevels, Bottom=1
  ;LoadCT, 35, NColors=nlevels, Bottom=1
  step = (Max(data2D) - Min(data2D)) / nlevels
  levels = IndGen(nlevels) * step + Min(data2D)
  SetDecomposedState, 0, CurrentState=currentState
  ;;position = [rowL, colL, rowTop, colTop]
  ;;   rowleft= 2000, colleft=2000, rowTop=rowL+width, colTop=colleft+height
  cgContour, data2D, x_axis, y_axis,  /Fill, Levels=levels, $
             Position=plots_loc[*, current_col, current_row], $
                                ;Background=cgColor('white'), $
                                ;Color=cgColor('black'),
             XStyle=9, YStyle=9, ticklen=-0.02, $
             C_Colors=IndGen(nlevels)+1, Xtitle="Time (ms)", $
             ytitle=ytitle, $
             title =title, Charsize=0.7

  array_color = [cgColor('black'), cgColor('red'), cgColor('green'), cgColor('blue'), cgColor('brown')]
  SetDecomposedState, currentState
  ;; NOTE: Use /vertical if we want the bar to be vertical
  cgColorbar, Range=[Min(data2D),Max(data2D)], $
              Divisions=08, XTicklen=1, XMinor=0, $
              AnnotateColor='black', NColors=nlevels, Bottom=1, $
              ;Format='(F4.2)', $
              ;Position=[0.415, 0.425, 0.955, 0.525],  $
                                ;Position=[xbottomleft, ybottomleft, xbottomleft+xheight, ybottomleft+ywide], $
              Position=[plots_loc[2, current_col, current_row]*1.2, plots_loc[1, current_col, current_row], plots_loc[2, current_col, current_row]*1.3, plots_loc[3, current_col, current_row]], $
              Charsize=0.7 , /vertical


  ;;;;;;;;--- 5 row E (Camyo)
  current_row = current_row + 1
  current_col = -1
  ;; ||  1st column 5th row
  current_col = current_col + 1
  ;; ---------------A.1. plotting code (Camyo)
  xtitle = "Time (ms)"
  ytitle = "Distance ("+greek('mu')+"m)"
  title  = "[Ca]myo"
  
  data2D = Camyo_xaxis
  x_axis = time_arr * 1000 ; (msec)
  y_axis = indgen(2*half_widthX+1)*pixel_resolution-half_widthX*pixel_resolution

  nlevels = 240  ;; number of colors
  LoadCT, 13, NColors=nlevels, Bottom=1
  ;LoadCT, 35, NColors=nlevels, Bottom=1
  step = (Max(data2D) - Min(data2D)) / nlevels
  levels = IndGen(nlevels) * step + Min(data2D)
  SetDecomposedState, 0, CurrentState=currentState
  ;;position = [rowL, colL, rowTop, colTop]
  ;;   rowleft= 2000, colleft=2000, rowTop=rowL+width, colTop=colleft+height
  cgContour, data2D, x_axis, y_axis,  /Fill, Levels=levels, $
             Position=plots_loc[*, current_col, current_row], $
                                ;Background=cgColor('white'), $
                                ;Color=cgColor('black'),
             XStyle=9, YStyle=9, ticklen=-0.02, $
             C_Colors=IndGen(nlevels)+1, Xtitle="Time (ms)", $
             ytitle=ytitle, $
             title =title, Charsize=0.7

  array_color = [cgColor('black'), cgColor('red'), cgColor('green'), cgColor('blue'), cgColor('brown')]
  SetDecomposedState, currentState
  ;; NOTE: Use /vertical if we want the bar to be vertical
  cgColorbar, Range=[Min(data2D),Max(data2D)], $
              Divisions=08, XTicklen=1, XMinor=0, $
              AnnotateColor='black', NColors=nlevels, Bottom=1, $
              ;Format='(F4.2)', $
              ;Position=[0.415, 0.425, 0.955, 0.525],  $
                                ;Position=[xbottomleft, ybottomleft, xbottomleft+xheight, ybottomleft+ywide], $
              Position=[plots_loc[2, current_col, current_row]*1.2, plots_loc[1, current_col, current_row], plots_loc[2, current_col, current_row]*1.3, plots_loc[3, current_col, current_row]], $
              Charsize=0.7 , /vertical

  ;;; 3rd column 2nd row
  xtitle = "Time (msec)"
  ytitle = "[Ca]myo"
  title  = "FDHM"

  old_row = current_row &   current_row = 1
  old_col = current_col & current_col = 2
  
  data1D = reform(Camyo_xaxis[*,x0])
  x_axis = time_arr * 1000 ; (msec)
  plot, x_axis, data1D, xtitle = xtitle, ytitle = ytitle,  title= title, yrange=[-0.1,max(data1D)], $
        Position=plots_loc[*, current_col, current_row], Charsize=0.7
  current_row = old_row & current_col = old_col
  ;;; 4th column 2nd row
  old_row = current_row &   current_row = 1
  old_col = current_col & current_col = 3
  xtitle = "Distance ("+char_mu+"m)"
  ref_data = Camyo_xaxis & ytitle = "[Ca]myo"
  title  = "FWHM"
  
  data1D = reform(ref_data[*,x0])
  idx_maxval = where (data1D ge max(data1D))
  idx_maxval = idx_maxval[0]
  data1D = reform(ref_data[idx_maxval,*])  
  x_axis = indgen(2*half_widthX+1)*pixel_resolution-half_widthX*pixel_resolution
  plot, x_axis, data1D, xtitle = xtitle, ytitle = ytitle,  title= title, yrange=[-0.1,max(data1D)], $
        xrange = [-2, 2], $
        Position=plots_loc[*, current_col, current_row]
  current_row = old_row & current_col = old_col


;;;;;;;;;;;;;;;;;;;;;;;;;;;;;;
  ;;;;;;;;;;;;;;;;;;;;;;;;;;;;;;
;; A. Plot CaF along x-axis


  
  ; ;;;;;;;;;;;;;;;;;;;;;;;;;;;;
  ; ;; A.1.1. plotting code (F/F0)
  ; data2D = F_F0
  ; x_axis = time_arr * 1000 ; (msec)
  ; y_axis = indgen(2*half_width+1)*pixel_resolution-half_width*pixel_resolution

  ; nlevels = 240  ;; number of colors
  ; LoadCT, 13, NColors=nlevels, Bottom=1
  ; ;LoadCT, 35, NColors=nlevels, Bottom=1
  ; step = (Max(data2D) - Min(data2D)) / nlevels
  ; levels = IndGen(nlevels) * step + Min(data2D)
  ; SetDecomposedState, 0, CurrentState=currentState
  ; cgContour, data2D, x_axis, y_axis,  /Fill, Levels=levels, $
  ;          ;Position=[0.125, 0.125, 0.95, 0.80], $ 
  ;          ;Background=cgColor('white'), $
  ;                               ;Color=cgColor('black'),
  ;            XStyle=1, YStyle=1, $
  ;            C_Colors=IndGen(nlevels)+1, Xtitle="Time (ms)", $
  ;            ytitle="Distance ("+greek('mu')+"m)", $
  ;            title = "F/F0"

  ; array_color = [cgColor('black'), cgColor('red'), cgColor('green'), cgColor('blue'), cgColor('brown')]
  ; SetDecomposedState, currentState
  ; ;; xbottomleft [vertical] and ybottomleft [horizontal]
  ; ;; xbottomleft = 0.305 &  xbottomleft = 0.130 & xheight = 0.015 & ywide = 0.530
  ; xbottomleft = 0.800 & ybottomleft=0.51 & xheight=0.15 & ywide = 0.015 ;; use with /vertical
  ; ;; NOTE: Use /vertical if we want the bar to be vertical
  ; cgColorbar, Range=[Min(data2D),Max(data2D)], $
  ;             Divisions=12, XTicklen=1, XMinor=0, $
  ;             AnnotateColor='black', NColors=nlevels, Bottom=1, $
  ;             ;Position=[0.125, 0.915, 0.955, 0.95], $
  ;             Position=[xbottomleft, ybottomleft, xbottomleft+xheight, ybottomleft+ywide], $
  ;             Charsize=1.0, /vertical

  ; ;; A.1.2. plot profile to see FDHM at the center and out-of-focus location
  ; data1D = reform(F_F0[*,x0])
  ; x_axis = time_arr * 1000 ; (msec)
  ; plot, x_axis, data1D, xtitle = "Time (msec)", ytitle ="F/F0",  title="FDHM", yrange=[1,max(data1D)]
  ; ;; calculate FDHM (TUANTUAN: to be done)
  ; idx_maxval = where (data1D ge max(data1D))
  ; idx_maxval = idx_maxval[0]
  

  
  ; ;; A.2.2. plot profile to see FWHM at the center and out-of-focus location
  ; ref_data = F_F0 & ytitle = "F/F0"
  ; ;ref_data = DeltaF_F0 & ytitle = char_bigDelta+"F/F0"
  ; ;ref_data = filter_image(ref_data, /smooth)
  ; data1D = reform(ref_data[*,x0])
  ; idx_maxval = where (data1D ge max(data1D))
  ; idx_maxval = idx_maxval[0]
  ; data1D = reform(ref_data[idx_maxval-1,*])  
  ; x_axis = indgen(2*half_width+1)*pixel_resolution-half_width*pixel_resolution
  ; ;plot, x_axis, data1D, xtitle = "Distance ("+char_mu+"m)", ytitle=ytitle, title="FWHM", yrange=[1,max(data1D)]
  
  ; array_color = [cgColor('black'), cgColor('red'), cgColor('green'), cgColor('blue'), cgColor('brown')]
  ; ;; data after the peaks with delay 0ms, 4ms, 8ms and 12ms
  ; ;;time_delay = [0, 4, 8, 12]
  ; time_delay = [0, 4, 8, 12]
  ; num_datapoint = n_elements(time_delay)
  
  ; for ii = 0, num_datapoint-1 do begin
  ;    cgPlot, x_axis, ref_data[idx_maxval+ceil(time_delay[ii]/(1000*scanningtime_interval)),*], overplot=(ii ne 0),  color=array_color(ii), $
  ;            xtitle="Distance ("+char_mu+"m)", xstyle=1, ytitle=ytitle, $
  ;            yrange =[1, max(ref_data)], ystyle=1, title="FWHM (0,4,8,12ms)"
  ; endfor

  ; ;;;;;;;;;;;;;;;;;;;;;;;;;;;;;;;;;;;;;;;
  ; ;; B plotting code (Camyo longitudinal)
  ; data2D = Camyo_bcal_xaxis
  ; x_axis = time_arr * 1000 ; (msec)
  ; y_axis = indgen(2*half_width+1)*pixel_resolution-half_width*pixel_resolution
  ; nlevels = 240  ;; number of colors
  ; LoadCT, 13, NColors=nlevels, Bottom=1
  ; ;LoadCT, 35, NColors=nlevels, Bottom=1
  ; step = (Max(data2D) - Min(data2D)) / nlevels
  ; levels = IndGen(nlevels) * step + Min(data2D)
  ; SetDecomposedState, 0, CurrentState=currentState
  ; cgContour, data2D, x_axis, y_axis,  /Fill, Levels=levels, $
  ;          ;Position=[0.125, 0.125, 0.95, 0.80], $ 
  ;          ;Background=cgColor('white'), $
  ;                               ;Color=cgColor('black'),
  ;            XStyle=1, YStyle=1, $
  ;            C_Colors=IndGen(nlevels)+1, Xtitle="Time (ms)", $
  ;            ytitle="Distance ("+greek('mu')+"m)", $
  ;            title = "[Ca]!Bmyo!N (back calculation)"

  ; array_color = [cgColor('black'), cgColor('red'), cgColor('green'), cgColor('blue'), cgColor('brown')]
  ; SetDecomposedState, currentState
  ; ;; xbottomleft [vertical] and ybottomleft [horizontal]
  ; ;; xbottomleft = 0.305 &  xbottomleft = 0.130 & xheight = 0.015 & ywide = 0.530
  ; xbottomleft = 0.300 & ybottomleft=0.51 & xheight=0.15 & ywide = 0.015 ;; use with /vertical
  ; ;; NOTE: Use /vertical if we want the bar to be vertical
  ; cgColorbar, Range=[Min(data2D),Max(data2D)], $
  ;             Divisions=12, XTicklen=1, XMinor=0, $
  ;             AnnotateColor='black', NColors=nlevels, Bottom=1, $
  ;             ;Position=[0.125, 0.915, 0.955, 0.95], $
  ;             Position=[xbottomleft, ybottomleft, xbottomleft+xheight, ybottomleft+ywide], $
  ;             Charsize=1.0, /vertical

  ;;;;;;;;;;;;;;;;;;;;
  ;; add noise
  ;noise = randomn(133,size(data2D,/dim))/60
  ;data2D = data2D + noise
  
  ;;TVLCT, r, g, b, /Get
  ;;data2D = min_curve_surf(data2D)
  ; nlevels = 240
  ; LoadCT, 13, NColors=nlevels, Bottom=1
  ; ;LoadCT, 35, NColors=nlevels, Bottom=1
  ; step = (Max(data2D) - Min(data2D)) / nlevels
  ; levels = IndGen(nlevels) * step + Min(data2D)
  ; SetDecomposedState, 0, CurrentState=currentState
  ; cgContour, data2D, x_axis, y_axis,  /Fill, Levels=levels, $
  ;          ;Position=[0.125, 0.125, 0.95, 0.80], $ 
  ;          ;Background=cgColor('white'), $
  ;                               ;Color=cgColor('black'),
  ;            XStyle=1, YStyle=1, $
  ;            C_Colors=IndGen(nlevels)+1, Xtitle="Time (ms)", $
  ;            ytitle="Distance ("+greek('mu')+"m)", $
  ;            title = "F/F0"

  ; array_color = [cgColor('black'), cgColor('red'), cgColor('green'), cgColor('blue'), cgColor('brown')]

  ; SetDecomposedState, currentState
  ; xbottomleft = 0.305 ;; [vertical]
  ; ybottomleft = 0.130 ;; horizontal
  ; xheight = 0.025
  ; ywide = 0.830

  ; cgColorbar, Range=[Min(data2D),Max(data2D)], $
  ;             Divisions=12, XTicklen=1, XMinor=0, $
  ;             AnnotateColor='black', NColors=nlevels, Bottom=1, $
  ;             ;Position=[0.125, 0.915, 0.955, 0.95], $
  ;             Position=[xbottomleft, ybottomleft, xbottomleft+xheight, ybottomleft+ywide], $
  ;             Charsize=1.0

  
  ; ;stop
  ; ;;;TVLCT, r, g, b
  ; dims = size(data2D,/dim)
  ; center = dims(1)/2
  ; data1D = data2D(*, center)
  ; cgPlot, datatime, data1D, yrange=[1,max(data1D)*1.1], ystyle=1, xtitle='Time (ms)', ytitle='F/F0', xstyle=1
  ; data1D = data2D(*, center-1)
  ; cgPlot, datatime, data1D, /overplot, color=cgColor('red')
  ; data1D = data2D(*, center-2)
  ; cgPlot, datatime, data1D,/overplot,  color=cgColor('green')  
  ; data1D = data2D(*, center+1)
  ; cgPlot, datatime, data1D, /overplot, color=cgColor('blue')
  ; data1D = data2D(*, center+2)
  ; cgPlot, datatime, data1D,/overplot,  color=cgColor('brown')

  ; unit = char_mu+'m'
  ; legend,['0        ','+0.1 '+unit, '+0.2 '+unit, '-0.1 ' +unit, '-0.2 ' +unit],linestyle=0,colors=array_color, charsize = 0.7, $
  ;          textcolors=0, /right

  
  
  ; x_axis = indgen(2*half_width)*pixel_resolution-half_width*pixel_resolution
  ; for ii = 0, num_datapoint-1 do begin
  ;    cgPlot, x_axis, CaF_layer(ii,*)/F0, overplot=(ii ne 0),  color=array_color(ii), $
  ;            xtitle="Distance ("+char_mu+"m)", xrange=[-1.0, 1.0]*(dX_*10), xstyle=1, ytitle="F/F0", $
  ;            ;xtitle="Distance ("+char_mu+"m)", xrange=[-1.0, 1.0], xstyle=1, ytitle="F/F0", $
  ;            yrange =[1, max(CaF_layer)/F0*1.1], ystyle=1
  ; endfor
  ; ;;legend,['5 ms', '15 ms', '25 ms'], linestyle=0,colors=array_color, charsize = 0.7, $
  ; ;;       textcolors=0, /right
  ; legend,['0 ms', '5 ms', '15 ms', '25 ms'], linestyle=0,colors=array_color, charsize = 0.7, $
  ;        textcolors=0, /right

  ; ; ;;;; the transversal direction line-scan image
  ; datatime = globaltime(count1-1:n_elements(globaltime)-count2)

  ; x_axis = datatime*1000
  ;                               ;y_axis = indgen(2*half_width)*0.2-half_width*0.2
  ;                               ;y_axis = indgen(2*half_width)*pixel_resolution-half_width*pixel_resolution
  ; y_axis = indgen(2*half_width+1)*pixel_resolution-half_width*pixel_resolution
  
  ; F0 = min(CaF_data_transversal)
  ; Fmax = max(CaF_data_transversal)
  ; F_F0 = CaF_data_transversal/F0
  ; data2D = F_F0(count1-1:n_elements(globaltime)-count2,*)
  ; data2D = data2D + noise

  ; cgContour, data2D, x_axis, y_axis,  /Fill, Levels=levels, $
  ;          ;Position=[0.125, 0.125, 0.95, 0.80], $ 
  ;          ;Background=cgColor('white'), $
  ;                               ;Color=cgColor('black'),
  ;            XStyle=1, YStyle=1, $
  ;            C_Colors=IndGen(nlevels)+1, Xtitle="Time (ms)", $
  ;            ytitle="Distance ("+greek('mu')+"m)", $
  ;            title = "F/F0"

  ; F0 = min(avg_CaF_arr1)
  ; data1D = avg_CaF_arr1(count1-1:n_elements(globaltime)-count2,*)/F0
  ; plot, datatime, data1D, $
  ;       ytitle="D=1um, spherical_mean(CaF) ("+char_mu+"M)", $
  ;       yrange=[min(data1D)*0.96,max(data1D)*1.05], color=red_col
  ; F0 = min(avg_CaF_arr2)
  ; data1D = avg_CaF_arr2(count1-1:n_elements(globaltime)-count2,*)/F0
  ; plot, datatime, data1D, $
  ;       ytitle="D=2um, spherical_mean(CaF) ("+char_mu+"M)", $
  ;       yrange=[min(data1D)*0.96,max(data1D)*1.05], color=red_col

  ;;; write main_string to the figure
  old_pos_x = text_pos_x
  old_pos_y = text_pos_y
  for i = 0, n_elements(main_string)-1 do begin
     cgText, text_pos_x, text_pos_y, main_string[i], /device, charsize=0.4
     ;;if (text_pos_x < pagewidth/1000L/2) then text_pos_x = text_pos_x 
     text_pos_y = text_pos_y - 400L
  endfor
  device_close, plot_filename=ps_filename

end
  ;if (min(ydata) lt 0.0) then ymin_factor = 1.1 else ymin_factor = 0.9
  ;if (max(ydata) gt 0.0) then ymax_factor = 1.1 else ymax_factor = 0.9
