# Supplementary material for: Using a Failing Human Ventricular Cardiomyocyte Model to Re-Evaluate Ca2+ Cycling, Voltage Dependence, and Spark Characteristics
Source: Biomolecules. 2024 Oct 28;14(11):1371. doi: 10.3390/biom14111371 (PMC11591732; doi:10.3390/biom14111371)
Supplement: Supplementary file 1 [file biomolecules-14-01371-s001.zip › ECC_GPU_WT/plot_IDL_3_State_RyR/old_code/setup_pagefigure_2.pro]

;; Author: Hoang-Trong Minh Tuan
;; Affiliation: George Mason University, 2011
;; This routine does:
;;   - setup the page so that we can easily manipulate the plots (size, location, add new data) to it
;;     Typically, we don't need to modify this and it can be used for different plotting scheme
;;     Except we want to make a customized one in which different plots have different sizes.
;; NOTE: (Y,X) is the convention, not (X,Y) with X = width, Y = height
;; Input: the filename of the figure to be written out
;;
;; NOTE: Suppose to provide better page scaling (used by main_plot_new)
;; V1.2: add 2 new parameters (ncols, nrows)
pro setup_pagefigure_2, filename=filename, ncols=ncols, nrows=nrows
  ;; variables that keeps information of plot positions and settings
  common block_plotsystem

  ps_filename = filename

  if (n_elements(ncols) eq 0) then num_cols = 4L else num_cols=ncols
  if (n_elements(nrows) eq 0) then num_rows = 5L else num_rows=nrows

  ;;;;;;;;;;;;;;;;;;;;;;;;;;;;;;;;;;;;;;;;;;;;;;;;;;;;;
  ;; PAGE SIZE
  ;;;;;;;;;;;;;;;;;;;;;;;;;
  ;pageheight = 15L*num_rows & pagewidth = 25L*num_cols
  ;pagewidth = 35 & pageheight = 60
  pagewidth = 20 & pageheight = 30; [A3 size]
  pagesize=[pageheight, pagewidth] ;; 70height x 30wide

  ;;;;;;;;;;;;;;;;;;;;;;;;;;;;;;;;;;;;;;;;;;;;;;;;;;;;;
  ;; FONT SETTING
  font_size = 20                   ;40

  ;;;;;;;;;;;;;;;;;;;;;;;;;;;;;;;;;;;;;;;;;;;;;;;;;;;;;;
  ;; PLOT SIZE
  aspect_ratio = 3.0/4 ;; aspect ratio of the plot
  ;; width and height of each plot
  X_len = 4.5 * 1000L
  Y_len = X_len * aspect_ratio

  ;;;;;;;;;;;;;;;;;;;;;;;;;;;;;;;;;;;;;;;;;;;;;;;;;;;;;;
  ;; PLOT DISTANCE
  plot_distance = [2, 3] * 1000L ;; distance between 2 adjacent plots (y-axis, x-axis)

  device_init_postscript, plot_filename=ps_filename, pagesize=pagesize, font_size=font_size
  
  !p.multi  = [0, num_cols, num_rows]

  ;;;;;;;;;;;;;;;;;;;;;;;;;;;;;;;;;;;;;;;;;;;;;;;;;;;;;;
  ;; TEXT POSITION
  ;; location where text should be written out
  ;; write using xyout or
  ;; cgText, text_pos_x, text_pos_y, 'Text String To Display', /device, Alignment=0.5
  text_pos_x = 1L * 1000L 
  text_pos_y = (pageheight - 3) * 1000L

  ;;;;;;;;;;;;;;;;;;;;;;;;;;;;;;;;;;;;;;;;;;;;
  ;; plots settings
  ;;  + total plots
  ;;  + row/cols
  nr_plots = num_rows
  nc_plots = num_cols
  num_plots = nr_plots * nc_plots

;;;;;;;;;;;;;;;;;;;;;;;;;;;;;;;;;;;;;;;;;;;;;;;;;
;; choose axis range (by default) for all plots)
;; otherwise, you need to modify each plot separately
; xaxis_start = data_time_start + glob_time_start
; xaxis_end = data_time_start + glob_time_start + glob_time_duration
;xaxis_start = glob_time_start
;xaxis_end = glob_time_start + glob_time_duration
;print, "x range: ", xaxis_start, xaxis_end

  plots_sysp = replicate(!p, nc_plots, nr_plots)
  plots_sysx = replicate(!x, nc_plots, nr_plots)
  plots_sysy = replicate(!y, nc_plots, nr_plots)

;;;;;;;;;;;;;;;;;;;;;;;;;;;;;;;;;;;;;;;;;;;;;;;;;;;;;
;; TOP LEFT coordinate of the plots on the highest row (the top)
;; NOTE: C[col, row] is the convention in IDL
  first_Xleft = 2.5 * 1000L
  ;first_Ybottom = (pageheight - 15) * 1000L
  first_Ybottom = (pageheight - 4.5) * 1000L


;; setting the variables that keep the bottom left, and upper right coordinates
;; of each plots
;; 'plots_loc' is the variable
  tmp = [0L, 0L, 0L, 0L]
  ; plots_loc = cmreplicate(tmp, [nc_plots, nr_plots]) 
  ; for ii =  0, nr_plots-1 do begin
  ;    for jj=0, nc_plots-1 do begin
  ;     ;;;NOTE:plots_loc[jj,ii] = [Xbleft,Ybleft,Xtright,Ytright]
  ;       tmpx = first_Xleft+jj*(X_len+plot_distance[1])
  ;       tmpy = first_Ybottom+ii*(Y_len+plot_distance[0])
  ;       plots_loc[*,jj,ii] = [tmpx, tmpy, tmpx+X_len, tmpy+Y_len]
  ;    end
  ; end
  tmp = [0L, 0L, 0L, 0L]
  plots_loc = cmreplicate(tmp, [nc_plots, nr_plots]) 
  for ii =  0, nr_plots-1 do begin
     for jj=0, nc_plots-1 do begin
      ;;;NOTE:plots_loc[jj,ii] = [Xbleft,Ybleft,Xtright,Ytright]
        tmpx = first_Xleft+jj*(X_len+plot_distance[1])
        tmpy = first_Ybottom-ii*(Y_len+plot_distance[0])
        plots_loc[*,jj,ii] = [tmpx, tmpy, tmpx+X_len, tmpy+Y_len]
        ; if (tmpy le 0) then begin
        ;    print, "Please increase page height",
        ;    stop
        ; endif        
     end
  end

end
