# Supplementary material for: Using a Failing Human Ventricular Cardiomyocyte Model to Re-Evaluate Ca2+ Cycling, Voltage Dependence, and Spark Characteristics
Source: Biomolecules. 2024 Oct 28;14(11):1371. doi: 10.3390/biom14111371 (PMC11591732; doi:10.3390/biom14111371)
Supplement: Supplementary file 1 [file biomolecules-14-01371-s001.zip › ECC_GPU_WT/plot_IDL_3_State_RyR/out1.txt]

/home/minhtuan/Projects/astron/pro/image/frebin.pro:;          image_out = frebin(image,n,n)
/home/minhtuan/Projects/astron/pro/image/frebin.pro:		   return,rebin(image,nsout,nlout)*sbox*lbox else $
/home/minhtuan/Projects/astron/pro/image/frebin.pro:		   return,rebin(image,nsout,nlout) 
