# Supplementary material for: Using a Failing Human Ventricular Cardiomyocyte Model to Re-Evaluate Ca2+ Cycling, Voltage Dependence, and Spark Characteristics
Source: Biomolecules. 2024 Oct 28;14(11):1371. doi: 10.3390/biom14111371 (PMC11591732; doi:10.3390/biom14111371)
Supplement: Supplementary file 1 [file biomolecules-14-01371-s001.zip › ECC_GPU_WT/plot_IDL_3_State_RyR/out2.txt]

/home/minhtuan/New_Projects/Atrial_GPU_rogueRyR_0.05um_Niall/plot_code/backup_loc/spark_analysis.pro:   a = rebin(ima, nx,1) & a=where(a gt black) & pl=min(a) & pr=max(a)
/home/minhtuan/New_Projects/Atrial_GPU_rogueRyR_0.05um_Niall/plot_code/backup_loc/spark_analysis.pro:   ima = ima/rebin(rebin(ima,nx,1),nx,ny)
/home/minhtuan/New_Projects/Atrial_GPU_rogueRyR_0.05um_Niall/plot_code/backup_loc/spark_analysis.pro:   base=smooth(rebin(ima,nx,1)/rebin(1.-float(mask),nx,1),3,edge=1)
/home/minhtuan/New_Projects/Atrial_GPU_rogueRyR_0.05um_Niall/plot_code/backup_loc/spark_analysis.pro~:   a = rebin(ima, nx,1) & a=where(a gt black) & pl=min(a) & pr=max(a)
/home/minhtuan/New_Projects/Atrial_GPU_rogueRyR_0.05um_Niall/plot_code/backup_loc/spark_analysis.pro~:   ima = ima/rebin(rebin(ima,nx,1),nx,ny)
/home/minhtuan/New_Projects/Atrial_GPU_rogueRyR_0.05um_Niall/plot_code/backup_loc/spark_analysis.pro~:   base=smooth(rebin(ima,nx,1)/rebin(1.-float(mask),nx,1),3,edge=1)
/home/minhtuan/New_Projects/Atrial_GPU_rogueRyR_0.10um_Niall/plot_code_2013apr16/backup_loc/spark_analysis.pro:   a = rebin(ima, nx,1) & a=where(a gt black) & pl=min(a) & pr=max(a)
/home/minhtuan/New_Projects/Atrial_GPU_rogueRyR_0.10um_Niall/plot_code_2013apr16/backup_loc/spark_analysis.pro:   ima = ima/rebin(rebin(ima,nx,1),nx,ny)
/home/minhtuan/New_Projects/Atrial_GPU_rogueRyR_0.10um_Niall/plot_code_2013apr16/backup_loc/spark_analysis.pro:   base=smooth(rebin(ima,nx,1)/rebin(1.-float(mask),nx,1),3,edge=1)
/home/minhtuan/New_Projects/Atrial_GPU_rogueRyR_0.10um_Niall/plot_code/backup_loc/spark_analysis.pro:   a = rebin(ima, nx,1) & a=where(a gt black) & pl=min(a) & pr=max(a)
/home/minhtuan/New_Projects/Atrial_GPU_rogueRyR_0.10um_Niall/plot_code/backup_loc/spark_analysis.pro:   ima = ima/rebin(rebin(ima,nx,1),nx,ny)
/home/minhtuan/New_Projects/Atrial_GPU_rogueRyR_0.10um_Niall/plot_code/backup_loc/spark_analysis.pro:   base=smooth(rebin(ima,nx,1)/rebin(1.-float(mask),nx,1),3,edge=1)
/home/minhtuan/New_Projects/Atrial_GPU_rogueRyR_0.10um_Niall/src3/plot_code/backup_loc/spark_analysis.pro:   a = rebin(ima, nx,1) & a=where(a gt black) & pl=min(a) & pr=max(a)
/home/minhtuan/New_Projects/Atrial_GPU_rogueRyR_0.10um_Niall/src3/plot_code/backup_loc/spark_analysis.pro:   ima = ima/rebin(rebin(ima,nx,1),nx,ny)
/home/minhtuan/New_Projects/Atrial_GPU_rogueRyR_0.10um_Niall/src3/plot_code/backup_loc/spark_analysis.pro:   base=smooth(rebin(ima,nx,1)/rebin(1.-float(mask),nx,1),3,edge=1)
/home/minhtuan/New_Projects/Atrial_GPU_rogueRyR_0.20um_Niall/plot_code/backup_loc/spark_analysis.pro:   a = rebin(ima, nx,1) & a=where(a gt black) & pl=min(a) & pr=max(a)
/home/minhtuan/New_Projects/Atrial_GPU_rogueRyR_0.20um_Niall/plot_code/backup_loc/spark_analysis.pro:   ima = ima/rebin(rebin(ima,nx,1),nx,ny)
/home/minhtuan/New_Projects/Atrial_GPU_rogueRyR_0.20um_Niall/plot_code/backup_loc/spark_analysis.pro:   base=smooth(rebin(ima,nx,1)/rebin(1.-float(mask),nx,1),3,edge=1)
/home/minhtuan/New_Projects/Atrial_GPU_rogueRyR_0.20um_Niall/plot_code/backup_loc/spark_analysis.pro~:   a = rebin(ima, nx,1) & a=where(a gt black) & pl=min(a) & pr=max(a)
/home/minhtuan/New_Projects/Atrial_GPU_rogueRyR_0.20um_Niall/plot_code/backup_loc/spark_analysis.pro~:   ima = ima/rebin(rebin(ima,nx,1),nx,ny)
/home/minhtuan/New_Projects/Atrial_GPU_rogueRyR_0.20um_Niall/plot_code/backup_loc/spark_analysis.pro~:   base=smooth(rebin(ima,nx,1)/rebin(1.-float(mask),nx,1),3,edge=1)
/home/minhtuan/New_Projects/Not_ActiveCode/SpatialCell_GPU_branch2_smallcluster_0.20um_Kepler/plot_code/spark_analysis.pro:   a = rebin(ima, nx,1) & a=where(a gt black) & pl=min(a) & pr=max(a)
/home/minhtuan/New_Projects/Not_ActiveCode/SpatialCell_GPU_branch2_smallcluster_0.20um_Kepler/plot_code/spark_analysis.pro:   ima = ima/rebin(rebin(ima,nx,1),nx,ny)
/home/minhtuan/New_Projects/Not_ActiveCode/SpatialCell_GPU_branch2_smallcluster_0.20um_Kepler/plot_code/spark_analysis.pro:   base=smooth(rebin(ima,nx,1)/rebin(1.-float(mask),nx,1),3,edge=1)
/home/minhtuan/New_Projects/Not_ActiveCode/SpatialCell_GPU_branch2_smallcluster_0.20um_Kepler/plot_code_2012sep28/spark_analysis.pro:   a = rebin(ima, nx,1) & a=where(a gt black) & pl=min(a) & pr=max(a)
/home/minhtuan/New_Projects/Not_ActiveCode/SpatialCell_GPU_branch2_smallcluster_0.20um_Kepler/plot_code_2012sep28/spark_analysis.pro:   ima = ima/rebin(rebin(ima,nx,1),nx,ny)
/home/minhtuan/New_Projects/Not_ActiveCode/SpatialCell_GPU_branch2_smallcluster_0.20um_Kepler/plot_code_2012sep28/spark_analysis.pro:   base=smooth(rebin(ima,nx,1)/rebin(1.-float(mask),nx,1),3,edge=1)
/home/minhtuan/New_Projects/Not_ActiveCode/SpatialCell_GPU_branch2_smallcluster_0.20um_atrialcell/plot_code/backup_loc/spark_analysis.pro:   a = rebin(ima, nx,1) & a=where(a gt black) & pl=min(a) & pr=max(a)
/home/minhtuan/New_Projects/Not_ActiveCode/SpatialCell_GPU_branch2_smallcluster_0.20um_atrialcell/plot_code/backup_loc/spark_analysis.pro:   ima = ima/rebin(rebin(ima,nx,1),nx,ny)
/home/minhtuan/New_Projects/Not_ActiveCode/SpatialCell_GPU_branch2_smallcluster_0.20um_atrialcell/plot_code/backup_loc/spark_analysis.pro:   base=smooth(rebin(ima,nx,1)/rebin(1.-float(mask),nx,1),3,edge=1)
/home/minhtuan/New_Projects/Not_ActiveCode/SpatialCell_GPU_branch2_smallcluster_0.20um_atrialcell/plot_code/backup_loc/spark_analysis.pro~:   a = rebin(ima, nx,1) & a=where(a gt black) & pl=min(a) & pr=max(a)
/home/minhtuan/New_Projects/Not_ActiveCode/SpatialCell_GPU_branch2_smallcluster_0.20um_atrialcell/plot_code/backup_loc/spark_analysis.pro~:   ima = ima/rebin(rebin(ima,nx,1),nx,ny)
/home/minhtuan/New_Projects/Not_ActiveCode/SpatialCell_GPU_branch2_smallcluster_0.20um_atrialcell/plot_code/backup_loc/spark_analysis.pro~:   base=smooth(rebin(ima,nx,1)/rebin(1.-float(mask),nx,1),3,edge=1)
/home/minhtuan/New_Projects/Not_ActiveCode/SpatialCell_GPU_branch2_smallcluster_0.25um/plot_code/spark_analysis.pro:   a = rebin(ima, nx,1) & a=where(a gt black) & pl=min(a) & pr=max(a)
/home/minhtuan/New_Projects/Not_ActiveCode/SpatialCell_GPU_branch2_smallcluster_0.25um/plot_code/spark_analysis.pro:   ima = ima/rebin(rebin(ima,nx,1),nx,ny)
/home/minhtuan/New_Projects/Not_ActiveCode/SpatialCell_GPU_branch2_smallcluster_0.25um/plot_code/spark_analysis.pro:   base=smooth(rebin(ima,nx,1)/rebin(1.-float(mask),nx,1),3,edge=1)
/home/minhtuan/New_Projects/Not_ActiveCode/SpatialCell_GPU_branch2_smallcluster_0.25um/plot_code/spark_analysis.pro~:   a = rebin(ima, nx,1) & a=where(a gt black) & pl=min(a) & pr=max(a)
/home/minhtuan/New_Projects/Not_ActiveCode/SpatialCell_GPU_branch2_smallcluster_0.25um/plot_code/spark_analysis.pro~:   ima = ima/rebin(rebin(ima,nx,1),nx,ny)
/home/minhtuan/New_Projects/Not_ActiveCode/SpatialCell_GPU_branch2_smallcluster_0.25um/plot_code/spark_analysis.pro~:   base=smooth(rebin(ima,nx,1)/rebin(1.-float(mask),nx,1),3,edge=1)
/home/minhtuan/New_Projects/Not_ActiveCode/SpatialCell_GPU_branch2/plot_code/spark_analysis.pro:   a = rebin(ima, nx,1) & a=where(a gt black) & pl=min(a) & pr=max(a)
/home/minhtuan/New_Projects/Not_ActiveCode/SpatialCell_GPU_branch2/plot_code/spark_analysis.pro:   ima = ima/rebin(rebin(ima,nx,1),nx,ny)
/home/minhtuan/New_Projects/Not_ActiveCode/SpatialCell_GPU_branch2/plot_code/spark_analysis.pro:   base=smooth(rebin(ima,nx,1)/rebin(1.-float(mask),nx,1),3,edge=1)
/home/minhtuan/New_Projects/Not_ActiveCode/SpatialCell_GPU_branch2_smallcluster_0.12um/plot_code/spark_analysis.pro:   a = rebin(ima, nx,1) & a=where(a gt black) & pl=min(a) & pr=max(a)
/home/minhtuan/New_Projects/Not_ActiveCode/SpatialCell_GPU_branch2_smallcluster_0.12um/plot_code/spark_analysis.pro:   ima = ima/rebin(rebin(ima,nx,1),nx,ny)
/home/minhtuan/New_Projects/Not_ActiveCode/SpatialCell_GPU_branch2_smallcluster_0.12um/plot_code/spark_analysis.pro:   base=smooth(rebin(ima,nx,1)/rebin(1.-float(mask),nx,1),3,edge=1)
/home/minhtuan/New_Projects/Not_ActiveCode/SpatialCell_GPU_branch2_smallcluster_0.12um/plot_code/spark_analysis.pro~:   a = rebin(ima, nx,1) & a=where(a gt black) & pl=min(a) & pr=max(a)
/home/minhtuan/New_Projects/Not_ActiveCode/SpatialCell_GPU_branch2_smallcluster_0.12um/plot_code/spark_analysis.pro~:   ima = ima/rebin(rebin(ima,nx,1),nx,ny)
/home/minhtuan/New_Projects/Not_ActiveCode/SpatialCell_GPU_branch2_smallcluster_0.12um/plot_code/spark_analysis.pro~:   base=smooth(rebin(ima,nx,1)/rebin(1.-float(mask),nx,1),3,edge=1)
/home/minhtuan/New_Projects/Not_ActiveCode/SpatialCell_GPU_branch2_smallcluster_0.20um_flashing/plot_code/spark_analysis.pro:   a = rebin(ima, nx,1) & a=where(a gt black) & pl=min(a) & pr=max(a)
/home/minhtuan/New_Projects/Not_ActiveCode/SpatialCell_GPU_branch2_smallcluster_0.20um_flashing/plot_code/spark_analysis.pro:   ima = ima/rebin(rebin(ima,nx,1),nx,ny)
/home/minhtuan/New_Projects/Not_ActiveCode/SpatialCell_GPU_branch2_smallcluster_0.20um_flashing/plot_code/spark_analysis.pro:   base=smooth(rebin(ima,nx,1)/rebin(1.-float(mask),nx,1),3,edge=1)
/home/minhtuan/New_Projects/Not_ActiveCode/SpatialCell_GPU_branch2_smallcluster_0.1um_job2/plot_code/spark_analysis.pro:   a = rebin(ima, nx,1) & a=where(a gt black) & pl=min(a) & pr=max(a)
/home/minhtuan/New_Projects/Not_ActiveCode/SpatialCell_GPU_branch2_smallcluster_0.1um_job2/plot_code/spark_analysis.pro:   ima = ima/rebin(rebin(ima,nx,1),nx,ny)
/home/minhtuan/New_Projects/Not_ActiveCode/SpatialCell_GPU_branch2_smallcluster_0.1um_job2/plot_code/spark_analysis.pro:   base=smooth(rebin(ima,nx,1)/rebin(1.-float(mask),nx,1),3,edge=1)
/home/minhtuan/New_Projects/Not_ActiveCode/SpatialCell_GPU_branch2_smallcluster_0.1um_job2/plot_code/spark_analysis.pro~:   a = rebin(ima, nx,1) & a=where(a gt black) & pl=min(a) & pr=max(a)
/home/minhtuan/New_Projects/Not_ActiveCode/SpatialCell_GPU_branch2_smallcluster_0.1um_job2/plot_code/spark_analysis.pro~:   ima = ima/rebin(rebin(ima,nx,1),nx,ny)
/home/minhtuan/New_Projects/Not_ActiveCode/SpatialCell_GPU_branch2_smallcluster_0.1um_job2/plot_code/spark_analysis.pro~:   base=smooth(rebin(ima,nx,1)/rebin(1.-float(mask),nx,1),3,edge=1)
/home/minhtuan/New_Projects/Not_ActiveCode/SpatialCell_GPU_branch2_smallcluster_0.15um/plot_code/spark_analysis.pro:   a = rebin(ima, nx,1) & a=where(a gt black) & pl=min(a) & pr=max(a)
/home/minhtuan/New_Projects/Not_ActiveCode/SpatialCell_GPU_branch2_smallcluster_0.15um/plot_code/spark_analysis.pro:   ima = ima/rebin(rebin(ima,nx,1),nx,ny)
/home/minhtuan/New_Projects/Not_ActiveCode/SpatialCell_GPU_branch2_smallcluster_0.15um/plot_code/spark_analysis.pro:   base=smooth(rebin(ima,nx,1)/rebin(1.-float(mask),nx,1),3,edge=1)
/home/minhtuan/New_Projects/Not_ActiveCode/SpatialCell_GPU_branch2_smallcluster_0.15um/plot_code/spark_analysis.pro~:   a = rebin(ima, nx,1) & a=where(a gt black) & pl=min(a) & pr=max(a)
/home/minhtuan/New_Projects/Not_ActiveCode/SpatialCell_GPU_branch2_smallcluster_0.15um/plot_code/spark_analysis.pro~:   ima = ima/rebin(rebin(ima,nx,1),nx,ny)
/home/minhtuan/New_Projects/Not_ActiveCode/SpatialCell_GPU_branch2_smallcluster_0.15um/plot_code/spark_analysis.pro~:   base=smooth(rebin(ima,nx,1)/rebin(1.-float(mask),nx,1),3,edge=1)
