# Supplementary material for: Using a Failing Human Ventricular Cardiomyocyte Model to Re-Evaluate Ca2+ Cycling, Voltage Dependence, and Spark Characteristics
Source: Biomolecules. 2024 Oct 28;14(11):1371. doi: 10.3390/biom14111371 (PMC11591732; doi:10.3390/biom14111371)
Supplement: Supplementary file 1 [file biomolecules-14-01371-s001.zip › ECC_GPU_WT/plot_IDL_3_State_RyR/output.txt]

    6  make clean
    7  ls
    8  rm *~
    9  ls
   10  cls
   11  ls
   12  rm fort.10 
   13  cls
   14  ls
   15  ls test 
   16  rm test 
   17  cls
   18  ls
   19  vi SFU_coords.dat 
   20  make
   21  make
   22  make
   23  make
   24  ls
   25  cls
   26  ls
   27  make
   28  make
   29  make
   30  cp src_may09/3x2x1_* src
   31  ls src/3x2x1_
   32  make
   33  make
   34  ls
   35  cd runsparks/49RYR/
   36  ls
   37  mv ../../execs/tscell_gpu_3stat3_triggerRogue_noIO tscell_spark_normal 
   38  ls
   39  nohup ./tscell_spark_normal parameters.conf  0 /scratch/minhtuan/tscell_spark_2013may12&
   40  top
   41  vi parameters.conf 
   42  vi /scratch/minhtuan/tscell_spark_2013may12/log_file.txt 
   43  exit
   44  cd New_Projects/SpatialCell_GPU_branch2_smallRYRcluster_0.1um/
   45  leak
   46  vi /scratch/minhtuan/spark_Study1_may10c/summary_data.txt 
   47  cls
   48  cd New_Projects/SpatialCell_GPU_branch2_smallRYRcluster_0.1um/
   49  vi src/data_global.f95 
   50  emacs &
   51  cd cardiac/gplinux/
   52  cls
   53  make
   54  ls -l
   55  cls
   56  ls /scratch/
   57  cls
   58  ls
   59  exit
   60  cls
   61  ls
   62  df
   63  cls
   64  cd cardiac/gplinux/
   65  make
   66  vi Makefile 
   67  make
   68  make clean
   69  cls
   70  make
   71  exit
   72  exit
   73  cd install_download/mysystem/
   74  cls
   75  ls
   76  vi lab_localinstall 
   77  vi lab_install
   78  vi lab_rdist_file_cea1 
   79  vi lab_rdist_file_cea1 
   80  vi lab_rdist_file_cea1 
   81  su
   82  ssh cea7
   83  ls
   84  cd ../PGI/pgi
   85  ls
   86  cd ../PGI/
   87  ls
   88  mv ~/Desktop/pgilinux-* .
   89  ls
   90  mkdir pgilinux09.04
   91  mv pgilinux-904.tar.gz pgilinux09.04/
   92  cd pgilinux09.04/
   93  ls
   94  tar -xvf pgilinux-904.tar.gz 
   95  ls
   96  su
   97  su
   98  ssh cea7
   99  xterm&
  100  cd ~/cardiac/gplinux/
  101  vi Makefile 
  102  vi Makefile 
  103  make clean
  104  make
  105  su
  106  cd -
  107  ls
  108  cd ..
  109  ls
  110  mkdir pgilinux10.2
  111  mv pgilinux-102.tar.gz pgilinux10.2/
  112  cd pgilinux10.2/
  113  ls
  114  tar -xvf pgilinux-102.tar.gz 
  115  ls
  116  su
  117  top
  118  cls
  119  ls
  120  ls
  121  vi pgi-ubuntu.patch
  122  vi pgi-ubuntu.patch_original 
  123  ls
  124  cd -
  125  ls
  126  cls
  127  exit
  128  cd install_download/mysystem/
  129  su
  130  exit
  131  cd ~
  132  ls
  133  su
  134  cd cardiac/gplinux/
  135  ls
  136  cls
  137  make
  138  make clean
  139  cls
  140  ls
  141  make
  142  locate crtbegin.o
  143  ssh cea7
  144  ssh cea1
  145  ssh cea1
  146  ls
  147  cd ~/New_Projects/SpatialCell_GPU_branch2_smallRYRcluster_0.1um/runsparks/
  148  ls
  149  vi 49RYR/testspatialdata_file.txt 
  150  vi 49RYR/testspatialdata_file.txt 
  151  cls
  152  ls
  153  vi testspatialdata_file.txt 
  154  cls
  155  ls
  156  cd -
  157  cd -
  158  cd ../
  159  make clean
  160  cls
  161  make
  162  ls
  163  cls
  164  make clean
  165  cls
  166  make
  167  mv tscell_gpu_3stat3_triggerRogue_noIO runsparks/49RYR/tscell_spark_normal 
  168  make clean
  169  cls
  170  make
  171  cp src_may09/2x2x1_stride2rogue.inc src/
  172  make
  173  cp src_may09/2x2x1_J* src/
  174  make
  175  cp src_may09/2x2x1_rogueRYR_C* src/
  176  make
  177  mv tscell_gpu_3stat3_triggerRogue_noIO runsparks/36RYR/tscell_spark_normal 
  178  make
  179  mv tscell_gpu_3stat3_triggerRogue_noIO runsparks/25RYR/tscell_spark_normal 
  180  cls
  181  ls
  182  cd runsparks/49RYR/
  183  ls
  184  diff parameters.conf  ../36RYR/parameters.conf 
  185  vi ../36RYR/parameters.conf 
  186  diff parameters.conf  ../36RYR/parameters.conf 
  187  diff parameters.conf  ../25RYR/parameters.conf 
  188  vi ../25RYR/parameters.conf 
  189  vi ../25RYR/parameters.conf 
  190  diff parameters.conf  ../25RYR/parameters.conf 
  191  vi ../25RYR/parameters.conf 
  192  cls
  193  ls
  194  ls
  195  vi parameters.conf 
  196  cls
  197  ls
  198  ./tscell_spark_normal parameters.conf 1 /scratch/minhtuan/spark_Study1_may10c/&
  199  cd ../36RYR/
  200  ./tscell_spark_normal parameters.conf 1 /scratch/minhtuan/spark_Study1_may10b/&
  201  ~
  202  cd ../25RYR/
  203  ./tscell_spark_normal parameters.conf 2 /scratch/minhtuan/spark_Study1_may10a/&
  204  cls
  205  ls
  206  cd ..
  207  ls
  208  cd ..
  209  ls
  210  make clean
  211  cls
  212  ls
  213  diff plot_code plot_code_2012jun20/
  214  diff plot_code plot_code_2012jun20/ | less
  215  mv plot_code plot_code_2013jan01
  216  cp -rf ../SpatialCell_GPU_branch2_smallRYRcluster_0.20um/ plot_code
  217  ls
  218  cp -rf . ~/Tuan_WorkingCode/SpatialCell_GPU_branch2_smallRYRcluster_0.10um_2013-May-13&
  219  exit
  220  cd New_Projects/SpatialCell_GPU_branch2_smallRYRcluster_0.20um/plot_code
  221  idl
  222  idl
  223  idl
  224  pkill idl 
  225  pkill -9 idl
  226  idl
  227  cd ~/New_Projects/Atrial_GPU_rogueRyR_0.10um_Niall/plot_code
  228  idl
  229  idl
  230  cd -
  231  idl
  232  idl
  233  idl
  234  idl
  235  idl
  236  idl
  237  idl
  238  idl
  239  idl
  240  idl
  241  ls
  242  vi evenodd.pro 
  243  idl
  244  idl
  245  idl
  246  idl
  247  idl
  248  idl
  249  idl
  250  idl
  251  idl
  252  idl
  253  idl
  254  idl
  255  idl
  256  idl
  257  idl
  258  idl
  259  idl
  260  idl
  261  idl
  262  idl
  263  cls
  264  ls
  265  rm *.ps
  266  rm *.pdf
  267  cls
  268  ls
  269  cd ..
  270  cls
  271  ls
  272  ls
  273  cls
  274  cp -rf plot_code plot_code_201may13
  275  ls
  276  ls
  277  cd plot_code
  278  idl
  279  idl
  280  idl
  281  exit
  282  cd cardiac/gplinux/
  283  ls
  284  make clean
  285  vi Makefile 
  286  make
  287  ls
  288  rm mystuff/*
  289  ./caf &
  290  e
  291  exit
  292  top
  293  cls
  294  cd New_Projects/SpatialCell_GPU_branch2_smallRYRcluster_0.1um/
  295  emacs&
  296  cls
  297  ls
  298  ls
  299  cls
  300  pwd
  301  ls
  302  cls
  303  ls
  304  cls
  305  diff src/ ../SpatialCell_GPU_branch2_smallRYRcluster_0.20um/src_spark_test/ | less
  306  diff src/ ../SpatialCell_GPU_branch2_smallRYRcluster_0.20um/src_spark_test/ | less
  307  diff src/ ../SpatialCell_GPU_branch2_smallRYRcluster_0.20um/src_spark_test/ | less
  308  cls
  309  ls
  310  rm src/TAGS 
  311  cls
  312  diff src/ ../SpatialCell_GPU_branch2_smallRYRcluster_0.20um/src_spark_test/ | less
  313  diff src/ ../SpatialCell_GPU_branch2_smallRYRcluster_0.20um/src_spark_test/ | less
  314  make
  315  make
  316  cls
  317  ls
  318  vi /leak1/minhtuan/tscell_spark_2013may12/log_file.txt 
  319  vi /leak1/minhtuan/tscell_spark_2013may12/summary_data.txt 
  320  ls
  321  cd runsparks/
  322  ls
  323  cd -
  324  cd runsparks/49RYR/
  325  vi parameters.conf 
  326  mv ../../execs/tscell_gpu_3stat3_triggerRogue_noIO tscell_spark_normal 
  327  ./tscell_spark_normal parameters.conf 1 /leak1/minhtuan/tscell_spark_2013may13a&
  328  top
  329  cd -
  330  diff src/ ../SpatialCell_GPU_branch2_smallRYRcluster_0.20um/src_spark_test/ | less
  331  make
  332  cd -
  333  mv ../../execs/tscell_gpu_3stat3_triggerRogue_noIO tscell_spark_normal 
  334  mv ../../execs/tscell_gpu_3stat3_triggerRogue_noIO tscell_spark_normal 
  335  ls
  336  ./tscell_spark_normal parameters.conf 2 /leak1/minhtuan/tscell_spark_2013may13b&
  337  vi /leak1/minhtuan/tscell_spark_2013may13a/log_file.txt 
  338  diff parameters.conf  ~/New_Projects/SpatialCell_GPU_branch2_smallRYRcluster_0.20um/execs/36_slices/parameters.conf | less
  339  vi parameters.conf 
  340  ls
  341  vi parameters.conf 
  342  ls
  343  vi ../36RYR/parameters.conf 
  344  vi ../25RYR/parameters.conf 
  345  vi parameters.conf 
  346  vi ../36RYR/parameters.conf 
  347  diff parameters.conf  ~/New_Projects/SpatialCell_GPU_branch2_smallRYRcluster_0.20um/execs/36_slices/parameters.conf | less
  348  vi parameters.conf 
  349  diff parameters.conf  ~/New_Projects/SpatialCell_GPU_branch2_smallRYRcluster_0.20um/execs/runbenchmark36_small/parameters.conf_ | less
  350  diff parameters.conf  ~/New_Projects/SpatialCell_GPU_branch2_smallRYRcluster_0.20um/execs/36_slices/parameters.conf_caffeine | less
  351  ls
  352  ./tscell_spark_normal parameters.conf 1 /leak1/minhtuan/tscell_spark_2013may13c&
  353  vi /leak1/minhtuan/tscell_spark_2013may13b/parameters.conf 
  354  ls
  355  vi parameters.conf 
  356  top
  357  vi /leak1/minhtuan/tscell_spark_2013may13c/summary_data.txt 
  358  xterm&
  359  ssh cea1
  360  top
  361  exit
  362  top
  363  leak
  364  cls
  365  cd New_Projects/SpatialCell_GPU_branch2_smallRYRcluster_0.20um/plot_code
  366  cls
  367  ls
  368  cls
  369  cd New_Projects/SpatialCell_GPU_branch2_smallRYRcluster_0.20um/plot_code
  370  cls
  371  emacs&
  372  idl
  373  idl
  374  idl
  375  cls
  376  ls
  377  cls
  378  ls
  379  rm *~
  380  cls
  381  ls
  382  pwd
  383  vi ../execs/36_slices/parameters.conf
  384  exit
  385  pwd
  386  cd New_Projects/Atrial_GPU_rogueRyR_0.10um_Niall/
  387  ls
  388  cls
  389  make
  390  make
  391  ls
  392  ls execs/run_getspark25/
  393  cd execs/run_getspark25/
  394  cd -
  395  make clean
  396  cls
  397  rm execs/atrial_triggerCRU3_0.1 
  398  cls
  399  make
  400  cd -
  401  mv ../atrial_triggerCRU3 .
  402  ls
  403  diff param1K.conf ../25RYR_test1/parameters.conf  | less
  404  diff param1K.conf ../25RYR_test1/parameters.conf  | less
  405  sdiff -s param1K.conf ../25RYR_test1/parameters.conf  | less
  406  cp ../25RYR_test1/parameters.conf .
  407  cls
  408  ls
  409  rm param1K.conf 
  410  cls
  411  ls
  412  vi testspatialdata_file.txt 
  413  vi parameters.conf 
  414  ls
  415  vi parameters.conf 
  416  ./atrial_triggerCRU3 parameters.conf 1 /scratch/minhtuan/atrial_spark_0sat&
  417  ls
  418  cp ../25RYR_test1/library_fermi . -r
  419  ./atrial_triggerCRU3 parameters.conf 1 /scratch/minhtuan/atrial_spark_0sat&
  420  top
  421  vi parameters.conf 
  422  ./atrial_triggerCRU3 parameters.conf 1 /scratch/minhtuan/atrial_spark_2sat&
  423  vi parameters.conf 
  424  ./atrial_triggerCRU3 parameters.conf 2 /scratch/minhtuan/atrial_spark_4sat&
  425  top
  426  exit
  427  cd New_Projects/SpatialCell_GPU_branch2_smallRYRcluster_0.20um/plot_code
  428  emacs&
  429  cls
  430  ls
  431  cd New_Projects/SpatialCell_GPU_branch2_smallRYRcluster_0.1um/runsparks/
  432  cls
  433  ls
  434  cp 25RYR/ 25RYR_samesubspace -r
  435  cp 49RYR/tscell_spark_normal 25RYR_samesubspace/tscell_spark_normal 
  436  cp 36RYR/ 36RYR_samesubspace -r
  437  cp 49RYR/tscell_spark_normal 36RYR_samesubspace/tscell_spark_normal 
  438  cd 25RYR_samesubspace/
  439  nohup ./tscell_spark_normal parameters.conf 1 /scratch/minhtuan/spark_Study1_may10d&
  440  cd ../36RYR_samesubspace/
  441  nohup ./tscell_spark_normal parameters.conf 2 /scratch/minhtuan/spark_Study1_may10e&
  442  top
  443  vi /scratch/minhtuan/spark_Study1_may10c/CRUlocation.txt 
  444  ls
  445  ls
  446  cd ..
  447  ls
  448  cd 25RYR_samesubspace/
  449  ls
  450  cp parameters.conf  parameters.conf_slowDye
  451  vi parameters.conf
  452  cd ../49RYR/
  453  ls
  454  vi parameters.conf parameters.conf_slowDye
  455  cp parameters.conf parameters.conf_slowDye
  456  vi parameters.conf
  457  nohup ./tscell_spark_normal parameters.conf 0 /scratch/minhtuan/spark_Study0_may15a&
  458  vi parameters.conf
  459  vi parameters.conf
  460  nohup ./tscell_spark_normal parameters.conf 0 /scratch/minhtuan/spark_Study0_may15b&
  461  vi parameters.conf
  462  nohup ./tscell_spark_normal parameters.conf 0 /scratch/minhtuan/spark_Study0_may15c&
  463  vi parameters.conf
  464  nohup ./tscell_spark_normal parameters.conf 1 /scratch/minhtuan/spark_Study0_may15d&
  465  vi parameters.conf
  466  exit
  467  cd New_Projects/SpatialCell_GPU_branch2_smallRYRcluster_0.20um/
  468  cd plot_code
  469  emacs&
  470  cls
  471  ls
  472  ls
  473  cls
  474  cls
  475  ls
  476  grep 'tscan' *
  477  vi tags 
  478  ls
  479  ls
  480  mv ../plot_code_201may13/ ../plot_code_2013may13
  481  ls
  482  pwd
  483  grep 'tscan' ~/Projects/
  484  grep 'tscan' ~/Projects/*
  485  grep 'tscan' ~/Projects/* -R
  486  grep 'psize' ~/Projects/* -R
  487  grep 'rebin(ima' ~/Projects/* -R
  488  grep 'rebin(ima' ~/Projects/* -R > out1.txt &
  489  grep 'rebin(ima' ~/New_Projects/* -R > out2.txt &
  490  grep 'rebin(ima' ~/Dropbox/* -R > out3.txt &
  491  top
  492  vi out3.txt 
  493  vi out2.txt 
  494  vi out1.txt 
  495  pwd
  496  idl
  497  idl
  498  exit
  499  exit
  500  exit
  501  cd New_Projects/SpatialCell_GPU_branch2_smallRYRcluster_0.20um/plot_code
  502  emacs&
  503  ls /scratch/minhtuan/atrial_qclqqcls
  504  h
  505  h > output.txt
