# Supplementary material for: Using a Failing Human Ventricular Cardiomyocyte Model to Re-Evaluate Ca2+ Cycling, Voltage Dependence, and Spark Characteristics
Source: Biomolecules. 2024 Oct 28;14(11):1371. doi: 10.3390/biom14111371 (PMC11591732; doi:10.3390/biom14111371)
Supplement: Supplementary file 1 [file biomolecules-14-01371-s001.zip › ECC_GPU_WT/plot_IDL_3_State_RyR/parse_hdf_regular.pro]

;; Author: Hoang-Trong Minh Tuan
;; Affiliation: George Mason University, 2011
;; SYNOPSIS:
;;  - read non-spatial data in HDF format
;; ARGUMENTS:
;;  - hdf_filename = name of the HDF file
;;  - type can be 'general', 'sfu-state', 'cds', 'cjsr'
;;
;; NOTE: this version works only for ECC compartmental model
;; HISTORY::
;;    V1.1: rename sfu_state to CRU_states [Tuan, 2012-Nov-29]
;;    V1.2: work with 2 new data elements of HDF structure (J_SRrelease_total, J_dhpr_total) [Tuan, 2013-Jan-14]
;;    V1.3: add 'cacm' to save CaCM (calcium-bound calmodulin) at subspaces
;;
pro parse_hdf_regular, hdf_filename=hdf_filename, type=type
  ;; type can be 'general', 'sfu-state', 'cds', 'cjsr'
  COMMON block_globalvars
  COMMON block_datafolder
  COMMON block_paramfiles
  COMMON block_datahdf_regular
  COMMON block_deriveddata
  
  file_id = H5F_OPEN(hdf_filename)

  case type of
     'general': begin
        ;; open the dataset within the file
        dataset_id1 = H5D_OPEN(file_id, '/general')
        
        ;; read in the actual data
        total_data = H5D_READ(dataset_id1)
        
        h5d_close, dataset_id1
        h5f_close, file_id
        
                                ;print, size(total_data, /DIMENSION)
        dims = size(total_data, /DIMENSION)
        if (size(dims,/dim) gt 1) then begin
           ;; there are more than one data points
           ;; display only for 2D array
           cols = dims[0]
           rows = dims[1]
           print, "total_data dimension", cols, rows
        ;; END READING HDF data
        
        ;; parsing data
           time = reform(total_data[0,*], rows)
           Vm = reform(total_data[1, *], rows)
           Ca_myo = reform(total_data[2, *], rows)
           Ca_nsr = reform(total_data[3, *], rows)
           idx = long(3)
           ;; this is for ECC non-spatial
          ; p_nj = reform(total_data[idx+1:idx+NUM_STATES_NJ,*],rows)
           p_nj = total_data[idx+1:idx+NUM_STATES_NJ,*]
           idx = idx + NUM_STATES_NJ
           
           Na_i = reform(total_data[idx+1L, *], rows)
           K_i  = reform(total_data[idx+2L, *], rows)
           m_Na  = reform(total_data[idx+3L, *], rows)
           h_Na  = reform(total_data[idx+4L, *], rows)
           j_Na  = reform(total_data[idx+5L, *], rows)
           ;a_Ktof = reform(total_data[idx+6L, *], rows)
           xr = reform(total_data[idx+6L, *], rows)
           ;in_Ktof = reform(total_data[idx+7L, *], rows)
           anew = reform(total_data[idx+7L, *], rows)
           ;a_Ktos = reform(total_data[idx+8L, *], rows)
           ;in_Ktos = reform(total_data[idx+9L, *], rows)
           ;a_Kss  = reform(total_data[idx+10L, *], rows)
           ;in_Kss  = reform(total_data[idx+11L, *], rows)
           ;K1_inf = reform(total_data[idx+8L, *], rows)
           rkr = reform(total_data[8L, *], rows)
           ;iall = reform(total_data[idx+8L, *], rows)
           ;phicamk = reform(total_data[idx+9L, *], rows)
           ;acamk = reform(total_data[idx+10L, *], rows)
           ;icamk = reform(total_data[idx+11L, *], rows)
           rto = reform(total_data[idx+9L, *], rows)
           sto = reform(total_data[idx+10L, *], rows)
           stoendo = reform(total_data[idx+11L, *], rows)
           idx = idx + 11L

           ;; this is for ECC non-spatial
           CaF = reform(total_data[idx+1,*],rows)
           J_ryr_orphan = reform(total_data[idx+2,*],rows)
           idx = idx + 2L
           if (idx+2 lt cols) then begin
              J_SRrelease_total = reform(total_data[idx+1,*],rows)
              J_dhpr_total = reform(total_data[idx+2,*],rows)
              idx = idx + 2L
           endif
        endif else begin ;; only one row of data
           time = total_data[0,*]
           Vm = total_data[1, *]
           Ca_myo = total_data[2, *]
           Ca_nsr = total_data[3, *]
           idx = long(3)
           ; this is for ECC non-spatial model
           p_nj = total_data[idx+1:idx+NUM_STATES_NJ,*]
           idx = idx + NUM_STATES_NJ 
        
           Na_i = total_data[idx+1, *]
           K_i  = total_data[idx+2, *]
           m_Na  = total_data[idx+3, *]
           h_Na  = total_data[idx+4, *]
           j_Na  = total_data[idx+5, *]
           ;a_Ktof = total_data[idx+6, *]
           xr = total_data[idx+6, *]
           ;in_Ktof = total_data[idx+7, *]
           anew = total_data[idx+7, *]
           ;a_Ktos = total_data[idx+8, *]
           ;in_Ktos = total_data[idx+9, *]
           ;a_Kss  = total_data[idx+10, *]
           ;in_Kss  = total_data[idx+11, *]
           ;K1_inf = total_data[idx+8, *]
           ;iall = total_data[idx+8, *]
           rkr = total_data[idx+8, *]
           ;phicamk = total_data[idx+9, *]
           ;acamk = total_data[idx+10, *]
           ;icamk = total_data[idx+11, *]
           rto = total_data[idx+9, *]
           sto = total_data[idx+10, *]
           stoendo = total_data[idx+11, *]
           idx = idx + 11
           
           ;; this is for ECC non-spatial model
           CaF = total_data[idx+1,*]
           J_ryr_orphan = total_data[idx+2,*]
           idx = idx + 2L
           if (idx+2 lt cols) then begin
              J_SRrelease_total = total_data[idx+1,*]
              J_dhpr_total = total_data[idx+2,*]
              idx = idx + 2L
           endif
        endelse
     end
     'sfu-state': begin
        ;; open the dataset within the file
        dataset_id1 = H5D_OPEN(file_id, '/sfu-state')
        
        ;; read in the actual data
        total_data = H5D_READ(dataset_id1)
        
        h5d_close, dataset_id1
        h5f_close, file_id

        dims = size(total_data, /DIMENSION)
        if (size(dims,/dim) gt 1) then begin
           ;; display only for 2D array
           cols = dims[0]
           rows = dims[1]
           print, "total_data dimension", cols, rows
        endif

        CRU_states = transpose(long(total_data[0:NSFU-1, *]))
        
        ;; convert from index in hetero-cluster (LCC, RyR)
        ;; to index in each individual clusters
        LCC_states = long(CRU_states-1L) / long(NUM_STATES_RYRs) 
        RYR_states = long(CRU_states-1L) mod long(NUM_STATES_RYRs)
        ;;RYR_states = long(CRU_states) - (LCC_states*NUM_STATES_RYRs

     end
     'cds': begin

        ;; open the dataset within the file
        dataset_id1 = H5D_OPEN(file_id, '/cds')

        ;; read in the actual data
        total_data = H5D_READ(dataset_id1)
        
        h5d_close, dataset_id1
        h5f_close, file_id
  
        Ca_ds = transpose(total_data[0:NSFU-1,*])
     end
     'cjsr': begin
        ;; open the dataset within the file
        dataset_id1 = H5D_OPEN(file_id, '/cjsr')

        ;; read in the actual data
        total_data = H5D_READ(dataset_id1)
        
        h5d_close, dataset_id1
        h5f_close, file_id
  
        Ca_jsr = transpose(total_data[0:NSFU-1,*])
     end
     'cacm': begin
        ;; open the dataset within the file
        dataset_id1 = H5D_OPEN(file_id, '/cacm')

        ;; read in the actual data
        total_data = H5D_READ(dataset_id1)
        
        h5d_close, dataset_id1
        h5f_close, file_id
  
        CaCM_ds = transpose(total_data[0:NSFU-1,*])
     end
     else: begin
     end
  endcase

end
