# Supplementary material for: Using a Failing Human Ventricular Cardiomyocyte Model to Re-Evaluate Ca2+ Cycling, Voltage Dependence, and Spark Characteristics
Source: Biomolecules. 2024 Oct 28;14(11):1371. doi: 10.3390/biom14111371 (PMC11591732; doi:10.3390/biom14111371)
Supplement: Supplementary file 1 [file biomolecules-14-01371-s001.zip › ECC_GPU_WT/plot_IDL_3_State_RyR/plot_calcium.pro]

;; Author: Hoang-Trong Minh Tuan
;; Affiliation: George Mason University, 2011
;; SYNOPSYS
;;    plot the averaged calcium (myo, nsr)
;;    for the whole slice
;; PARAM
;;    PIXEL_RESOLUTION = size of each pixel [um] (default = dX_)
;;    SCANNINGTIME_INTERVAL = interval between 2 linescan [sec] (default = 2.0d-3)
;;    PARAM_FILE = name of parameter file (default = 'parameters.conf')
;;    TIME_START = starting time [sec] (default = 0.0 sec)
;;    TIME_END   = end time [sec] (default = 1.0 sec)
;; v1.1: fix bug calculating Camyo-backcal (Tuan, Oct 25th, 2012)
;; v1.2: change unit of scanningtime_interval from (ms) to (sec) (Tuan, Nov 06, 2012)
pro plot_calcium, PARAM_FILE=param_file, $
                  PIXEL_RESOLUTION=pixel_resolution, $
                  SCANNINGTIME_INTERVAL=scanningtime_interval, $
                  TIME_START=time_start, $
                  TIME_END=time_end
;; NOTE: This code does plotting for sep13-sep19 simulation results
  
  COMMON block_paramfiles
  COMMON block_globalvars
  COMMON block_deriveddata
  COMMON block_datafolder
  COMMON block_greekchar
  COMMON block_datahdf_wc, num_timepoints, hdf_file_ID, region_dimX, region_dimY, region_dimZ
  COMMON block_plotsystem

  ;; read data from which time to which time to plot
  ;; time in seconds
  if (n_elements(time_start) eq 0 or n_elements(time_end) eq 0) then begin
     print, "Using default time period: 0-1 sec"
     time_start = 0.0d0
     time_end = 1.0d0
  endif
  
  ;;;;;;;;;;;;;;;;;;;;;;;;;;;;;;;;;;;;;;;;;;;;;;;;;;;;;
  ;; read parameter settings
  if (n_elements(param_file) eq 0) then   param_file = 'parameters.conf'
  ;target_folder = 'rogue_20_2um'
  ;root_dir = '/leak1/'
  ;CRU_ID = 8                    ; 3um_4
  ;sub_folder = ''
  read_paramfile, param_file=param_file, /spatialcode
  spatial_testfile='testspatialdata_file.txt'
  read_spatial_testfile, param_file=spatial_testfile
  CRUs_loc = []
  read_cru_location, param_file='CRUlocation.txt', CRUs_loc=CRUs_loc

  ;; check time
  if (t_start ge time_end) then begin
     print, "Please adjust the time making video"
     stop
  end

  ;;;;;;;;;;;;;;;;;;;;;;;;;;;;;;;;;;;;;;;;;;;;;;;;;;;;;
  ;; check parameter settings
  ;; pixel resolution (given in the calling subroutine)
  if (n_elements(pixel_resolution) eq 0) then pixel_resolution = dX_
  string_out = "voxel: " + STRING(pixel_resolution, FORMAT='(F5.2)') + "(um^3)"
  main_string = [[main_string], [string_out]]
  print, string_out
  string_out = "Grid point: " + STRING(dX_, FORMAT='(F5.2)') + "(um^3)"
  main_string = [[main_string], [string_out]]
  
  if (n_elements(scanningtime_interval) eq 0) then scanningtime_interval =  2.0d-3 ; (sec)
  if (scanningtime_interval - write_interval lt -1.0d-6) then begin
     print, "Current data I/O interval is ", write_interval*1.0d3, "(msec)"
     print, "Scanning time interval", scanningtime_interval
     print, "Make sure data I/O interval is high enough to generate spark image"
     ;;print, "The maximum write interval is 2(ms)"
     stop
  endif
  string_out = "The scanning time interval is " + STRING(ceil(scanningtime_interval/write_interval)*write_interval*1d3, FORMAT='(F5.2)') + "(msec)"
  main_string = [[main_string], [string_out]]
  print, string_out
    
  ;;;;;;;;;;;;;;;;;;;;;;;;;;;;;;;;;;;;;;;;;;;;;;;;;;;;;
  ;; PSF : point-spread function
  ;; Make sure the array is of ODD dimension
  ndim = 3
  psf_size = 2.0D               ; um
  npixel = [fix(psf_size/pixel_resolution/2)*2+1, $
            fix(psf_size/pixel_resolution/2)*2+1, $
            fix(psf_size/pixel_resolution/2)*2+1] ; the size of the array containg the PSF (unit of pixels)
  ;; Laver-Cannel 2012 use (0.3, 0.3, 0.93)
  ;; Guatimosim-Song 2011 (0.4,0.4,0.9)
  ;; Cannell (2012-under review) (0.32, 0.32, 1.19)
  fwhm = [0.4d0/pixel_resolution, 0.4/pixel_resolution, 0.9d0/pixel_resolution] &  string_out = "PSF: (0.4, 0.4, 0.9) "
  ;fwhm = [0.32d0/pixel_resolution, 0.32/pixel_resolution, 1.19d0/pixel_resolution] &  string_out = "PSF: (0.32, 0.32, 1.19) "
  main_string = [[main_string], [string_out]]
  PSF = psf_gaussian (NPIXEL=npixel, NDIMENSION=ndim, FWHM=fwhm[0:ndim-1])

  ;;;;;;;;;;;;;;;;;;;;;;;;;;;;;;;;;;;;;;;;;;;;;;;;;;
  ;; READ WHOLE_SLICE DATA
  region_dimX = cell_x_len          ; um (NOTE: make it the same as linescan_Xlength)
  time_arr = []
  CaF_arr = []                  ; original
  CaF_arr_blur=[]               ; with blurring
  CaF_arr_noiseblur=[]          ; with noise + blurring
  Camyo_arr = []                ; original
  Cansr_arr = []
  ; read_slice_averaged, psf=psf, datatype='CaF', scantime_interval=scanningtime_interval, pixel_resolution=pixel_resolution, $
  ;                 data_arr_pure=CaF_arr, time_arr=time_arr, /noise, $
  ;                 data_arr_noiseblur=CaF_arr_noiseblur, data_arr_blur=CaF_arr_blur, $
  ;                 time_start=time_start, time_end=time_end
  ; read_slice_averaged, datatype='Cansr', scantime_interval=scanningtime_interval, pixel_resolution=pixel_resolution, $
  ;                 data_arr_pure=Cansr_arr, time_arr=time_arr, $
  ;                 time_start=time_start, time_end=time_end
  ; read_slice_averaged, datatype='Camyo', scantime_interval=scanningtime_interval, pixel_resolution=pixel_resolution, $
  ;                 data_arr_pure=Camyo_arr, time_arr=time_arr, $
  ;                 time_start=time_start, time_end=time_end
  ; string_out = "Average is based on a region of size: cell_x_len x 4um x 4um "
  ; main_string = [[main_string], [string_out]]
  read_wholecell_averaged, psf=psf, datatype='CaF', scantime_interval=scanningtime_interval, pixel_resolution=pixel_resolution, $
                  data_arr_pure=CaF_arr, time_arr=time_arr, /noise, $
                  data_arr_noiseblur=CaF_arr_noiseblur, data_arr_blur=CaF_arr_blur, $
                  time_start=time_start, time_end=time_end
  read_wholecell_averaged, datatype='Cansr', scantime_interval=scanningtime_interval, pixel_resolution=pixel_resolution, $
                  data_arr_pure=Cansr_arr, time_arr=time_arr, $
                  time_start=time_start, time_end=time_end
  read_wholecell_averaged, datatype='Camyo', scantime_interval=scanningtime_interval, pixel_resolution=pixel_resolution, $
                  data_arr_pure=Camyo_arr, time_arr=time_arr, $
                  time_start=time_start, time_end=time_end
  string_out = "Average is based on whole-cell "
  main_string = [[main_string], [string_out]]  
  print, "The last time point is ", time_arr[n_elements(time_arr)-1]


  ; Cansr1point_arr = []
  ; num_gridpoints = 1
  ; read_1gridpoint, datatype='Cansr', scantime_interval=scanningtime_interval, pixel_resolution=pixel_resolution, $
  ;                  data_arr_pure=Cansr1point_arr, time_arr=time_arr, $
  ;                  time_start=time_start, time_end=time_end
  Cansr1point_arr = []
  num_gridpoints = 4
  read_somegridpoints, datatype='Cansr', scantime_interval=scanningtime_interval, pixel_resolution=pixel_resolution, $
                      data_arr_pure=Cansr1point_arr, time_arr=time_arr, num_gridpoints=num_gridpoints, $
                      time_start=time_start, time_end=time_end

  

  ;;;;;;;;;;;;;;;;;;;;;;;;:::::::::;;;;;;;;;;;;;;;;;;
  ;; START PLOTTING
  ;;;;;;;;;;;;;;;;;;;;;;;;;;;;;;;;;;;;;;;;;;;;;;;;;;;
  ncols=6
  nrows=6
                                ;ps_filename='spark_profile' + target_folder + string(CRU_ID, format='(I3.3)') + base_filename
  ps_filename=target_folder +'_' + string_date(/year,/month,/date,/hour,/min) + '_averaged' 
  aspect_ratio = 3.0/5.0
  ;setup_pagefigure, filename=ps_filename, nrows=nrows, ncols=ncols, aspect_ratio=aspect_ratio
  X_dist = 0.05 &  Y_dist = 0.06
  char_Size=0.7
  plots_dist=[Y_dist, X_dist]
  setup_pagefigure, FILENAME=ps_filename, NROWS=nrows, NCOLS=ncols, $
                    ASPECT_RATIO=aspect_ratio, PLOTS_DIST=plots_dist

  current_row = -1

  string_out = "Averaged based on whole-cell:" + string(cell_x_len, format='(F5.2)') + "x" + string(cell_y_len, format='(F5.2)') + "x" + string(cell_z_len, format='(F5.2)') + "("+char_mu+"m!A3!N)"
  main_string = [[main_string], [string_out]]

  ;;;;;;;;--- ROW 1
  current_row = current_row + 1
  current_col = -1
  ;; ||  ROW 1 COLUMN 1
  current_col = current_col + 1
  ;; Plot calcium Cansr
  x_data = time_arr
  y_data = Cansr_arr
  ytitle  = "[Ca]!Bnsr!N ("+char_mu+"M)!C"
  xtitle = 'time (sec)'
  title = "Calcium"
  ;cgPlot, x_data, y_data, xtitle = xtitle, ytitle = ytitle,  title= title, yrange=[-0.1,max(y_data)+0.1*(max(y_data)-min(y_data))], $
  cgPlot, x_data, y_data, xtitle = xtitle, ytitle = ytitle,  title= title, yrange=[0.8*min(y_data),max(y_data)*1.2], $
        Position=plots_loc[*, current_col, current_row], Charsize=0.7

  ;; || ROW 1 COLUMN 2
  current_col = current_col + 1
  ;; Plot calcium Camyo
  x_data = time_arr
  y_data = Camyo_arr
  ytitle  = "[Ca]!Bmyo!N ("+char_mu+"M)!C"
  xtitle = 'time (sec)'
  title = "Calcium"
  cgPlot, x_data, y_data, xtitle = xtitle, ytitle = ytitle,  title= title, yrange=[-0.1,max(y_data)*1.3], $
        Position=plots_loc[*, current_col, current_row], Charsize=0.7

  ;; || ROW 1 COLUMN 3
  current_col = current_col + 1
  
  ;;;;;;;;--- ROW 2
  current_row = current_row + 1
  current_col = -1
  ;; ||  ROW 2 COLUMN 1
  current_col = current_col + 1

  if (CaF_arr ne []) then begin
     CaFpure_arr = CaF_arr
     R_F = CaFpure_arr/min(CaFpure_arr)
     Camyo_bcal_arr =Kd_F * R_F/(Kd_F/0.1d0+1-R_F)
     
     x_data = time_arr
     y_data = Camyo_bcal_arr
     ytitle  = "[Ca]!Bmyo!N ("+char_mu+"M)!C"
     xtitle = 'time (sec)'
     title = "Calcium (back-cal)"
     cgPlot, x_data, y_data, xtitle = xtitle, ytitle = ytitle,  title= title, yrange=[-0.1,max(y_data)+.05*(max(y_data)-min(y_data))], $
             Position=plots_loc[*, current_col, current_row], Charsize=0.7
  endif

  ;; ||  ROW 2 COLUMN 2
  current_col = current_col + 1

  if (CaF_arr ne []) then begin
     x_data = time_arr
     y_data = CaF_arr
     ytitle  = "[CaF]!Bmyo!N ("+char_mu+"M)!C"
     xtitle = 'time (sec)'
     title = "Calcium-bound Fluo-3"
     cgPlot, x_data, y_data, xtitle = xtitle, ytitle = ytitle,  title= title, yrange=[-0.1,max(y_data)+.05*(max(y_data)-min(y_data))], $
             Position=plots_loc[*, current_col, current_row], Charsize=0.7
  endif


  ;; || ROW 2 COLUMN 3
  current_col = current_col + 1
  ;; Plot Cansr at a single grid point
  if (Cansr1point_arr ne []) then begin

     x_data = time_arr
     ytitle  = "[Ca]!Bnsr!N ("+char_mu+"M)!C"
     xtitle = 'time (sec)'
     title = "Cansr (center grid point)"

     array_color = [cgColor('black'), cgColor('red'), cgColor('green'), cgColor('blue'), cgColor('brown')]
     
     for ii = 0, num_gridpoints-1 do begin
        data1D = reform(Cansr1point_arr[ii, *])
        ; cgPlot, x_data, y_data, xtitle = xtitle, ytitle = ytitle,  title= title, yrange=[-0.1,max(y_data)+.05*(max(y_data)-min(y_data))], $
        ;         Position=plots_loc[*, current_col, current_row], Charsize=0.7
        
        cgPlot, x_data, data1D, overplot=(ii ne 0),  color=array_color(ii), $
                Position=plots_loc[*, current_col, current_row], $
                xtitle=xtitle, ytitle=ytitle, title=title, $
                xstyle=1, Charsize=0.7, $ ;ystyle=1, 
                yrange =[0, max(Cansr1point_arr)]
     endfor
     
  endif

  ;;;;;;;;--- ROW 3
  current_row = current_row + 1
  current_col = -1
  ;; ||  ROW 3 COLUMN 1
  current_col = current_col + 1

  x_data = time_arr
  Vm = V_rest
  I_ncx_arr  = I_ncx_bar*(Na_i^3 * Ca_o*EXP(eta_ncx*Vm*F_RT) - Na_o^3 *Camyo_arr*EXP((eta_ncx-1d0)*Vm*F_RT))/ $
              ((Km_ncxNa^3 + Na_o^3)*(Km_ncxCa+Ca_o)*(1d0+ksat_ncx*EXP((eta_ncx-1d0)*Vm*F_RT)))
  y_data = I_ncx_arr
  ytitle  = "I!ncx!N ("+char_mu+"A/cm2)!C"
  xtitle = 'time (sec)'
  title = "Incx"
  cgPlot, x_data, y_data, xtitle = xtitle, ytitle = ytitle,  title= title, $
        Position=plots_loc[*, current_col, current_row], Charsize=0.7
  
  
  ;;; write main_string to the figure
  old_pos_x = text_pos_x
  old_pos_y = text_pos_y
  for i = 0, n_elements(main_string)-1 do begin
     cgText, text_pos_x, text_pos_y, main_string[i], /device, charsize=0.4
     ;;if (text_pos_x < pagewidth/1000L/2) then text_pos_x = text_pos_x 
     text_pos_y = text_pos_y - 400L
  endfor
  device_close, plot_filename=ps_filename
  

end
  ; ;; Plot calcium Camyo (zoom-in)
  ; x_data = time_arr
  ; y_data = Camyo_arr
  ; ytitle  = "[Ca]!Bmyo!N ("+char_mu+"M)!C"
  ; xtitle = 'time (sec)'
  ; title = "Calcium (zoom-in)"
  ; cgPlot, x_data, y_data, xtitle = xtitle, ytitle = ytitle,  title= title, yrange=[0, 0.6], $
  ;       Position=plots_loc[*, current_col, current_row], Charsize=0.7
