# Supplementary material for: Using a Failing Human Ventricular Cardiomyocyte Model to Re-Evaluate Ca2+ Cycling, Voltage Dependence, and Spark Characteristics
Source: Biomolecules. 2024 Oct 28;14(11):1371. doi: 10.3390/biom14111371 (PMC11591732; doi:10.3390/biom14111371)
Supplement: Supplementary file 1 [file biomolecules-14-01371-s001.zip › ECC_GPU_WT/plot_IDL_3_State_RyR/plot_each_per_line.pro]

;; Author: Hoang-Trong Minh Tuan
;; Affiliation: George Mason University, 2011
;; SYNOPSYS:
;;    plot all ionic currents [Nov, 01, 2012]
;;
;; PARAMETERS:
;;   PARAM_FILE = name of the parameter file
;;   TIME_START = time start on the plot
;;   TIME_END   = time end on the plot
;;   SPARK_STAT = 0 (no analyze), 1 (analyze + plot), 2 (analyze only)
;; HISTORY: 
;; V1.1: add Ca_nsr plot [Tuan, 2012-Nov-01]
;; V1.2: add Po LCC individual states
;; V1.3: better layout [Tuan, 2013-Feb-12]
;; V1.4: add CaCM_ds [Tuan, 2013-Feb-12]
pro plot_each_per_line, PARAM_FILE=param_file, $
                        TIME_START=time_start, TIME_END=time_end, $
                        SPARK_STAT=spark_stat
  COMMON block_paramfiles
  COMMON block_globalvars
  COMMON block_deriveddata
  COMMON block_datafolder
  COMMON block_greekchar
  COMMON block_tekcolor
  COMMON block_plotsystem
  COMMON block_datahdf_wc, num_timepoints, hdf_file_ID, region_dimX, region_dimY, region_dimZ
  COMMON block_datahdf_regular, Vm, time, Ca_ds, Ca_jsr, p_nj, $
     Na_i, K_i, m_Na, h_Na, j_Na, $
     a_Ktof, a_Ktos, in_Ktof, in_Ktos, a_Kss, in_Kss, K1_inf, anew, iall, phicamk, acamk, icamk, $
     sfu_state, LCC_states, RYR_states, CaCM_ds, rto, sto, stoendo
  COMMON block_sparkstatistisc, time_arr, RYRstate_arr, cds_arr, cjsr_arr

  main_string = [] ;; reset main_string
  
  ;; read data from which time to which time to plot
  ;; time in seconds
  if (n_elements(time_start) eq 0 or n_elements(time_end) eq 0) then begin
     print, "Using default time period: 0-1 sec"
     time_start = 0.0d0
     time_end = 1.0d0
  endif

  ;;;;;;;;;;;;;;;;;;;;;;;;;;;;;;;;;;;;;;;;;;;;;;;;;;;;;
  ;; read parameter settings
  if (n_elements(param_file) eq 0) then   param_file = 'parameters.conf'
  read_paramfile, param_file=param_file

  ;; check time
  if (t_start ge time_end) then begin
     print, "Please adjust the time for plotting"
     stop
  end

  ;;;;;;;;;;;;;;;;;;;;;;;;;;;;;;;;;;;;;;;;;;;;;;;;;;
  ;; READ REGULAR DATA
  cds_arr = [] 
  cjsr_arr = []
  cmyo_arr = []
  cnsrT_arr = []
  CaCM_ds_arr = []
  time_arr = []
  Vm_arr = []
  Po_ryr_arr = []
  Po_dhpr_arr = []
  LCCstate_arr = []
  RYRstate_arr = [] ;; keep state index
  JdhprT_arr = []
  JryrT_arr = []
  RYRopen_arr = []  ; array keep number of RyR opens during time course
  LCCopen_arr = []
  IdhprT_arr = []
  IK1_arr = []
  IKtos_arr = []
  IKtof_arr = []
  IKss_arr = []
  IbK_arr = []
  IbCa_arr = []
  IbNa_arr = []
  Incx_arr = []
  INa_arr  = []
  INaK_arr = []
  Ipmca_arr = []  
  ;;; ADD MORE PARAMETER LATER
  read_regular_data, Cjsr=cjsr_arr, Cds=cds_arr, time_arr=time_arr, Vm=Vm_arr, $
                     LCCstate_arr=LCCstate_arr, RYRstate_arr=RYRstate_arr, $
                     RYRopen_arr=RYRopen_arr, $
                     IKtof_arr=IKtof_arr, IKtos_arr=IKtos_arr, $
                     IKss_arr=IKss_arr, IK1_arr=IK1_arr, $
                     IbK_arr=IbK_arr, IbCa_arr=IbCa_arr, IbNa_arr=IbNa_arr, $
                     Incx_arr=Incx_arr, IdhprT_arr=IdhprT_arr, Ipmca_arr=Ipmca_arr, $
                     INa_arr=INa_arr, INaK_arr=INaK_arr, $
                     Po_ryr_arr=Po_ryr_arr, Po_dhpr_arr=Po_dhpr_arr, $
                     Cmyo=cmyo_arr, CnsrT=cnsrT_arr, $
                     time_start=time_start, time_end=time_end, $
                     LCCopen_arr=LCCopen_arr, $
                     CaCM_ds=CaCM_ds_arr , $
                     /read_exact

  ;; NOTE: spark_stat = 0 (no analyze), 1 (analyze + plot), 2 (analyze only)
  if (arg_present(spark_stat)) then begin
     if (spark_stat ne 0) then analyze_sparks, param_file=param_file
     if (spark_stat eq 2) then stop
  endif
  
  ;; V.1: new file
  ;; V.1.1: add new formula I_pmca incorporating the inhibition effect of Ca_o (June,4,2012)
  ;;
  
  string_out = "NSFU:" + string(NSFU, format='(I6)') 
  main_string = [[main_string], [string_out]]

  ;;;;;;;;;;;;;;;;;;;;;;;;:::::::::;;;;;;;;;;;;;;;;;;
  ;; START PLOTTING
  ;;;;;;;;;;;;;;;;;;;;;;;;;;;;;;;;;;;;;;;;;;;;;;;;;;;
  ncols=1
  nrows=7
  ps_filename=target_folder +'_' + string_date(/year,/month,/date,/hour,/min) + '_perline'
  aspect_ratio = 3.0/25.0
  ;X_dist = 0.25 & Y_dist = 0.05
  X_dist = 0.05 &  Y_dist = 0.06
  char_Size=0.7
  plots_dist=[Y_dist, X_dist]
  setup_pagefigure, FILENAME=ps_filename, NROWS=nrows, NCOLS=ncols, $
                    ASPECT_RATIO=aspect_ratio, PLOTS_DIST=plots_dist
  ;setup_pagefigure, filename=ps_filename, nrows=nrows, ncols=ncols, aspect_ratio=aspect_ratio, /shortdistance
  current_row = -1
  x_range =[time_start, time_end]

;;;;;;;;--- ROW 1
  current_row = current_row + 1
  current_col = -1
  ;; ||  ROW 1 COLUMN 1
  current_col = current_col + 1
  ;; Myoplasm calcium Ca_myo
  xdata = time_arr
  ydata = cmyo_arr
  xtitle = "Time (sec)"
  ytitle = "[Ca!A2+!N]!Bmyo!N ("+char_mu+"M)"
  if (ydata ne []) then begin 
     if (min(ydata) lt 0.0) then ymin_factor = 1.1 else ymin_factor = 0.9
     if (max(ydata) gt 0.0) then ymax_factor = 1.1 else ymax_factor = 0.9
     
     cgPlot, xdata, ydata, $
           YRange=[Min(ydata)*ymin_factor, max(ydata)*ymax_factor], $
                                ;YRANGE = [min(ydata), max(ydata)],
           XRANGE = x_range, color=cgColor('red'), $
           xtitle = xtitle, $
           YTITLE = ytitle, $
           XSTYLE = 1, YSTYLE = 1, $
           CHARSIZE=char_Size, $
           POSITION = plots_loc [*, current_col, current_row]
  endif
  
  ;; ||  ROW 1 COLUMN 2
  current_col = current_col + 1

  ;; ||  ROW 1 COLUMN 3  
  current_col = current_col + 1

  ;; ||  ROW 1 COLUMN 4
  current_col = current_col + 1

  ;; ||  ROW 1 COLUMN 5
  current_col = current_col + 1

;;;;;;;;--- ROW 2
  current_row = current_row + 1
  current_col = -1
  ;; ||  ROW 2 COLUMN 1 
  current_col = current_col + 1
  ; ;;; Whole-cell I_CaL
  ; xdata = time_arr
  ; ydata = IdhprT_arr
  ; xtitle = "Time (sec)"
  ; ytitle = "I!BLCC!N (nA)"
  ; title = "LCC current"
  ; if (ydata ne []) then begin 
  ;    if (min(ydata) lt 0.0) then ymin_factor = 1.2 else ymin_factor = 0.75
  ;    if (max(ydata) gt 0.0) then ymax_factor = 1.1 else ymax_factor = 0.9
     
  ;    cgPlot, xdata, ydata, $
  ;            YRange=[Min(ydata)*ymin_factor, max(ydata)*ymax_factor], $
  ;            ;yrange = [-0.5,0.0], $
  ;          XRANGE = x_range,  $
  ;          XTITLE = xtitle, color=cgColor('red'), $
  ;          YTITLE = ytitle, $
  ;          TITLE = title, $
  ;          CHARSIZE=char_Size, $
  ;          XSTYLE = 1, YSTYLE = 1, $
  ;          POSITION = plots_loc [*, current_col, current_row]
  ; endif
  ;; Open probability Po_ryr
  xdata = time_arr
  ydata = Po_ryr_arr
  xtitle = "Time (sec)"
  ytitle = "P!Bo,RYR!N"
  if (ydata ne []) then begin 
     if (min(ydata) lt 0.0) then ymin_factor = 1.1 else ymin_factor = 0.9
     if (max(ydata) gt 0.0) then ymax_factor = 1.1 else ymax_factor = 0.9
     
     cgPlot, xdata, ydata, $
           YRange=[Min(ydata)*ymin_factor, max(ydata)*ymax_factor], $
                                ;YRANGE = [min(ydata), max(ydata)],
           XRANGE = x_range,  $
           xtitle = xtitle, $
           YTITLE = ytitle, $
           XSTYLE = 1, YSTYLE = 1, $
           color=red_col, CHARSIZE=char_Size, $
           POSITION = plots_loc [*, current_col, current_row]
  endif

  
  ;; ||  ROW 2 COLUMN 2  
  current_col = current_col + 1
  
  ;; ||  ROW 2 COLUMN 3 
  current_col = current_col + 1
  
  ;; ||  ROW 2 COLUMN 4  
  current_col = current_col + 1

  ;; ||  ROW 2 COLUMN 5  
  current_col = current_col + 1


;;;;;;;;--- ROW 3
  current_row = current_row + 1
  current_col = -1
  ;; ||  ROW 3 COLUMN 1 
  current_col = current_col + 1
  ;; Network SR calcium Ca_nsr
  xdata = time_arr
  ydata = cnsrT_arr
  xtitle = "Time (sec)"
  ytitle = "[Ca!A2+!N]!Bnsr!N ("+char_mu+"M)"
  if (ydata ne []) then begin
     if (min(ydata) lt 0.0) then ymin_factor = 1.1 else ymin_factor = 0.9
     if (max(ydata) gt 0.0) then ymax_factor = 1.1 else ymax_factor = 0.9
     
     cgPlot, xdata, ydata, $
           YRange=[Min(ydata)*ymin_factor, max(ydata)*ymax_factor], $
                                ;YRANGE = [min(ydata), max(ydata)],
           XRANGE = x_range,  $
           xtitle = xtitle, color=cgColor('red'),  $
           YTITLE = ytitle, $
           XSTYLE = 1, YSTYLE = 1, $
           CHARSIZE=char_Size, $
           POSITION = plots_loc [*, current_col, current_row]
  endif
  
  ;; ||  ROW 3 COLUMN 2
  current_col = current_col + 1

  ;; ||  ROW 3 COLUMN 3
  current_col = current_col + 1

  ;; ||  ROW 3 COLUMN 4
  current_col = current_col + 1

  ;; ||  ROW 3 COLUMN 5
  current_col = current_col + 1


;;;;;;;;--- ROW 4
  current_row = current_row + 1
  current_col = -1
  ;; ||  ROW 4 COLUMN 1
  current_col = current_col + 1
  ;;;;;;;;;;;; print Vm
  xdata = time_arr
  ydata = Vm_arr
  ytitle = "V!Bm!N (mV)"
  cgPlot, xdata, ydata, YRange=[Min(ydata)-0.05, max(ydata)+0.05], $
          ytitle=ytitle, XMARGIN=[8, 8], YMARGIN=[4, 4], $
          xtitle = "Time (s)", color=cgColor('red'), $
          POSITION = plots_loc [*, current_col, current_row], CHARSIZE=char_Size, $
          xrange = x_range, xstyle=1, ystyle=1
  ydata = intarr(n_elements(xdata))
  cgPlot, xdata, ydata, /overplot, linestyle = 2, $
          POSITION = plots_loc [*, current_col, current_row], XRANGE = x_range

  
  ;; ||  ROW 4 COLUMN 2
  current_col = current_col + 1


  ;; ||  ROW 4 COLUMN 3
  current_col = current_col + 1


  ;; ||  ROW 4 COLUMN 4
  current_col = current_col + 1
  
  ;; ||  ROW 4 COLUMN 5
  current_col = current_col + 1

;;;;;;;;--- ROW 5
  current_row = current_row + 1
  current_col = -1
  ;; ||  ROW 5 COLUMN 1
  current_col = current_col + 1
  ;;LCC current I_Ca
  xdata = time_arr
  ydata = IdhprT_arr * 1d-3 / Am
  xtitle = "Time (sec)"
  ;ytitle = "I!B1LCC!N (pA)"
  ytitle = "I!BLCC!N("+char_mu+"A/cm!A2!N)"
  title = "LCC current"
  if (ydata ne []) then begin 
     if (min(ydata) lt 0.0) then ymin_factor = 1.2 else ymin_factor = 0.75
     if (max(ydata) gt 0.0) then ymax_factor = 1.1 else ymax_factor = 0.9
     
     cgPlot, xdata, ydata, $
             YRange=[Min(ydata)*ymin_factor, max(ydata)*ymax_factor], $
             ;yrange = [-0.5,0.0], $
           XRANGE = x_range,  $
           XTITLE = xtitle, color=cgColor('red'), $
           YTITLE = ytitle, $
           TITLE = title, $
           CHARSIZE=char_Size, $
           XSTYLE = 1, YSTYLE = 1, $
           POSITION = plots_loc [*, current_col, current_row]
  endif

  
  ;; ||  ROW 5 COLUMN 2
  current_col = current_col + 1


  ;; ||  ROW 5 COLUMN 3 + COLUMN 4
  current_col = current_col + 1

  ;; ||  ROW 5 COLUMN 4 [used above]
  current_col = current_col + 1

  ;; ||  ROW 5 COLUMN 5
  current_col = current_col + 1


;;;;;;;;--- ROW 6
  current_row = current_row + 1
  current_col = -1
  ;; ||  ROW 6 COLUMN 1
  current_col = current_col + 1
  ;; Po of LCC individual states
  xdata = time_arr
  addedLength = plot_Xlen
  TEK_COLOR
  array_color = [black_col, red_col, blue_col, green_col, magenta_col, cyan_col]
  ;x_range = [0, 4.4]
  cgPlot, xdata, total(UL1(LCCstate_arr[*,0:NSFU_normal-1]),2,/double)/(long(NSFU_normal)*N_L),$
          yrange=[0.0,1.1], XRANGE = x_range, $
          POSITION = plots_loc [*, current_col, current_row], CHARSIZE=char_Size, $
          color = array_color[0]

  cgPlot, xdata, total(UL3(LCCstate_arr[*,0:NSFU_normal-1]),2, /double)/(long(NSFU_normal)*N_L),$
          /OVERPLOT, $
          ;POSITION = plots_loc [*, current_col,
          ;current_row]+[0,0,addedLength,0.], CHARSIZE=char_Size, $
          POSITION = plots_loc [*, current_col, current_row], CHARSIZE=char_Size, $
          color = array_color[2], XRANGE = x_range
  cgPlot, xdata, total(UL4(LCCstate_arr[*,0:NSFU_normal-1]),2,/double)/(long(NSFU_normal)*N_L),$
          /OVERPLOT, $
          ;POSITION = plots_loc [*, current_col,
          ;current_row]+[0,0,addedLength,0.], CHARSIZE=char_Size, $
          POSITION = plots_loc [*, current_col, current_row], CHARSIZE=char_Size, $
          color = array_color[3], XRANGE = x_range
   cgPlot, xdata, total(UL5(LCCstate_arr[*,0:NSFU_normal-1]),2,/double)/(long(NSFU_normal)*N_L),$
          /OVERPLOT, $
           ;POSITION = plots_loc [*, current_col,
           ;current_row]+[0,0,addedLength,0.], CHARSIZE=char_Size, $
           POSITION = plots_loc [*, current_col, current_row], CHARSIZE=char_Size, $
           color = array_color[4], XRANGE = x_range
  if (mL ne 5)  then begin
     cgPlot, xdata, total(UL6(LCCstate_arr[*,0:NSFU_normal-1]),2,/double)/(long(NSFU_normal)*N_L),$
             /OVERPLOT, $
             ;POSITION = plots_loc [*, current_col,
             ;current_row]+[0,0,addedLength,0.], CHARSIZE=char_Size, $
             POSITION = plots_loc [*, current_col, current_row], CHARSIZE=char_Size, $
             color = array_color[5], linestyle = 2, XRANGE = x_range
     al_legend,['1','2', '3', '4', '5', '6'],linestyle=0,colors=array_color, $
               textcolors=0, Charsize=0.4, /right
  endif else begin 
     al_legend,['1','2', '3', '4', '5'],linestyle=0,colors=array_color, $
            textcolors=0, Charsize=0.4, /right
  endelse
  cgPlot, xdata, total(UL2(LCCstate_arr[*,0:NSFU_normal-1]),2,/double)/(long(NSFU_normal)*N_L),$
          /OVERPLOT, $
          ;POSITION = plots_loc [*, current_col,
          ;current_row]+[0,0,addedLength,0.], CHARSIZE=char_Size, $
          POSITION = plots_loc [*, current_col, current_row], CHARSIZE=char_Size, $
          color = array_color[1], XRANGE = x_range
  
  ;; ||  ROW 6 COLUMN 2
  current_col = current_col + 1
  
  ;; ||  ROW 6 COLUMN 3
  current_col = current_col + 1

  ;; ||  ROW 6 COLUMN 4
  current_col = current_col + 1

  ;; ||  ROW 6 COLUMN 5
  current_col = current_col + 1


;;;;;;;;--- ROW 7
  current_row = current_row + 1
  current_col = -1
  ;; || ROW 7 COLUMN 1
  current_col = current_col + 1
  ;; print fractional of state
  xdata = time_arr
  tmp1 = total(UL2(LCCstate_arr[*,0:NSFU_normal-1]),2,/double)/(long(NSFU_normal)*N_L)
  tmp2 = total(UL3(LCCstate_arr[*,0:NSFU_normal-1]),2,/double)/(long(NSFU_normal)*N_L)
  cgPlot, xdata, total(UL1(LCCstate_arr[*,0:NSFU_normal-1]),2,/double)/(long(NSFU_normal)*N_L),$
          POSITION = plots_loc [*, current_col, current_row], CHARSIZE=char_Size, $
          ;color = array_color[0], yrange=[0.0,0.030] ;;, xrange = [-0.1, 1.0]
          color = array_color[0], yrange=[0.0,max([tmp1,tmp2])+0.010], xrange=x_range
  cgPlot, xdata, total(UL3(LCCstate_arr[*,0:NSFU_normal-1]),2, /double)/(long(NSFU_normal)*N_L),$
          /OVERPLOT, XRANGE = x_range, $
          POSITION = plots_loc [*, current_col, current_row], CHARSIZE=char_Size, $
          color = array_color[2]
  cgPlot, xdata, total(UL4(LCCstate_arr[*,0:NSFU_normal-1]),2,/double)/(long(NSFU_normal)*N_L),$
          /OVERPLOT, XRANGE = x_range, $
          POSITION = plots_loc [*, current_col, current_row], CHARSIZE=char_Size, $
          color = array_color[3]
   cgPlot, xdata, total(UL5(LCCstate_arr[*,0:NSFU_normal-1]),2,/double)/(long(NSFU_normal)*N_L),$
          /OVERPLOT, XRANGE = x_range, $
          POSITION = plots_loc [*, current_col, current_row], CHARSIZE=char_Size, $
          color = array_color[4]
   if (mL ne 5)  then begin
      cgPlot, xdata, total(UL6(LCCstate_arr[*,0:NSFU_normal-1]),2,/double)/(long(NSFU_normal)*N_L),$
          /OVERPLOT, XRANGE = x_range, $
          POSITION = plots_loc [*, current_col, current_row], CHARSIZE=char_Size, $
          color = array_color[5], linestyle = 2
  ;    al_legend,['R','C', 'O', 'I', 'A'],linestyle=0,colors=array_color, $
  ;           textcolors=0, Charsize=0.4, /right
   endif else begin 
  ;    al_legend,['R','C', 'O2', 'I', 'O3'],linestyle=0,colors=array_color, $
  ;           textcolors=0, Charsize=0.4, /right
   endelse
  cgPlot, xdata, total(UL2(LCCstate_arr[*,0:NSFU_normal-1]),2,/double)/(long(NSFU_normal)*N_L),$
          /OVERPLOT, XRANGE = x_range, $
          POSITION = plots_loc [*, current_col, current_row], CHARSIZE=char_Size, $
          color = array_color[1]

  ;; || ROW 7 COLUMN 2
  current_col = current_col + 1

  ;analyze_sparks, /simple
  analyze_sparks

  string_out = "VjsrT:" + string(V_jsr_T, format='(F10.7)') +  "; v_refillT:" + string(v_refill_T, format='(F10.7)')  
  main_string = [[main_string], [string_out]]
  

  
  ;;; write main_string to the figure
  old_pos_x = text_pos_x
  old_pos_y = text_pos_y
  for i = 0, n_elements(main_string)-1 do begin
     cgText, text_pos_x, text_pos_y, main_string[i], /device, charsize=0.4
     ;;if (text_pos_x < pagewidth/1000L/2) then text_pos_x = text_pos_x 
     text_pos_y = text_pos_y - 400L
  endfor
  device_close, plot_filename=ps_filename
  
  stop
end
