# Supplementary material for: Using a Failing Human Ventricular Cardiomyocyte Model to Re-Evaluate Ca2+ Cycling, Voltage Dependence, and Spark Characteristics
Source: Biomolecules. 2024 Oct 28;14(11):1371. doi: 10.3390/biom14111371 (PMC11591732; doi:10.3390/biom14111371)
Supplement: Supplementary file 1 [file biomolecules-14-01371-s001.zip › ECC_GPU_WT/plot_IDL_3_State_RyR/plot_ionic_currents.pro]

;; Author: Hoang-Trong Minh Tuan
;; Affiliation: George Mason University, 2011
;; SYNOPSYS:
;;    plot all ionic currents [Nov, 01, 2012]
;;
;; PARAMETERS:
;;   PARAM_FILE = name of the parameter file
;;   TIME_START = time start on the plot
;;   TIME_END   = time end on the plot
;;   SPARK_STAT = 0 (no analyze), 1 (analyze + plot), 2 (analyze only)
;; HISTORY: 
;; V1.1: add Ca_nsr plot [Tuan, 2012-Nov-01]
;; V1.2: add Po LCC individual states
;; V1.3: better layout [Tuan, 2013-Feb-12]
;; V1.4: add CaCM_ds [Tuan, 2013-Feb-12]
;; v1.5: Modified for 3-state model - R. Paudel
pro plot_ionic_currents, PARAM_FILE=param_file, $
                         TIME_START=time_start, TIME_END=time_end, $
                         SPARK_STAT=spark_stat
  COMMON block_paramfiles
  COMMON block_globalvars
  COMMON block_deriveddata
  COMMON block_datafolder
  COMMON block_greekchar
  COMMON block_tekcolor
  COMMON block_plotsystem
  COMMON block_datahdf_wc, num_timepoints, hdf_file_ID, region_dimX, region_dimY, region_dimZ
  COMMON block_datahdf_regular, Vm, time, Ca_ds, Ca_jsr, p_nj, $
     Na_i, K_i, m_Na, h_Na, j_Na, $
     a_Ktof, a_Ktos, in_Ktof, in_Ktos, a_Kss, in_Kss, K1_inf, anew, iall, phicamk, acamk, icamk, $
     sfu_state, LCC_states, RYR_states, CaCM_ds, rto, sto, stoendo, xr, rkr
  COMMON block_sparkstatistisc, time_arr, RYRstate_arr, cds_arr, cjsr_arr

  main_string = [] ;; reset main_string
  
  ;; read data from which time to which time to plot
  ;; time in seconds
  if (n_elements(time_start) eq 0 or n_elements(time_end) eq 0) then begin
     print, "Using default time period: 0-1 sec"
     time_start = 0.0d0
     time_end = 1.0d0
  endif

  ;;;;;;;;;;;;;;;;;;;;;;;;;;;;;;;;;;;;;;;;;;;;;;;;;;;;;
  ;; read parameter settings
;  spatialcode = 1
  if (n_elements(param_file) eq 0) then   param_file = 'parameters.conf'
  read_paramfile, param_file=param_file, spatialcode=spatialcode

  ;; check time
  if (time_start ge time_end) then begin
     print, 'tstart=', time_start, '; tend=', time_end
     print, "Please adjust the time for plotting"
     stop
  end

  ;;;;;;;;;;;;;;;;;;;;;;;;;;;;;;;;;;;;;;;;;;;;;;;;;;
  ;; READ REGULAR DATA
  cds_arr = [] 
  cjsr_arr = []
  cmyo_arr = []
  cnsrT_arr = []
  CaCM_ds_arr = []
  time_arr = []
  Vm_arr = []
  Po_ryr_arr = []
  Po_dhpr_arr = []
  LCCstate_arr = []
  RYRstate_arr = [] ;; keep state index
  JdhprT_arr = []
  JryrT_arr = []
  RYRopen_arr = []  ; array keep number of RyR opens during time course
  LCCopen_arr = []
  IdhprT_arr = []
  IK1_arr = []
  IKtos_arr = []
  IKtof_arr = []
  IKss_arr = []
  IbK_arr = []
  IbCa_arr = []
  IbNa_arr = []
  Incx_arr = []
  INa_arr  = []
  INaK_arr = []
  Ipmca_arr = [] 
  ;;; ADD MORE PARAMETER LATER
  read_regular_data, Cjsr=cjsr_arr, Cds=cds_arr, time_arr=time_arr, Vm=Vm_arr, $
                     LCCstate_arr=LCCstate_arr, RYRstate_arr=RYRstate_arr, $
                     RYRopen_arr=RYRopen_arr, $
                     IKtof_arr=IKtof_arr, IKtos_arr=IKtos_arr, $
                     IKss_arr=IKss_arr, IK1_arr=IK1_arr, $
                     IbK_arr=IbK_arr, IbCa_arr=IbCa_arr, IbNa_arr=IbNa_arr, $
                     Incx_arr=Incx_arr, IdhprT_arr=IdhprT_arr, Ipmca_arr=Ipmca_arr, $
                     INa_arr=INa_arr, INaK_arr=INaK_arr, $
                     Po_ryr_arr=Po_ryr_arr, Po_dhpr_arr=Po_dhpr_arr, $
                     Cmyo=cmyo_arr, CnsrT=cnsrT_arr, $
                     time_start=time_start, time_end=time_end, $
                     LCCopen_arr=LCCopen_arr, $
                     CaCM_ds=CaCM_ds_arr , $
                     /read_exact

  ;; NOTE: spark_stat = 0 (no analyze), 1 (analyze + plot), 2 (analyze only)
  if (arg_present(spark_stat)) then begin
     if (spark_stat ne 0) then analyze_sparks, param_file=param_file
     if (spark_stat eq 2) then stop
  endif
  
  ;; V.1: new file
  ;; V.1.1: add new formula I_pmca incorporating the inhibition effect of Ca_o (June,4,2012)
  ;;
  
  string_out = "NSFU:" + string(NSFU, format='(I6)') 
  main_string = [[main_string], [string_out]]

  ;;;;;;;;;;;;;;;;;;;;;;;;:::::::::;;;;;;;;;;;;;;;;;;
  ;; START PLOTTING
  ;;;;;;;;;;;;;;;;;;;;;;;;;;;;;;;;;;;;;;;;;;;;;;;;;;;
  ncols=3
  nrows=6
  ps_filename=target_folder + string_date(/year,/month,/date,/hour,/min) + 'ionic_current'
  aspect_ratio = 3.0/5.0
  ;X_dist = 0.25 & Y_dist = 0.05
  X_dist = 0.08 &  Y_dist = 0.06
  char_Size=0.8
  plots_dist=[Y_dist, X_dist]
  setup_pagefigure, FILENAME=ps_filename, NROWS=nrows, NCOLS=ncols, $
                    ASPECT_RATIO=aspect_ratio, PLOTS_DIST=plots_dist
  ;setup_pagefigure, filename=ps_filename, nrows=nrows, ncols=ncols, aspect_ratio=aspect_ratio, /shortdistance

 current_row = -1
;;;;;;;;--- ROW 1
  current_row = current_row + 1
  current_col = -1
  ;; ||  ROW 1 COLUMN 1
  current_col = current_col + 1
 ;;;; Action Potential
  xdata = time_arr
  ydata = Vm_arr
  ytitle = "V!Bm!N (mV)"
  cgPlot, xdata, ydata, YRange=[Min(ydata)-0.05, max(ydata)+0.05], $
          ytitle=ytitle, XMARGIN=[8, 8], YMARGIN=[4, 4], $
          xtitle = "Time (s)", color=cgColor('red'), $
          POSITION = plots_loc [*, current_col, current_row], CHARSIZE=char_Size, $
          xrange = [time_start, time_end], xstyle=1, ystyle=1
              cgText, 0.30, 0.985, charsize=0.6, /Normal, 'B'


;; ||  ROW 1 COLUMN 2
current_col = current_col + 1
;; Myoplasm calcium Ca_myo
  xrange = [time_start, time_end]
  xdata = time_arr
  ydata = cmyo_arr
  xtitle = "Time (s)"
  ytitle = "[Ca!A2+!N]!Bmyo!N ("+char_mu+"M)"
  if (ydata ne []) then begin
     if (min(ydata) lt 0.0) then ymin_factor = 1.1 else ymin_factor = 0.9
     if (max(ydata) gt 0.0) then ymax_factor = 1.1 else ymax_factor = 0.9

     cgPlot, xdata, ydata, $
           YRange=[Min(ydata)*ymin_factor, max(ydata)*ymax_factor], $
                                ;YRANGE = [min(ydata), max(ydata)],
     ;      XRANGE = x_range,  $
           xtitle = xtitle, $
           YTITLE = ytitle, $
           XSTYLE = 1, YSTYLE = 1, $
           color=cgColor('black'),$
           ;color=cgColor('orange'),$ 
           CHARSIZE=char_Size, $
           POSITION = plots_loc [*, current_col, current_row],$
           xrange = [time_start, time_end]
           cgText, 0.05, 0.985, charsize=0.6, /Normal, 'A'  
endif
 
;; ||  ROW 1 COLUMN 3
  current_col = current_col + 1
  ;; Network SR calcium Ca_nsr
  xdata = time_arr
  ydata = cnsrT_arr
  xtitle = "Time (s)"
  ytitle = "[Ca!A2+!N]!Bnsr!N ("+char_mu+"M)"
  if (ydata ne []) then begin
     if (min(ydata) lt 0.0) then ymin_factor = 1.1 else ymin_factor = 0.9
     if (max(ydata) gt 0.0) then ymax_factor = 1.1 else ymax_factor = 0.9

     cgPlot, xdata, ydata, $
           YRange=[Min(ydata)*ymin_factor, max(ydata)*ymax_factor], $
              ;YRANGE = [min(ydata), max(ydata)],
           ;XRANGE = x_range,  $
           xtitle = xtitle, $
           YTITLE = ytitle, $
           title=title,$
           XSTYLE = 1, YSTYLE = 1, $
           ;color=red_col, $
           color=cgColor('black'),$
           ;color=cgColor('orange'), $ 
           CHARSIZE=char_Size, $
          ; Label='BBBBB', $
           POSITION = plots_loc [*, current_col, current_row],$
           xrange = [time_start, time_end]
           cgText, 0.535, 0.985, charsize=0.6, /Normal, 'C'
           
endif


  ;;;;;;;;--- ROW 2
  current_row = current_row + 1
  current_col = -1
  ;; ||  ROW 2 COLUMN 1 
  current_col = current_col + 1
  ;; Open probability Po_ryr
  xdata = time_arr
  ydata = Po_ryr_arr
  xtitle = "Time (s)"
  ytitle = "P!Bo,RYR!N"
  if (ydata ne []) then begin
     if (min(ydata) lt 0.0) then ymin_factor = 1.1 else ymin_factor = 0.9
     if (max(ydata) gt 0.0) then ymax_factor = 1.1 else ymax_factor = 0.9

     cgPlot, xdata, ydata, $
      ;     YRange=[Min(ydata)*ymin_factor, max(ydata)*ymax_factor], $
                                ;YRANGE = [min(ydata), max(ydata)],
           YRange=[0, 1.1], $
      ;     XRANGE = x_range,  $
           xtitle = xtitle, $
           YTITLE = ytitle, $
           XSTYLE = 1, YSTYLE = 1, $
           color=red_col, CHARSIZE=char_Size, $
           POSITION = plots_loc [*, current_col, current_row],$
           xrange = [time_start, time_end]
           cgText, 0.05, 0.83, charsize=0.6, /Normal, 'D'
  endif
  
;;|| ROW 2 COLUMN 2
  current_col = current_col + 1
  ;; Open probability Po_dhpr
  xdata = time_arr
  ydata = Po_dhpr_arr
  xtitle = "Time (s)"
  ytitle = "P!Bo,LCC!N"
  if (ydata ne []) then begin 
     if (min(ydata) lt 0.0) then ymin_factor = 1.1 else ymin_factor = 0.9
     if (max(ydata) gt 0.0) then ymax_factor = 1.1 else ymax_factor = 0.9
     
     cgPlot, xdata, ydata, $
           YRange=[Min(ydata)*ymin_factor, max(ydata)*ymax_factor], $
                                ;YRANGE = [min(ydata), max(ydata)],
     ;      XRANGE = x_range,  $
           xtitle = xtitle, $
           YTITLE = ytitle, $
           XSTYLE = 1, YSTYLE = 1, $
           color=red_col, CHARSIZE=char_Size, $
           POSITION = plots_loc [*, current_col, current_row],$
           xrange = [time_start, time_end]  
           cgText, 0.28, 0.83, charsize=0.6, /Normal, 'E'          

endif
   
  ;;;;;;|| ROW 2 COLUMN 3
  current_col = current_col + 1
 ;; Network SR calcium Ca_jsr
  xdata = time_arr
  ydata = cjsr_arr
  xtitle = "Time (s)"
  ytitle = "[Ca!A2+!N]!Bjsr!N ("+char_mu+"M)"
  if (ydata ne []) then begin
     if (min(ydata) lt 0.0) then ymin_factor = 1.1 else ymin_factor = 0.9
     if (max(ydata) gt 0.0) then ymax_factor = 1.1 else ymax_factor = 0.9

     cgPlot, xdata, ydata, $
           YRange=[Min(ydata)*ymin_factor, max(ydata)*ymax_factor], $
              ;YRANGE = [min(ydata), max(ydata)],
           ;XRANGE = x_range,  $
           xtitle = xtitle, $
           YTITLE = ytitle, $
           title=title,$
           XSTYLE = 1, YSTYLE = 1, $
           color=red_col, CHARSIZE=char_Size, $
          ; Label='BBBBB', $
           POSITION = plots_loc [*, current_col, current_row],$
           xrange = [time_start, time_end]
           cgText, 0.535, 0.985, charsize=0.6, /Normal, 'C'
           
endif


 ;;;;;;;;--- ROW 3
  current_row = current_row + 1
  current_col = -1
  ;; ||  ROW 3 COLUMN 1 
  current_col = current_col + 1
  ;; NCX current I_ncx
  xdata = time_arr
  ydata = Incx_arr
  x_range =[time_start, time_end]
  xtitle = "Time (s)"
  ytitle = "I!Bncx!N ("+char_mu+"A/cm!A2!N)"
  if (Incx_arr ne []) then begin 
     if (min(ydata) lt 0.0) then ymin_factor = 2.4 else ymin_factor = 0.9
     if (max(ydata) gt 0.0) then ymax_factor = 2.4 else ymax_factor = 0.9
     
     cgPlot, xdata, ydata, $
                                ;YRANGE = [-0.8, 0.8], $
             YRange=[Min(ydata)*ymin_factor, max(ydata)*ymax_factor], $
             xrange= x_range, $
             XTITLE = xtitle, $
             YTITLE = ytitle, $
             YMARGIN=[4, 4], $
             color=red_col, CHARSIZE=char_Size, $
             XSTYLE = 1, YSTYLE = 1,  $
             POSITION = plots_loc [*, current_col, current_row]
             cgText, 0.048, 0.66, charsize=0.6, /Normal, 'G'
  endif
  
  ;; ||  ROW 3 COLUMN 2  
  current_col = current_col + 1
  ;;LCC current I_Ca
  xdata = time_arr
  ydata = IdhprT_arr * 1d-3 / Am
  ;ydata = IdhprT_arr
  xtitle = "Time (s)"
  ;ytitle = "I!B1LCC!N (pA)"
  ytitle = "I!BLCC!N("+char_mu+"A/cm!A2!N)"
 ; title = "LCC current"
  if (ydata ne []) then begin 
     if (min(ydata) lt 0.0) then ymin_factor = 1.2 else ymin_factor = 0.75
     if (max(ydata) gt 0.0) then ymax_factor = 1.1 else ymax_factor = 0.9
     
     cgPlot, xdata, ydata, $
             YRange=[Min(ydata)*ymin_factor, max(ydata)*ymax_factor], $
             ;yrange = [-0.5,0.0], $
           XRANGE = x_range,  $
           XTITLE = xtitle, $
           YTITLE = ytitle, $
           TITLE = title, $
           color=red_col, CHARSIZE=char_Size, $
           XSTYLE = 1, YSTYLE = 1, $
           POSITION = plots_loc [*, current_col, current_row]
           cgText, 0.3, 0.66, charsize=0.6, /Normal, 'H' 
 endif
  
  ;; ||  ROW 3 COLUMN 3 
  current_col = current_col + 1
  ;;I_PMCA
  xdata = time_arr
  ydata = Ipmca_arr
  xtitle = "Time (s)"
  ytitle = "I!BPMCA!N ("+char_mu+"A/cm!A2!N)"
 ; title = "PM-Ca!A2+!N-ATPase current"
  if (ydata ne []) then begin 
     if (min(ydata) lt 0.0) then ymin_factor = 1.2 else ymin_factor = 0.75
     if (max(ydata) gt 0.0) then ymax_factor = 1.1 else ymax_factor = 0.9
     
     cgPlot, xdata, ydata, $
           YRange=[Min(ydata)*ymin_factor, max(ydata)*ymax_factor], $
           XRANGE = x_range,  $
           XTITLE = xtitle, $
           YTITLE = ytitle, $
           TITLE = title, $
           color=red_col, CHARSIZE=char_Size, $
           XSTYLE = 1, YSTYLE = 1, $
           POSITION = plots_loc [*, current_col, current_row]
           cgText, 0.55, 0.66, charsize=0.6, /Normal, 'I'
  endif
  
;;;;;;;;--- ROW 4
  current_row = current_row + 1
  current_col = -1  
;; ||  ROW 4 COLUMN 1  
  current_col = current_col + 1
  ;; Background I_bCa
  xdata = time_arr
  ydata = IbCa_arr
  xtitle = "Time (s)"
  ytitle = "I!BbCa!N ("+char_mu+"A/cm!A2!N)"
  if (ydata ne []) then begin 
     if (min(ydata) lt 0.0) then ymin_factor = 1.1 else ymin_factor = 0.9
     if (max(ydata) gt 0.0) then ymax_factor = 1.1 else ymax_factor = 0.9
     
     cgPlot, xdata, ydata, $
           YRange=[Min(ydata)*ymin_factor, max(ydata)*ymax_factor], $
                                ;YRANGE = [min(ydata), max(ydata)],
           XRANGE = x_range,  $
           xtitle = xtitle, $
           YTITLE = ytitle, $
           color=red_col, CHARSIZE=char_Size, $
           XSTYLE = 1, YSTYLE = 1, $
           POSITION = plots_loc [*, current_col, current_row]
           cgText, 0.048, 0.50, charsize=0.6, /Normal, 'J'  
endif

 
  ;; ||  ROW 4 COLUMN 2 
  current_col = current_col + 1
;; Subspace calcium Ca_ds
  xdata = time_arr
  ydata = cds_arr
  xtitle = "Time (s)"
  ytitle = "Subspace [Ca!A2+!N] ("+char_mu+"M)"
  if (min(ydata) lt 0.0) then ymin_factor = 1.1 else ymin_factor = 0.9
  if (max(ydata) gt 0.0) then ymax_factor = 1.1 else ymax_factor = 0.9

  TEK_COLOR
  array_color = [black_col, red_col, blue_col, green_col, magenta_col, cyan_col]

  numSFU2plot = min([20, NSFU_normal])
  if (strpos(target_folder, 'Vclamp') ne -1 or strpos(target_folder,'Iclamp') ne -1) then numSFU2plot = 20  
 ; title = 'Plot' + string(numSFU2plot, format='(I5)') + ' CRUs'
  ;  title ='My Label'

   FOR ii = 0, numSFU2plot-1 DO BEGIN
     ;oplot, time, ydata[*, ii], $
     ;       color = color2use
     color2use = array_color[ii mod n_elements(array_color)]
     cgPlot, xdata, ydata[*,ii], $
            YRange=[Min(ydata)*ymin_factor, max(ydata)*ymax_factor], $
             XTITLE = xtitle,  $
             YTITLE = ytitle, $
             TITLE = title, $
             YMARGIN=[4, 4], $
             XSTYLE = 1, YSTYLE = 1,  $
             background=255, color=color2use, $
             OVERPLOT=(ii ne 0), $
             POSITION = plots_loc [*, current_col, current_row], CHARSIZE=char_Size, $
             xrange = [time_start, time_end]
             cgText, 0.55, 0.83, charsize=0.6, /Normal, 'F'        
  
  END
  
  ;; ||  ROW 4 COLUMN 3
  current_col = current_col + 1
   ;;INa Current
  xdata = time_arr
  ydata = INa_arr
  xtitle = "Time (s)"
  ytitle = "I!BNa!N ("+char_mu+"A/cm!A2!N)"
  if (ydata ne []) then begin 
     if (min(ydata) lt 0.0) then ymin_factor = 1.1 else ymin_factor = 0.9
     if (max(ydata) gt 0.0) then ymax_factor = 1.1 else ymax_factor = 0.9
     
     cgPlot, xdata, ydata, $
           YRange=[Min(ydata)*ymin_factor, max(ydata)*ymax_factor], $
                                ;YRANGE = [min(ydata), max(ydata)],
           XRANGE = x_range,  $
           xtitle = xtitle, $
           YTITLE = ytitle, $
           XSTYLE = 1, YSTYLE = 1, $
           color=red_col, CHARSIZE=char_Size, $
           POSITION = plots_loc [*, current_col, current_row]
           cgText, 0.54, 0.34, charsize=0.6, /Normal, 'O'  
endif
;;;;;;;;--- ROW 5
  current_row = current_row + 1
  current_col = -1
  ;; ||  ROW 5 COLUMN 1
  current_col = current_col + 1
  ;;Inward rectifier I_K1
  xdata = time_arr
  ydata = IK1_arr
  xtitle = "Time (s)"
  ytitle = "I!BK1!N ("+char_mu+"A/cm!A2!N)"
  if (ydata ne []) then begin 
     if (min(ydata) lt 0.0) then ymin_factor = 1.1 else ymin_factor = 0.9
     if (max(ydata) gt 0.0) then ymax_factor = 1.1 else ymax_factor = 0.9
     
     cgPlot, xdata, ydata, $
          YRange=[Min(ydata)*ymin_factor, max(ydata)*ymax_factor], $
     ;       YRANGE = [min(ydata), max(ydata)], $
           XRANGE = x_range,  $
           XTITLE = xtitle, $
           YTITLE = ytitle, $
           XSTYLE = 1, YSTYLE = 1, $
           color=red_col, CHARSIZE=char_Size, $
           POSITION = plots_loc [*, current_col, current_row]
           cgText, 0.05, 0.34, charsize=0.6, /Normal, 'M' 
 endif

  ;; ||  ROW 5 COLUMN 2
  current_col = current_col + 1
;;Transient outward Ito
  xdata = time_arr
  ydata = IKtos_arr
  xtitle = "Time (s)"
  ytitle = "I!Bto!N ("+char_mu+"A/cm!A2!N)"
  if (ydata ne []) then begin 
     if (min(ydata) lt 0.0) then ymin_factor = 1.1 else ymin_factor = 0.9
     if (max(ydata) gt 0.0) then ymax_factor = 1.1 else ymax_factor = 0.9
     
     cgPlot, xdata, ydata, $
           YRange=[Min(ydata)*ymin_factor, max(ydata)*ymax_factor], $
           XRANGE = x_range,  $
           XTITLE = xtitle, $
           YTITLE = ytitle, $
           color=red_col, CHARSIZE=char_Size, $
           XSTYLE = 1, YSTYLE = 1, $
           POSITION = plots_loc [*, current_col, current_row]
           cgText, 0.31, 0.50, charsize=0.6, /Normal, 'K'
 endif
 

  ;; ||  ROW 5 COLUMN 3
  current_col = current_col + 1

;; Transient outward I_Ktof
  xdata = time_arr
  ydata = IKtof_arr
  xtitle = "Time (s)"
  ytitle = "I!BKr!N ("+char_mu+"A/cm!A2!N)"
  if (ydata ne []) then begin 
     if (min(ydata) lt 0.0) then ymin_factor = 1.1 else ymin_factor = 0.9
     if (max(ydata) gt 0.0) then ymax_factor = 1.1 else ymax_factor = 0.9
     
     cgPlot, xdata, ydata, $
           YRange=[Min(ydata)*ymin_factor, max(ydata)*ymax_factor], $
                                ;YRANGE = [min(ydata), max(ydata)],
           XRANGE = x_range,  $
           xtitle = xtitle, $
           YTITLE = ytitle, $
           XSTYLE = 1, YSTYLE = 1, $
           color=red_col, CHARSIZE=char_Size, $
           POSITION = plots_loc [*, current_col, current_row]
           cgText, 0.55, 0.50, charsize=0.6, /Normal, 'L' 
 endif
  ;;;;;;;;--- ROW 6
  ;;current_row = current_row + 1
  ;;current_col = -1
  ;; ||  ROW 6 COLUMN 1
  ;;current_col = current_col + 1

  ;;xdata = time_arr
  ;;ydata = INaK_arr
  ;;xtitle = "Time (sec)"
  ;;ytitle = "I!BNaK!N ("+char_mu+"A/cm!A2!N)"
  ;;if (ydata ne []) then begin 
  ;;   if (min(ydata) lt 0.0) then ymin_factor = 1.1 else ymin_factor = 0.9
  ;;   if (max(ydata) gt 0.0) then ymax_factor = 1.1 else ymax_factor = 0.9
     
  ;;   cgPlot, xdata, ydata, $
  ;;         YRange=[Min(ydata)*ymin_factor, max(ydata)*ymax_factor], $
                                ;YRANGE = [min(ydata), max(ydata)],
  ;;        XRANGE = x_range,  $
  ;;         xtitle = xtitle, $
  ;;         YTITLE = ytitle, $
  ;;         XSTYLE = 1, YSTYLE = 1, $
  ;;         color=red_col, CHARSIZE=char_Size, $
  ;;         POSITION = plots_loc [*, current_col, current_row]
  ;;         cgText, 0.05, 0.18, charsize=0.6, /Normal, 'P' 
 ;;endif

  ;; ||  ROW 6 COLUMN 1
  current_row = current_row + 1
  current_col = -1
  ;; ||  ROW 6 COLUMN 1
  current_col = current_col + 1
  ;; Po of RyR individual states
  xdata = time_arr
  x_range = [time_start, time_end]
  xtitle = "Time (s)"
  ytitle = "Fraction of RyR2"
;  addedRLength = plot_Xlen
  TEK_COLOR
   array_color = [black_col, red_col];, magenta_col]
;   cgPlot, xdata,  (total(UR1(RYRstate_arr[*,0:NSFU_normal-1]),2,/double))/(long(NSFU_normal)*N_R),$
;          POSITION = plots_loc [*, current_col, current_row], CHARSIZE=char_Size, $
;          color = array_color[0], yrange=[0.0,1.5] , xrange=x_range ; xrange = [0.0, 45.0]; to plot certain NSFU
   cgPlot, xdata,  (total(UR2(RYRstate_arr[*,0:NSFU_normal-1]),2,/double))/(long(NSFU_normal)*N_R),$
;          /OVERPLOT, $
          POSITION = plots_loc [*, current_col, current_row], CHARSIZE=char_Size, $
          color = array_color[0], yrange=[0.0,1.1], xrange=x_range ;
  if (mL ne 2)  then begin
    cgPlot, xdata,  (total(UR3(RYRstate_arr[*,0:NSFU_normal-1]),2, /double))/(long(NSFU_normal)*N_R),$
          /OVERPLOT, $
         POSITION = plots_loc [*, current_col, current_row], CHARSIZE=char_Size, $
          color = array_color[1];, yrange=[0.0,1.2], xrange=x_range;

    al_legend,['Open State', 'Adapted State'],linestyle = 0,colors = array_color, $
               textcolors=0, Charsize = 0.35, /right
 endif

  ;;current_col = current_col + 1

  ;;xdata = time_arr
  ;;ydata = IbNa_arr
  ;;xtitle = "Time (sec)"
  ;;ytitle = "I!BbNa!N ("+char_mu+"A/cm!A2!N)"
  ;;if (ydata ne []) then begin 
  ;;   if (min(ydata) lt 0.0) then ymin_factor = 1.1 else ymin_factor = 0.9
  ;;   if (max(ydata) gt 0.0) then ymax_factor = 1.1 else ymax_factor = 0.9
     
  ;;   cgPlot, xdata, ydata, $
  ;;         YRange=[Min(ydata)*ymin_factor, max(ydata)*ymax_factor], $
  ;;                              ;YRANGE = [min(ydata), max(ydata)],
  ;;         XRANGE = x_range,  $
  ;;         xtitle = xtitle, $
  ;;         YTITLE = ytitle, $
  ;;         color=red_col, CHARSIZE=char_Size, $
  ;;         XSTYLE = 1, YSTYLE = 1, $
  ;;         POSITION = plots_loc [*, current_col, current_row]
  ;;         cgText, 0.28, 0.18, charsize=0.6, /Normal, 'Q'  
;;endif

;; ||  ROW 6 COLUMN 3
  current_col = current_col + 1
  ;; Po of LCC individual states
  xdata = time_arr
  xtitle = "Time (s)"
  ytitle = "Fraction of LCC"
  addedLength = plot_Xlen
  TEK_COLOR
  array_color = [black_col, red_col, blue_col, green_col, magenta_col, cyan_col]
  cgPlot, xdata, total(UL1(LCCstate_arr[*,0:NSFU_normal-1]),2,/double)/(long(NSFU_normal)*N_L),$
          POSITION = plots_loc [*, current_col, current_row]+[0,0,addedLength,0.], CHARSIZE=char_Size, $
          color = array_color[0], yrange=[0.0,1.1] , xrange = [0.0, 1.0]; to plot certain NSFU
  cgPlot, xdata, total(UL2(LCCstate_arr[*,0:NSFU_normal-1]),2,/double)/(long(NSFU_normal)*N_L),$
          /OVERPLOT, $
          POSITION = plots_loc [*, current_col, current_row]+[0,0,addedLength,0.], CHARSIZE=char_Size, $
          color = array_color[1]
  cgPlot, xdata, total(UL3(LCCstate_arr[*,0:NSFU_normal-1]),2, /double)/(long(NSFU_normal)*N_L),$
          /OVERPLOT, $
          POSITION = plots_loc [*, current_col, current_row]+[0,0,addedLength,0.], CHARSIZE=char_Size, $
          color = array_color[2]
  cgPlot, xdata, total(UL4(LCCstate_arr[*,0:NSFU_normal-1]),2,/double)/(long(NSFU_normal)*N_L),$
          /OVERPLOT, $
          POSITION = plots_loc [*, current_col, current_row]+[0,0,addedLength,0.], CHARSIZE=char_Size, $
          color = array_color[3]
   cgPlot, xdata, total(UL5(LCCstate_arr[*,0:NSFU_normal-1]),2,/double)/(long(NSFU_normal)*N_L),$
          /OVERPLOT, $
          POSITION = plots_loc [*, current_col, current_row]+[0,0,addedLength,0.], CHARSIZE=char_Size, $
          color = array_color[4]
  if (mL ne 5)  then begin
     cgPlot, xdata, total(UL6(LCCstate_arr[*,0:NSFU_normal-1]),2,/double)/(long(NSFU_normal)*N_L),$
             /OVERPLOT, $
             POSITION = plots_loc [*, current_col, current_row]+[0,0,addedLength,0.], CHARSIZE=char_Size, $
             color = array_color[5]
     al_legend,['C1','O2', 'O3', 'C4', 'C5', 'C6'],linestyle=0,colors=array_color, $
               textcolors=0, Charsize=0.4, /right
  endif
  ;endif else begin 
  ;   al_legend,['1','2', '3', '4', '5'],linestyle=0,colors=array_color, $
  ;          textcolors=0, Charsize=0.4, /right
  ;endelse

  ;; I_bK
  ;;xdata = time_arr
  ;;ydata = IbK_arr
  ;;xtitle = "Time (sec)"
  ;;ytitle = "I!BbK!N ("+char_mu+"A/cm!A2!N)"
  ;;if (ydata ne []) then begin 
  ;;   if (min(ydata) lt 0.0) then ymin_factor = 1.1 else ymin_factor = 0.9
  ;;  if (max(ydata) gt 0.0) then ymax_factor = 1.1 else ymax_factor = 0.9
  ;;   
  ;;   cgPlot, xdata, ydata, $
  ;;         YRange=[Min(ydata)*ymin_factor, max(ydata)*ymax_factor], $
  ;;                              ;YRANGE = [min(ydata), max(ydata)],
  ;;         XRANGE = x_range, $
  ;;         xtitle = xtitle, $
  ;;         YTITLE = ytitle, $
  ;;         XSTYLE = 1, YSTYLE = 1, $
  ;;         color=red_col, CHARSIZE=char_Size, $
  ;;         POSITION = plots_loc [*, current_col, current_row]
  ;;         cgText, 0.28, 0.34, charsize=0.6, /Normal, 'N' 
 ;;endif
  
  ;;; write main_string to the figure
  old_pos_x = text_pos_x
  old_pos_y = text_pos_y
  for i = 0, n_elements(main_string)-1 do begin
     cgText, text_pos_x, text_pos_y, main_string[i], /device, charsize=0.4
     ;;if (text_pos_x < pagewidth/1000L/2) then text_pos_x = text_pos_x 
     text_pos_y = text_pos_y - 400L
  endfor
  device_close, plot_filename=ps_filename
  
  stop
end
