# Supplementary material for: Using a Failing Human Ventricular Cardiomyocyte Model to Re-Evaluate Ca2+ Cycling, Voltage Dependence, and Spark Characteristics
Source: Biomolecules. 2024 Oct 28;14(11):1371. doi: 10.3390/biom14111371 (PMC11591732; doi:10.3390/biom14111371)
Supplement: Supplementary file 1 [file biomolecules-14-01371-s001.zip › ECC_GPU_WT/plot_IDL_3_State_RyR/RCS/avg_sphere.pro,v]

head	1.1;
access;
symbols;
locks
	minhtuan:1.1; strict;
comment	@# @;


1.1
date	2012.01.15.23.27.05;	author minhtuan;	state Exp;
branches;
next	;


desc
@@


1.1
log
@Initial revision
@
text
@; data3D = ulong (100*randomu(1,10,10,10))
function avg_sphere, data3D

  ; data3D is a cube of equal dimension
  dims = size(data3D, /dim)
  if (dims(0) ne dims(1) or dims(1) ne dims(2)) then begin
     print, "data3D is not a cube"
     return, 0
  endif
  R = dims(0)/2

  ;print, avg(data3D)
  ;print, 'num_element cube', (2*R)^3
  
  ;print, R
  x_center = R
  y_center = R
  sum = 0.0D
  num_element = 0L
  for k=0, 2*R-1 do  begin
     ;layer1 = data3D[*,*,k]     
     for i=0,2*R-1 do begin
        for j=0,2*R-1 do begin
           ;if ((i-R)^2+(j-R)^2+(k-R)^2 le (R+1)^2) then begin
           ;if ((i-R)^2+(j-R)^2+(k-R)^2 le R^2) then begin
           if ((i-R)^2+(j-R)^2+(k-R)^2 le R^2+1) then begin ;; best match a sphere
              sum = sum + data3D(i,j,k)
              num_element = num_element+1
           end
     ;; data3D(i,j,k)
     ;sum = sum(data3D
     ;print, sqrt(i^2+(R-i)^2+)
        end
     end
  end
  result = sum/num_element
  ;print, sum/num_element
  ;print, 'num_element sphere', num_element
  return, result

end
@
