# Supplementary material for: Using a Failing Human Ventricular Cardiomyocyte Model to Re-Evaluate Ca2+ Cycling, Voltage Dependence, and Spark Characteristics
Source: Biomolecules. 2024 Oct 28;14(11):1371. doi: 10.3390/biom14111371 (PMC11591732; doi:10.3390/biom14111371)
Supplement: Supplementary file 1 [file biomolecules-14-01371-s001.zip › ECC_GPU_WT/plot_IDL_3_State_RyR/RCS/device_close.pro,v]

head	1.1;
access;
symbols;
locks
	minhtuan:1.1; strict;
comment	@# @;


1.1
date	2012.01.09.04.37.12;	author minhtuan;	state Exp;
branches;
next	;


desc
@@


1.1
log
@Initial revision
@
text
@pro device_close, plot_filename=plot_filename
  DEVICE, /CLOSE

  ps_filename = plot_filename + ".ps"
  spawn, "ps2pdf " + ps_filename
  ;spawn, 'evince ' + plot_filename + '.pdf &'
  spawn, 'evince ' + ps_filename
  ;spawn, 'identify ' + ps_filename
  print, "FILENAME: " + plot_filename
  spawn, "cp " + plot_filename + '.pdf ~/Desktop/Dropbox'
  spawn, "cp " + ps_filename + ' ~/Desktop/Dropbox'
  ;spawn, "rm " + ps_filename
  ;spawn, "ps2eps " + plot_filename + '.pdf ~/Desktop/Dropbox'

end
@
