# Supplementary material for: Using a Failing Human Ventricular Cardiomyocyte Model to Re-Evaluate Ca2+ Cycling, Voltage Dependence, and Spark Characteristics
Source: Biomolecules. 2024 Oct 28;14(11):1371. doi: 10.3390/biom14111371 (PMC11591732; doi:10.3390/biom14111371)
Supplement: Supplementary file 1 [file biomolecules-14-01371-s001.zip › ECC_GPU_WT/plot_IDL_3_State_RyR/RCS/interp2.pro,v]

head	1.1;
access;
symbols;
locks; strict;
comment	@# @;


1.1
date	2012.01.16.02.29.51;	author minhtuan;	state Exp;
branches;
next	;


desc
@@


1.1
log
@Initial revision
@
text
@FUNCTION INTERP2,IMAGE,X,Y,MISSING=MISSING
;+
; Project     : SOHO - CDS
;
; Name        : 
;	INTERP2()
; Purpose     : 
;	Performs a two-dimensional interpolation on IMAGE.
; Explanation : 
;	An average is made between the four nearest neighbors of the point to 
;	be interpolated to.
; Use         : 
;	OUTPUT = INTERP2( IMAGE, X, Y )
; Inputs      : 
;	IMAGE	= Image to be interpolated.
;	X	= X coordinate position(s) of the interpolated point(s).
;	Y	= Y coordinate position(s) of the interpolated point(s).
; Opt. Inputs : 
;	None.
; Outputs     : 
;	The function returns a one-dimensional array of the interpolated 
;	points.
; Opt. Outputs: 
;	None.
; Keywords    : 
;	MISSING	 = Value flagging missing pixels.  Any such pixels are not
;		   included in the interpolation.  If any interpolation point
;		   is surrounded only by missing pixels, then the output value
;		   for that point is set to MISSING.
; Calls       : 
;	GET_IM_KEYWORD
; Common      : 
;	None.
; Restrictions: 
;	IMAGE must be two-dimensional.
;
;	In general, the SERTS image display routines use several non-standard
;	system variables.  These system variables are defined in the procedure
;	IMAGELIB.  It is suggested that the command IMAGELIB be placed in the
;	user's IDL_STARTUP file.
;
;	Some routines also require the SERTS graphics devices software,
;	generally found in a parallel directory at the site where this software
;	was obtained.  Those routines have their own special system variables.
;
; Side effects: 
;	None.
; Category    : 
;	Utilities, Image_display.
; Prev. Hist. : 
;	W.T.T., Oct. 1987.
;	W.T.T., Jan. 1991.  Changed FLAG to keyword BADPIXEL.
;	William Thompson, August 1992, renamed BADPIXEL to MISSING.
;	William Thompson, 5 May 1993, fixed bug when Y > first dim. of IMAGE.
; Written     : 
;	William Thompson, October 1987.
; Modified    : 
;	Version 1, William Thompson, GSFC, 13 May 1993.
;		Incorporated into CDS library.
; Version     : 
;	Version 1, 13 May 1993.
;-
;
	GET_IM_KEYWORD, MISSING, !IMAGE.MISSING
;
;  Check the number of parameters.
;
	IF N_PARAMS(0) NE 3 THEN BEGIN
		PRINT,'*** INTERP2 must be called with three parameters:'
		PRINT,'                  IMAGE, X, Y'
		RETURN,0
	ENDIF
;
;  Check the size of the array IMAGE.
;
	S = SIZE(IMAGE)
	IF S(0) NE 2 THEN BEGIN
		PRINT,'*** Variable must be two-dimensional, name= IMAGE, routine INTERP2.'
		RETURN,0
	ENDIF
;
;  Find the boundaries of the square containing the point X,Y to interpolate
;  to.
;
	NX = S(1) - 1
	NY = S(2) - 1
	IX1 = 0 > FIX(X) < NX
	IY1 = 0 > FIX(Y) < NY
	IX2 = IX1 + 1 < NX
	IY2 = IY1 + 1 < NY
	DX = 0 > (X - IX1) < 1
	DY = 0 > (Y - IY1) < 1
;
;  Initialize the arrays (or scalers) INT and W_TOTAL.
;
	INT = 0. * (X + Y)
	W_TOTAL = 0. * (X + Y)
;
;  Start adding together the contributions from each corner of the box
;  containing the point X,Y.  Ignore any corners that have the value MISSING.
;
	POS = IX1 + S(1)*IY1
	WEIGHT = (1. - DX) * (1. - DY)
	IF N_ELEMENTS(MISSING) EQ 1 THEN	$
		WEIGHT = WEIGHT * (IMAGE(POS) NE MISSING)
	INT = INT + IMAGE(POS)*WEIGHT
	W_TOTAL = W_TOTAL + WEIGHT
;
	POS = IX1 + S(1)*IY2
	WEIGHT = (1. - DX) * DY
	IF N_ELEMENTS(MISSING) EQ 1 THEN	$
		WEIGHT = WEIGHT * (IMAGE(POS) NE MISSING)
	INT = INT + IMAGE(POS)*WEIGHT
	W_TOTAL = W_TOTAL + WEIGHT
;
	POS = IX2 + S(1)*IY1
	WEIGHT = DX * (1. - DY)
	IF N_ELEMENTS(MISSING) EQ 1 THEN	$
		WEIGHT = WEIGHT * (IMAGE(POS) NE MISSING)
	INT = INT + IMAGE(POS)*WEIGHT
	W_TOTAL = W_TOTAL + WEIGHT
;
	POS = IX2 + S(1)*IY2
	WEIGHT = DX * DY
	IF N_ELEMENTS(MISSING) EQ 1 THEN	$
		WEIGHT = WEIGHT * (IMAGE(POS) NE MISSING)
	INT = INT + IMAGE(POS)*WEIGHT
	W_TOTAL = W_TOTAL + WEIGHT
;
;  Check the size of W_TOTAL.
;
	W_SIZE = SIZE(W_TOTAL)
;
;  If W_TOTAL is an array, then use the following procedure.  Set any points
;  that cannot be interpolated to the value MISSING.
;
	IF W_SIZE(0) NE 0 THEN BEGIN
		IF N_ELEMENTS(MISSING) NE 1 THEN BEGIN
			POS = WHERE(W_TOTAL NE 0,N_FOUND)
			IF N_FOUND GT 0 THEN INT(POS) = INT(POS) / W_TOTAL(POS)
			POS = WHERE(W_TOTAL EQ 0,N_FOUND)
			IF N_FOUND GT 0 THEN INT(POS) = MISSING
		END ELSE BEGIN
			INT = INT / W_TOTAL
		ENDELSE
;
;  If W_TOTAL is a scaler, then use the following procedure.  Again, if the
;  point cannot be interpolated, return the value MISSING.
;
	END ELSE IF (W_TOTAL NE 0) THEN BEGIN
		INT = INT / W_TOTAL
	END ELSE BEGIN
		INT = MISSING
	ENDELSE
;
	RETURN,INT
     END

@
