# Supplementary material for: Using a Failing Human Ventricular Cardiomyocyte Model to Re-Evaluate Ca2+ Cycling, Voltage Dependence, and Spark Characteristics
Source: Biomolecules. 2024 Oct 28;14(11):1371. doi: 10.3390/biom14111371 (PMC11591732; doi:10.3390/biom14111371)
Supplement: Supplementary file 1 [file biomolecules-14-01371-s001.zip › ECC_GPU_WT/plot_IDL_3_State_RyR/RCS/logspace.pro,v]

head	1.1;
access;
symbols;
locks; strict;
comment	@# @;


1.1
date	2012.01.15.23.45.17;	author minhtuan;	state Exp;
branches;
next	;


desc
@@


1.1
log
@Initial revision
@
text
@FUNCTION LOGSPACE, A, B, N
  L = DINDGEN(N) / (N – 1.0D) * (B – A) + A
  L = 10^L
  return, L
END
@
