# Supplementary material for: Using a Failing Human Ventricular Cardiomyocyte Model to Re-Evaluate Ca2+ Cycling, Voltage Dependence, and Spark Characteristics
Source: Biomolecules. 2024 Oct 28;14(11):1371. doi: 10.3390/biom14111371 (PMC11591732; doi:10.3390/biom14111371)
Supplement: Supplementary file 1 [file biomolecules-14-01371-s001.zip › ECC_GPU_WT/plot_IDL_3_State_RyR/RCS/read_hdf_regular.pro,v]

head	1.1;
access;
symbols;
locks; strict;
comment	@# @;


1.1
date	2012.01.11.16.03.07;	author minhtuan;	state Exp;
branches;
next	;


desc
@@


1.1
log
@Initial revision
@
text
@pro read_hdf_regular, hdf_filename=hdf_filename
  COMMON block_globalvars
  COMMON block_datafolder
  COMMON block_paramfiles
  COMMON block_datahdf_regular
  COMMON block_deriveddata
  
  file_id = H5F_OPEN(hdf_filename)

  ;; open the dataset within the file
  dataset_id1 = H5D_OPEN(file_id, '/LEAK')

  ;; read in the actual data
  total_data = H5D_READ(dataset_id1)

  h5d_close, dataset_id1
  h5f_close, file_id

                                ;print, size(total_data, /DIMENSION)
  dims = size(total_data, /DIMENSION)
  cols = dims[0]
  rows = dims[1]
  print, "total_data dimension", cols, rows
  ;; END READING HDF data

  ;; parsing data

  time = reform(total_data[0,*], rows)
  ;time = time-data_time_start   ; subtract to get time zero as starting point for all data
  Vm = reform(total_data[1, *], rows)
  idx = long(1)

  sfu_state = long(total_data[idx+1L:idx+NSFU, *])      
  idx = long(idx) + NSFU
  Ca_ds = total_data[idx+1L:idx+NSFU,*]
  idx = idx + NSFU
  Ca_jsr = total_data[idx+1L:idx+NSFU,*]
  idx = idx + NSFU
  p_nj = total_data[idx+1:idx+NUM_STATES_NJ,*]
  idx = idx + NUM_STATES_NJ

  Na_i = reform(total_data[idx+1L, *], rows)
  K_i  = reform(total_data[idx+2L, *], rows)
  m_Na  = reform(total_data[idx+3L, *], rows)
  h_Na  = reform(total_data[idx+4L, *], rows)
  j_Na  = reform(total_data[idx+5L, *], rows)
  a_Ktof = reform(total_data[idx+6L, *], rows)
  in_Ktof = reform(total_data[idx+7L, *], rows)
  a_Ktos = reform(total_data[idx+8L, *], rows)
  in_Ktos = total_data[idx+9L, *]
  a_Kss  = total_data[idx+10L, *]
  in_Kss  = total_data[idx+11L, *]
  idx = idx + 11L

  ;; number of channels open at each time point
  LCC_states = long(sfu_state / NUM_STATES_RyRs)
  RyR_states = long(sfu_state mod NUM_STATES_RyRs)

end
@
