# Supplementary material for: Using a Failing Human Ventricular Cardiomyocyte Model to Re-Evaluate Ca2+ Cycling, Voltage Dependence, and Spark Characteristics
Source: Biomolecules. 2024 Oct 28;14(11):1371. doi: 10.3390/biom14111371 (PMC11591732; doi:10.3390/biom14111371)
Supplement: Supplementary file 1 [file biomolecules-14-01371-s001.zip › ECC_GPU_WT/plot_IDL_3_State_RyR/RCS/spatial_singlespark_wc.pro,v]

head	1.2;
access;
symbols;
locks
	minhtuan:1.2; strict;
comment	@# @;


1.2
date	2012.01.09.05.46.39;	author minhtuan;	state Exp;
branches;
next	1.1;

1.1
date	2012.01.09.04.37.03;	author minhtuan;	state Exp;
branches;
next	;


desc
@@


1.2
log
@add peak time detection
@
text
@;; Author: Hoang-Trong Minh Tuan
;; Affiliation: George Mason University, 2011
;; parameters:
;;   - param_file    = parameter file
;;   - target_folder =
;;   - sub_folder    = a sub-folder inside target_folder if the .H5 data is here
;; NOTE: Username is 'minhtuan' by default
;; The function use information setting from main_plot.pro with
;;    base_filename
;;    CRU_ID
;;    glob_flag_write2png
pro spatial_singlespark_wc, param_file=param_file, sub_folder=sub_folder
  COMMON block_paramfiles
  COMMON block_globalvars
  COMMON block_deriveddata
  COMMON block_datafolder
  COMMON block_greekchar
  COMMON block_datahdf_wc, num_timepoints, hdf_file_ID, region_dimX, region_dimY, region_dimZ
  
  read_paramfile, param_file=param_file, target_folder=target_folder, root_dir=root_dir

  spatial_testfile='testspatialdata_file.txt'
  read_spatial_testfile, param_file=spatial_testfile, target_folder=target_folder, root_dir=root_dir
  
  x_stride = lspacing/dX_
  y_stride = tspacing/dY_
  z_stride = tspacing/dZ_
  x_safe = long(dist2membrane/dX_)
  y_safe = long(dist2membrane/dY_)
  z_safe = long(dist2membrane/dZ_)
  
  ;print, 'stride ', x_stride, y_stride, z_stride
  ;stop
  
  ;; Fluo-3 data (Smith'98)
  F_T = 50D                     ; 
  kon_F = 0.08e3                ;   % uM-1 s-1
  koff_F = 0.09e3               ;  % s-1
  CaF_infty = Ca_myo*F_T / (koff_F/kon_F + ca_myo)

  ; if (prcent_orphan_sfu gt 0) then begin
  ;    P_dhpr_nj = P_dhpr_nj + P_dhpr * double(N_L) * NSFU * prcent_orphan_sfu 
  ;    ;; Use with orphan test case
  ;    NSFU =long(NSFU * float(1-prcent_orphan_sfu))
  ;    P_dhpr_T = P_dhpr * double(NSFU * N_L)
  ; endif

  ;; INIT DEVICE
  ;device_init, one_plot_figure, ps_filename

  ;;;;;;;;;;;;;;;;;;;;;;;;;;;;;;;;;;;;;;;;;;;;;;;
  ;; check number of HDF5 files and setting for plotting
  data_folder = ['minhtuan', target_folder, sub_folder]
  if (not keyword_set(base_filename)) then base_filename = 'cmyo-'
  numfiles = check_num_datafiles(data_folder, root_dir, base_filename, datafile_list)
  print, "total data files: ", numfiles

  ;; TUAN PLAN
  ;; inside: generate a picture
  ;; outside: iterate reading all datasets + all files
  ;;         to generate a video

  ;; region to calculate the area
  dimvalue = 2.0D
  ; region_dimX = 2.0D ; um
  ; region_dimY = 2.0D ; um
  ; region_dimZ = 2.0D ; um
  region_dimX = dimvalue ; um
  region_dimY = dimvalue ; um
  region_dimZ = dimvalue ; um
  
  ;; do the animation

  globaltime = []
  avg_data_arr = [] ; which can be cmyo, cnsr, CaF-
  ;; 1: loop through files
  ;;SETTING: loop files starting with datafile_list[glob_file_index] to plot the last second
  glob_file_index = 0 ;; starting index of data files to read in
                                ;numfiles = 1        ; disable later
  
  FOR iter_file = glob_file_index, numfiles-1 DO BEGIN ; LOOP FILES
     hdf_filename = datafile_list[iter_file]  
     print, 'file 2 read: ', hdf_filename
     ;; at each file:
     ;; strategy: read in /time dataset first
     ;; 1.1. read time
     what2read='time'           ; 'time' or 'cmyo'
     time_vect=[]
     read_hdf_spatial_wc, hdf_filename=hdf_filename, what2read=what2read, status='firstread', $
                       data_result=time_vect
                                ;globaltime = [globaltime, time_vect]
     time_index = 0
     num_dataset = num_timepoints
     ;;num_dataset = 1       ; disable later
     stride_dset = 1            ; jump every number of dataset ??? (to reduce reading time)
                                ; remember this should be used for animation generation only
                                ; other than that, it may affect data analysis
     ;; the maximum data point
     max_vdata = 0D

     for iter_dset = 1, num_dataset, stride_dset do begin ; LOOP DataSet
        ;; time
        time_index = iter_dset - 1 ; zero-based index
        globaltime = [globaltime, time_vect(time_index)]
        
        dset_name = "/data-" + string(iter_dset, format='(i3.3)')
                                ;print, "dataset: ", dset_name
        data_arr=[]

        read_hdf_spatial_wc, what2read='single_cru-cube', status='continue', $
                             dset_name=dset_name, data_result=data_arr
        avg_data_arr = [avg_data_arr, avg(data_arr)]

        data_1layer = []
        read_hdf_spatial_wc, what2read='single_cru-vlayer', status='continue', $
                             dset_name=dset_name, data_result=data_1layer
        max_vdata = max([max_vdata, max(data_1layer)])

        ;; write to PNG file
        if (glob_flag_write2png eq 1) then begin
           file_index = 1+(iter_dset-1)/stride_dset
           pfile = base_filename+'frame-' + STRING(file_index, FORMAT="(I5.5)") ;+ '.png'
           subdir = ['minhtuan', '', target_folder, 'png_data']
                                ;subdir = ['minhtuan', '', target_folder]
           png_file = filepath(pfile, subdirectory=subdir, root_dir=root_dir) 
                                ;WRITE_PNG, file, TVRD(TRUE=1)
           ;; plot the surface of cmyo_arrex
                                ;set_plot, 'X'
           tmp_dimension = size(cmyo_vlayer, /dimension)
           x_axis=indgen(tmp_dimension(1))
           y_axis=indgen(tmp_dimension(0))
                                ;z=fltarr(tmp_dimension(1), tmp_dimension(0), /nozero)
                                ;z =exp(-(x_axis^2 +y2d^2)) + 0.6*exp(-((x_axis+1.8)^2 +(y2d) ^2))
                                ;shade_surf, z, x_axis, y_axis
                                ;shade_surf, cmyo_arr, x_axis, y_axis, zrange=[0,1]
                                ;SHADE_SURF, Z, SHADES=BYTSCL(Z, TOP = !D.TABLE_SIZE)
           thisDevice = !D.Name
           Set_Plot, 'Z'
           Device, Set_Resolution=[640,512], Decomposed=0, Set_Pixel_Depth=24
           cgErase
           cgLoadCT, 33
                                ;cgSurf, cgDemoData(2), /Elevation, /Shaded;, $
                                ;cgSurf, cmyo_arr, /Elevation_Shading, /Shaded, $
                                ;        TSIZE=0.8, TITLE='Time: ' + string(time_vect(time_index)*100, format='(F7.3)') + '(ms); AVG(cmyo) = ' + $
                                ;        string(avg(cmyo_arr), format='(F6.2)')
           cgSurf, data_1layer, /Elevation_Shading, /Shaded
           cgText, 0.25, 0.850, 'Time: ' + $
                   string(time_vect(time_index)*100, format='(F5.3)') + '(ms);AVG(cmyo) = ' + $
                   string(avg(data_1layer), format='(F6.2)'), /Normal
                                ; ;cgText, 0.25, 0.850, 'Time: (ms)', /Normal
           void = cgSnapshot(File=png_file, /PNG, /NoDialog)
           Set_Plot, thisDevice
                                ;stop
        endif
           
           ; cmyo_arr = []
           ; dset_name = group_name + "/hdataset-" + string(iter_dset, format='(i3.3)')
           ; read_hdf_spatial, what2read='cmyo-single_cru', status='continue', dset_name=dset_name, data_result=cmyo_arr
           ; hglobal_cmyo = [hglobal_cmyo, avg(cmyo_arr)]
           ;read_hdf_spatial, what2read='cmyo', status='continue', dset_name=dset_name, data_result=cmyo_arr ;,  $
           ;; display the time point + average cmyo within the area
           
     endfor ; END LOOP DataSet
  endfor ; END LOOP FILES
  ;print, size(globaltime, /dimension)
  ;print, size(vglobal_cmyo, /dimension)
  ;stop
  vlayer_peak_found = 0
  time_at_peak = 0D
  FOR iter_file = glob_file_index, numfiles-1 DO BEGIN ; LOOP FILES
     hdf_filename = datafile_list[iter_file]  
     print, 'file 2 read: ', hdf_filename
     ;; at each file:
     ;; strategy: read in /time dataset first
     ;; 1.1. read time
     what2read='time'           ; 'time' or 'cmyo'
     time_vect=[]
     read_hdf_spatial_wc, hdf_filename=hdf_filename, what2read=what2read, status='firstread', $
                       data_result=time_vect
                                ;globaltime = [globaltime, time_vect]
     time_index = 0
     num_dataset = num_timepoints
     ;;num_dataset = 1       ; disable later
     for iter_dset = 1, num_dataset, stride_dset do begin ; LOOP DataSet
        ;; time
        time_index = iter_dset - 1 ; zero-based index
        dset_name = "/data-" + string(iter_dset, format='(i3.3)')
                                ;print, "dataset: ", dset_name
        data_1layer = []
        read_hdf_spatial_wc, what2read='single_cru-vlayer', status='continue', $
                             dset_name=dset_name, data_result=data_1layer
        if (vlayer_peak_found eq 0) then begin
           if (max(data_1layer) ge max_vdata) then begin
              time_at_peak = time_vect(time_index)
              vlayer_peak_found  = 1
           endif
        endif
   endfor ; END LOOP DataSet
  endfor ; END LOOP FILES

  ;; PLOTTINGx
  ps_filename='test' + base_filename + string(CRU_ID, format='(I3.3)') + $
              string(dimvalue, format='(I2.2)')
  ;device_type='PS'
  pagesize=[10,20]
  device_init_postscript, plot_filename=ps_filename, pagesize=pagesize

  xstart = time_at_peak - 0.020
  xend = min(time_at_peak + 0.080, t_end)
  tmp = WHERE(globaltime lt xstart, count1)
  tmp = WHERE(globaltime gt xend, count2)

  if (base_filename eq 'cmyo-') then begin
     num_plots = 4
     !p.multi  = [0, 2, num_plots/2]
     detect_ytitle, base_filename, ytitle=ytitle

     data1D = avg_data_arr(count1-1:n_elements(globaltime)-count2,*)
     datatime = globaltime(count1-1:n_elements(globaltime)-count2)

     plot, datatime, data1D, $
           YTITLE = ytitle      ; ,  YRANGE=[0,2]
;  plot, globaltime, hglobal_cmyo, $
;         YTITLE = "Horizontal: Ca!Bmyo!N ["+char_mu+"M]" ;, YRANGE=[0,2]

     CaF_arr = avg_data_arr * F_T / (koff_F/kon_F + avg_data_arr)
     data1D = CaF_arr(count1-1:n_elements(globaltime)-count2,*)
     plot, datatime, data1D/CaF_infty, $
           YTITLE = "F/F!B0!N"  ; ,  YRANGE=[0,2]

     data1D = CaF_arr(count1-1:n_elements(globaltime)-count2,*)
     plot, datatime, data1D, $
           YTITLE = "CaF (post-calculated)"      ; ,  YRANGE=[0,2]

  endif else if (base_filename eq 'CaF-') then  begin
     num_plots = 4
     !p.multi  = [0, 2, num_plots/2]
     detect_ytitle, base_filename, ytitle=ytitle
     
     data1D = avg_data_arr(count1-1:n_elements(globaltime)-count2,*)
     datatime = globaltime(count1-1:n_elements(globaltime)-count2)
     plot, datatime, data1D, $
           YTITLE = ytitle ; ,  YRANGE=[0,2]     
     plot, datatime, data1D/CaF_infty, $
           YTITLE = "F/F!B0!N" ; ,  YRANGE=[0,2]     
  endif
  ;data_time_start = 0
  ;group_id = 1

;  FOR iter = glob_file_index+1, numfiles-1 DO BEGIN
;     hdf_filename = datafile_list[iter]
;     print, hdf_filename
;     @@read_hdf_ecc5
;     @@plot_comparison_HF_paper3_cont
;  ENDFOR ;; end looping all HDF5 files
  ;data_time_start = time[0]

  device_close, plot_filename=ps_filename

  print, 'TUAN test code'


end

; pro making_waves 
; a = fltarr(256,3,63) 
; for i=0,255 do for j=0,2 do for k=0,62 do $ 
;     a(i,j,k) = sin(float(i-k)/10.)/exp((float(i)/200.)) 
; frames=bytarr(400,300,63)
; window,retain=2,/free,title='making waves',xsize=400,ysize=300 
; for k=0,62 do begin $ 
; shade_surf, a(*,*,k) & $ 
; frames(0,0,k) = tvrd() & $ 
; end
; movie, frames, order=0 
; end 


; Show Gaussian with shades created by scaling  
; elevation into the range of bytes.  
;;SHADE_SURF, Z, SHADES=BYTSCL(Z, TOP = !D.TABLE_SIZE)  
; Draw the mesh surface over the shaded figure.  
; Suppress the axes:  
;;SURFACE, Z, XST = 4, YST = 4, ZST = 4, /NOERASE  
@


1.1
log
@Initial revision
@
text
@d80 1
d98 3
d117 2
d168 32
d208 5
d217 5
a221 1
     plot, globaltime, avg_data_arr, $
d227 2
a228 1
     plot, globaltime, CaF_arr/CaF_infty, $
d231 2
a232 1
     plot, globaltime, CaF_arr, $
d239 4
a242 1
     plot, globaltime, avg_data_arr, $
d244 1
a244 1
     plot, globaltime, avg_data_arr/CaF_infty, $
@
