# Supplementary material for: Using a Failing Human Ventricular Cardiomyocyte Model to Re-Evaluate Ca2+ Cycling, Voltage Dependence, and Spark Characteristics
Source: Biomolecules. 2024 Oct 28;14(11):1371. doi: 10.3390/biom14111371 (PMC11591732; doi:10.3390/biom14111371)
Supplement: Supplementary file 1 [file biomolecules-14-01371-s001.zip › ECC_GPU_WT/plot_IDL_3_State_RyR/RCS/spatial_singlespark_wc_compare.pro,v]

head	1.2;
access;
symbols;
locks
	minhtuan:1.2; strict;
comment	@# @;


1.2
date	2012.01.16.03.26.15;	author minhtuan;	state Exp;
branches;
next	1.1;

1.1
date	2012.01.09.04.37.00;	author minhtuan;	state Exp;
branches;
next	;


desc
@@


1.2
log
@update
@
text
@;; Author: Hoang-Trong Minh Tuan
;; Affiliation: George Mason University, 2011
;; parameters:
;;   - param_file    = parameter file
;;   - target_folder =
;;   - sub_folder    = a sub-folder inside target_folder if the .H5 data is here
;; NOTE: Username is 'minhtuan' by default
;; The function use information setting from main_plot.pro with
;;    base_filename
;;    CRU_ID
;;    glob_flag_write2png
;; V1.0: use cube to find average
;; V1.1: use sphere
pro spatial_singlespark_wc_compare, param_file=param_file, sub_folder=sub_folder, caffeine=caffeine
  COMMON block_paramfiles
  COMMON block_globalvars
  COMMON block_deriveddata
  COMMON block_datafolder
  COMMON block_greekchar
  COMMON block_datahdf_wc, num_timepoints, hdf_file_ID, region_dimX, region_dimY, region_dimZ
  COMMON block_tekcolor
  common block_datahdf_regular, Vm, time, Ca_ds, Ca_jsr, p_nj, $
     Na_i, K_i, m_Na, h_Na, j_Na, $
     a_Ktof, a_Ktos, in_Ktof, in_Ktos, a_Kss, in_Kss, $
     sfu_state, LCC_states, RyR_states
  
  read_paramfile, param_file=param_file, target_folder=target_folder, root_dir=root_dir

  spatial_testfile='testspatialdata_file.txt'
  read_spatial_testfile, param_file=spatial_testfile, target_folder=target_folder, root_dir=root_dir
      
  ;; region to calculate the average concentration
  dimvalue = 2.0D
  region_dimX = dimvalue ; um
  region_dimY = dimvalue ; um
  region_dimZ = dimvalue ; um
  
  ;;SETTING: loop files starting with datafile_list[glob_file_index] to plot the last second
  globaltime = [] ; vector contains time information
  glob_file_index = 0 ;; starting index of data files to read in
  stride_dset = 2               ; jump every number of dataset ??? (to reduce reading time)
                                ; remember this should be used for animation generation only
                                ; other than that, it may affect data analysis
                                ;numfiles = 1        ; disable later
  ;;;;;;;;;;;;;;;;;;;;;;;;;;;;;;;;;;;;;;;;;;;;;;;;;;;;
  ;; detect the average Cmyo in a sphere
  ;;;;;;;;;;;;;;;;;;;;;;;;;;;;;;;;;;;;;;;;;;;;;;;
  data_folder = ['minhtuan', target_folder, sub_folder]
  base_filename = 'cmyo-'
  ;;check number of HDF5 files and setting for plotting
  numfiles = check_num_datafiles(data_folder, root_dir, base_filename, datafile_list)
  avg_data_arr = [] 
  max_vdata = 0D                                       ;;the maximum data point
  FOR iter_file = glob_file_index, numfiles-1 DO BEGIN ; LOOP FILES
     hdf_filename = datafile_list[iter_file]  
     print, 'file 2 read: ', hdf_filename
     ;; at each file:
     ;; strategy: read in /time dataset first
     ;; 1.1. read time
     what2read='time'           ; 'time' or 'cmyo'
     time_vect=[]
     read_hdf_spatial_wc, hdf_filename=hdf_filename, what2read=what2read, status='firstread', $
                       data_result=time_vect
     time_index = 0
     num_dataset = num_timepoints
     for iter_dset = 1, num_dataset, stride_dset do begin ; LOOP DataSet
        ;; time
        time_index = iter_dset - 1 ; zero-based index
        globaltime = [globaltime, time_vect(time_index)]
        
        dset_name = "/data-" + string(iter_dset, format='(i3.3)')

        data_arr=[]
        read_hdf_spatial_wc, what2read='single_cru-cube', status='continue', $
                             dset_name=dset_name, data_result=data_arr
        avg_data_arr = [avg_data_arr, avg_sphere(data_arr)]

        data_1layer = []
        read_hdf_spatial_wc, what2read='single_cru-vlayer', status='continue', $
                             dset_name=dset_name, data_result=data_1layer
        max_vdata = max([max_vdata, max(data_1layer)])
   endfor ; END LOOP DataSet
  endfor ; END LOOP FILES
  avg_cmyo_arr=avg_data_arr

  ;;;;;;;;;;;;;;;;;;;;;;;;;;;;;;;;;;;;;;;;;;;;;
  ;; detect time at which Ca2+ spark reaches peak
  ;;;;;;;;;;;;;;;;;;;;;;;;;;;;;;;;;;;;;;;;;;;;;
  vlayer_peak_found = 0
  time_at_peak = 0D
  FOR iter_file = glob_file_index, numfiles-1 DO BEGIN ; LOOP FILES
     hdf_filename = datafile_list[iter_file]  
     print, 'file 2 read: ', hdf_filename
     ;; at each file:
     ;; strategy: read in /time dataset first
     ;; 1.1. read time
     what2read='time'           ; 'time' or 'cmyo'
     time_vect=[]
     read_hdf_spatial_wc, hdf_filename=hdf_filename, what2read=what2read, status='firstread', $
                       data_result=time_vect
                                ;globaltime = [globaltime, time_vect]
     time_index = 0
     num_dataset = num_timepoints
     ;;num_dataset = 1       ; disable later
     for iter_dset = 1, num_dataset, stride_dset do begin ; LOOP DataSet
        ;; time
        time_index = iter_dset - 1 ; zero-based index
        dset_name = "/data-" + string(iter_dset, format='(i3.3)')

        data_1layer = []
        read_hdf_spatial_wc, what2read='single_cru-vlayer', status='continue', $
                             dset_name=dset_name, data_result=data_1layer
        if (vlayer_peak_found eq 0) then begin
           if (max(data_1layer) ge max_vdata) then begin
              time_at_peak = time_vect(time_index)
              vlayer_peak_found  = 1
           endif
        endif
   endfor ; END LOOP DataSet
  endfor ; END LOOP FILES

  
  ;;;;;;;;;;;;;;;;;;;;;;;;;;;;;;;;;;;;;;;;;;;;;;;;;;;;
  ;; detect the average CaF in a sphere
  ;; here we need
  ;;   - add noise
  ;;   - add PSF
  ;; noise should come first. however, test add nosie first or second better
  ;;;;;;;;;;;;;;;;;;;;;;;;;;;;;;;;;;;;;;;;;;;;;;;
  psf_size = 2.0D               ; um
  ;psf_size = 1.0D               ; um
  pixel_resolution = 0.2 ; um
  npixel = [psf_size/pixel_resolution, $
            psf_size/pixel_resolution, $
            psf_size/pixel_resolution] ; the size of the PSF (unit of pixels)
  fwhm = [fix(0.4/pixel_resolution), fix(0.4/pixel_resolution), fix(0.8/pixel_resolution)] 
  ndim = 3
  ;PSF = psf_gaussian (NPIXEL=npixel, NDIMENSION=ndim, FWHM=fwhm) 
  PSF = psf_gaussian (NPIXEL=npixel, NDIMENSION=ndim, FWHM=fwhm, /NORMALIZE)

  ;; add noise to the data
                                ;x=linspace(0,Time(end),Time(end)/2e-3)
  tX = globaltime
                                ;y=linspace(Dist1(1),Dist1(end),Dist1(end)*2/100e-3);
  tY = linspace(0,dimvalue, dimvalue/pixel_resolution+1)
                                ;[X Y] = meshgrid(x,y);
                                ;tX, tY = 
                                ;Z = rand(length(x),length(y))';
                                ;!create object
  DefSysV, '!RNG', Obj_New('RandomNumberGenerator')
                                ;! generate a vector Z
                                ;randomNumbers = !RNG -> GetRandomNumbers(n_elements(tX), n_elements(tY))
  ;; uniform distributioin
  randomNumbers = !RNG -> GetRandomNumbers(n_elements(tY), n_elements(tY), n_elements(tY)) - 0.5
                                ;[Xi Yi] = meshgrid(Time,Dist1);
                                ;Zi=interp2(X,Y,Z,Xi,Yi)';
                                ;Zi = interp2(randomNumbers, tX, tY)
                                ;F0=mean(mean(CaF1(1:10,:)));
  ;F0 = mean(avg_caf_arr)
  F0 = 4.4D
  ;F0=0.0D
  XX=2*F0 ;; two-times F0
  ;stop
                                ;stop
                                ;CaF1noise=CaF1+(XX*Zi);
                                ;F0=mean(mean(CaF1noise(1:10,:)));
  

  avg_data_arr = []             ; 
  base_filename = 'CaF-'
  numfiles = check_num_datafiles(data_folder, root_dir, base_filename, datafile_list) 
  print, "total data files: ", numfiles
    
  FOR iter_file = glob_file_index, numfiles-1 DO BEGIN ; LOOP FILES
     hdf_filename = datafile_list[iter_file]  
     print, 'file 2 read: ', hdf_filename

     what2read='time' 
     time_vect=[]
     read_hdf_spatial_wc, hdf_filename=hdf_filename, what2read=what2read, status='firstread', $
                       data_result=time_vect
     time_index = 0
     num_dataset = num_timepoints
     for iter_dset = 1, num_dataset, stride_dset do begin ; LOOP DataSet
        dset_name = "/data-" + string(iter_dset, format='(i3.3)')
        data_arr=[]
        read_hdf_spatial_wc, what2read='single_cru-cube', status='continue', $
                             dset_name=dset_name, data_result=data_arr, psf=PSF, $
                             pixel_resolution=pixel_resolution
        data_arr = data_arr + XX*randomNumbers
        avg_data_arr = [avg_data_arr, avg_sphere(data_arr)]
     endfor                     ; END LOOP DataSet
  endfor ; END LOOP FILES
  avg_caf_arr = avg_data_arr

  ;;;;;;;;;;;;;;;;;;;;;;;;;;;;;;;;;;;;;;;;;;;;;;;;;;;;
  ;; detect the average Incx in a cube
  ;;;;;;;;;;;;;;;;;;;;;;;;;;;;;;;;;;;;;;;;;;;;;;;
  dimvalue = 2.0D
  ; region_dimX = 2.0D ; um
  ; region_dimY = 2.0D ; um
  ; region_dimZ = 2.0D ; um
  region_dimX = dimvalue ; um
  region_dimY = dimvalue ; um
  region_dimZ = dimvalue ; um
  avg_data_arr = []             ; 
  base_filename = 'Incx-'
  numfiles = check_num_datafiles(data_folder, root_dir, base_filename, datafile_list) 
  print, "total data files: ", numfiles
    
  FOR iter_file = glob_file_index, numfiles-1 DO BEGIN ; LOOP FILES
     hdf_filename = datafile_list[iter_file]  
     print, 'file 2 read: ', hdf_filename
     ;; at each file:
     ;; strategy: read in /time dataset first
     ;; 1.1. read time
     what2read='time'           ; 'time' or 'cmyo'
     time_vect=[]
     read_hdf_spatial_wc, hdf_filename=hdf_filename, what2read=what2read, status='firstread', $
                       data_result=time_vect
                                ;globaltime = [globaltime, time_vect]
     time_index = 0
     num_dataset = num_timepoints
     ;;num_dataset = 1       ; disable later
     for iter_dset = 1, num_dataset, stride_dset do begin ; LOOP DataSet
        dset_name = "/data-" + string(iter_dset, format='(i3.3)')
                                ;print, "dataset: ", dset_name
        data_arr=[]
        read_hdf_spatial_wc, what2read='single_cru-cube', status='continue', $
                             dset_name=dset_name, data_result=data_arr
        ;print, min(data_arr), max(data_arr)
        ;print, data_arr
        ;print, "A"
        avg_data_arr = [avg_data_arr, avg_sphere(data_arr)]
     endfor ; END LOOP DataSet
  endfor ; END LOOP FILES
  avg_Incx_arr = avg_data_arr
  ;detect_gridpoint, CRU_ID, idx, idy, idz, target_folder, root_dir
  ;print, idx, idy, idz
  ;; check min, max of avg_Incx_arr


  ;;;;;;;;;;;;;;;;;;;;;;;;;;;;;;;;;;;;;;;;;;;;;;;;;;;;
  ;; detect the average Cnsr in a cube
  ;;;;;;;;;;;;;;;;;;;;;;;;;;;;;;;;;;;;;;;;;;;;;;;
  dimvalue = 0.4D
  ; region_dimX = 2.0D ; um
  ; region_dimY = 2.0D ; um
  ; region_dimZ = 2.0D ; um
  region_dimX = dimvalue ; um
  region_dimY = dimvalue ; um
  region_dimZ = dimvalue ; um
  avg_data_arr = []             ; 
  base_filename = 'cnsr-'
  numfiles = check_num_datafiles(data_folder, root_dir, base_filename, datafile_list) 
  print, "total data files: ", numfiles
    
  FOR iter_file = glob_file_index, numfiles-1 DO BEGIN ; LOOP FILES
     hdf_filename = datafile_list[iter_file]  
     print, 'file 2 read: ', hdf_filename
     ;; at each file:
     ;; strategy: read in /time dataset first
     ;; 1.1. read time
     what2read='time'           ; 'time' or 'cmyo'
     time_vect=[]
     read_hdf_spatial_wc, hdf_filename=hdf_filename, what2read=what2read, status='firstread', $
                       data_result=time_vect
                                ;globaltime = [globaltime, time_vect]
     time_index = 0
     num_dataset = num_timepoints
     ;;num_dataset = 1       ; disable later
     for iter_dset = 1, num_dataset, stride_dset do begin ; LOOP DataSet
        dset_name = "/data-" + string(iter_dset, format='(i3.3)')
                                ;print, "dataset: ", dset_name
        data_arr=[]
        read_hdf_spatial_wc, what2read='single_cru-cube', status='continue', $
                             dset_name=dset_name, data_result=data_arr
        avg_data_arr = [avg_data_arr, avg_sphere(data_arr)]
     endfor ; END LOOP DataSet
  endfor ; END LOOP FILES
  avg_Cnsr_arr = avg_data_arr

  ;;;;;;;;;;;;;;;;;;;;;;;;;;;;;;;;;;;;;;;;;;;;;
  ;; read in Calcium subspace, Calcium jsr
  ;;;;;;;;;;;;;;;;;;;;;;;;;;;;;;;;;;;;;;;;;;;;
  ;; check number of HDF5 files and setting for plotting
  data_folder = ['minhtuan', target_folder, sub_folder]
  base_filename = 'data-'
  numfiles = check_num_datafiles(data_folder, root_dir, base_filename, datafile_list)
  print, "total data files: ", numfiles
  cds_arr = [] 
  cjsr_arr = []
  time_arr = []
  FOR iter_file = glob_file_index, numfiles-1 DO BEGIN ; LOOP FILES
     hdf_filename = datafile_list[iter_file]  
     print, 'file 2 read: ', hdf_filename
     read_hdf_regular, hdf_filename=hdf_filename
     cds_arr = [cds_arr, Ca_ds]
     cjsr_arr = [cjsr_arr, Ca_jsr]
     time_arr = [time_arr, time]
  endfor                        ; END LOOP FILES
  cds_arr = transpose(cds_arr)
  cjsr_arr= transpose(cjsr_arr)

  ;;;;;;;;;;;;;;;;;;;;;;;;;;;;;;;;;;;;;;;;;;;;;;;;;;;;
  ;; PLOTTING
  ;;;;;;;;;;;;;;;;;;;;;;;;;;;;;;;;;;;;;;;;;;;;;;;;;;;;
  ps_filename='test' + 'caf-cmyo' + target_folder + string(CRU_ID, format='(I3.3)') + $
              string(dimvalue, format='(I2.2)')
  ;device_type='PS'
  pagesize=[21,20]
  device_init_postscript, plot_filename=ps_filename, pagesize=pagesize
  
  TEK_COLOR
  num_plots = 6
  !p.multi  = [0, 2, num_plots/2]

  if (keyword_set(caffeine)) then begin
     count1 = 1
     count2 = 1
  endif else begin
     xstart = time_at_peak - 0.020
     xend = min(time_at_peak + 0.080, t_end)
     tmp = WHERE(globaltime lt xstart, count1)
     tmp = WHERE(globaltime gt xend, count2)
  endelse
  if (count2 eq 0) then count2=1
  
  datatime = globaltime(count1-1:n_elements(globaltime)-count2) ; in (sec)
  datatime = datatime * 1000 ; in (ms)

  detect_ytitle, base_filename, ytitle=ytitle

  ; data1D = avg_cmyo_arr(count1-1:n_elements(globaltime)-count2,*)
  ; plot, datatime, data1D, $
  ;       background=255, color=black_col, $
  ;       YTITLE = "[Ca]!Bmyo!N ("+char_mu+"M)",  YRANGE=[0,max(data1D)] ;, xrange=time_range
  ; CaF_arr = avg_cmyo_arr * F_T / (koff_F/kon_F + avg_cmyo_arr)
  ; data1D = CaF_arr(count1-1:n_elements(globaltime)-count2,*)
  ; datatime = globaltime(count1-1:n_elements(globaltime)-count2)
  ; plot, datatime, data1D, $
  ;       background=255, color=black_col, $
  ;       YTITLE = "[CaF] ("+char_mu+"M)",  YRANGE=[0,max(data1D)] ;, xrange=time_range
  ; oplot, globaltime, avg_caf_arr, $
  ;        color=red_col
  ; data1D = avg_caf_arr(count1-1:n_elements(globaltime)-count2,*)
  ; oplot, datatime, data1D, $
  ;        color=red_col
  ; legend,['rapid!BCaF!N', 'dyn!BCaF!N'],linestyle=0,colors=[black_col, red_col], $
  ;        textcolors=0
;position=[(first_Xright-first_Xleft)/2-2000, (first_Yright + idx_plotrow*plot_height[idx_plot])], /device
  ; tmp = CaF_arr/CaF_infty
  ; data1D = tmp(count1-1:n_elements(globaltime)-count2,*)
  
  ; plot, datatime, data1D, $
  ;       background=255, color=black_col, $
  ;       YTITLE = "F/F!B0!N" ;, xrange=time_range     ; ,  YRANGE=[0,2]
  ; CaF_infty = avg_caf_arr(0)
  ; data1D = avg_caf_arr(count1-1:n_elements(globaltime)-count2,*)
  
  ; oplot, datatime, data1D/CaF_infty, color=red_col

  data1D = avg_cmyo_arr(count1-1:n_elements(globaltime)-count2,*)
  plot, datatime, data1D, $
        background=255, color=black_col, $
        XMARGIN=[8, 8], YMARGIN=[4, 4], $
        YSTYLE=8, $
        xtitle="time (ms)", $
        YTITLE = "[Ca]!Bmyo!N ("+char_mu+"M)",  YRANGE=[0,max(data1D)] ;, xrange=time_range
  
  data1D = avg_caf_arr(count1-1:n_elements(globaltime)-count2,*)
  axis, yaxis=1, yrange=[min(data1D)*0.96,max(data1D)*1.05],/save, $
        ytitle="CaF ("+char_mu+"M)", ystyle=1, $
        color=red_col
  oplot, datatime, data1D, $
         color=red_col
  ;legend,['rapid!BCaF!N', 'dyn!BCaF!N'],linestyle=0,colors=[black_col, red_col], $
  ;       textcolors=0

  ;F0 = min(avg_caf_arr)
  F0 = avg(avg_caf_arr)
  print, "F0 ", F0
  data1D = avg_caf_arr(count1-1:n_elements(globaltime)-count2,*)
  data1D = data1D/F0
  plot, datatime, data1D, $
        background=255, color=black_col, $
        xtitle="time (ms)", $
        yrange=[0.99, max(data1D)*1.05], $
        YTITLE = "F/F!B0!N" ;, xrange=time_range     ; ,  YRANGE=[0,2]

  data1D = avg_Incx_arr(count1-1:n_elements(globaltime)-count2,*)
  plot, datatime, data1D, $
        background=255, color=black_col, $
        XMARGIN=[8, 8], YMARGIN=[4, 4], $
        YSTYLE=8, $
        xtitle="time (ms)", $
        YTITLE = "I!Bncx!N ("+char_mu+"A/cm^2)",  YRANGE=[min(data1D)-0.1,max(data1D)+0.1] ;, xrange=time_range
  ;stop
  
  data1D = avg_Cnsr_arr(count1-1:n_elements(globaltime)-count2,*)
  plot, datatime, data1D, $
        background=255, color=black_col, $
        XMARGIN=[8, 8], YMARGIN=[4, 4], $
        YSTYLE=8, $
        xtitle="time (ms)", $
        YTITLE = "[Ca]!Bnsr!N ("+char_mu+"M)",  YRANGE=[0,max(data1D)] ;, xrange=time_range


  ; arrayData = cds_arr(*,CRU_ID)
  ; peak_cds = max(arrayData)
  ; index = where(arrayData eq peak_cds, count1)
  ; time_at_peak = time_arr(index(0))
  ; globaltime = time_arr
  ; xstart = time_at_peak - 0.020
  ; xend = min([time_at_peak + 0.250, t_end])
  ; tmp = WHERE(globaltime lt xstart, count1)
  ; tmp = WHERE(globaltime ge xend, count2)
  ; if (count2 eq 0) then count2 = 1

  ytitle = "[Ca]!Bds!N ("+char_mu+"M)"
  time_arr = time_arr * 1000
  arrayData = cds_arr(*,CRU_ID)
  cgPlot, time_arr, arrayData, YRange=[Min(arrayData), 180], xrange=time_range, $
             ytitle = ytitle, XMARGIN=[8, 8], YMARGIN=[4, 4], $
             xtitle = "time (ms)"
  arrayData = cjsr_arr(*,CRU_ID)
  ; arrayData = arrayData(count1-1:n_elements(globaltime)-count2)
  ; time_arr = globaltime(count1-1:n_elements(globaltime)-count2)
  ;time_arr = time_arr * 1000
  ytitle = "[Ca]!Bjsr!N ("+char_mu+"M)"
  cgPlot, time_arr, arrayData, YRange=[Min(arrayData), 1080], $
          ytitle=ytitle, XMARGIN=[8, 8], YMARGIN=[4, 4], $
          xtitle = "time (ms)", xrange=[min(time_arr), max(time_arr)]

  device_close, plot_filename=ps_filename

  print, 'TUAN test code'
  stop

end

; pro making_waves 
; a = fltarr(256,3,63) 
; for i=0,255 do for j=0,2 do for k=0,62 do $ 
;     a(i,j,k) = sin(float(i-k)/10.)/exp((float(i)/200.)) 
; frames=bytarr(400,300,63)
; window,retain=2,/free,title='making waves',xsize=400,ysize=300 
; for k=0,62 do begin $ 
; shade_surf, a(*,*,k) & $ 
; frames(0,0,k) = tvrd() & $ 
; end
; movie, frames, order=0 
; end 


; Show Gaussian with shades created by scaling  
; elevation into the range of bytes.  
;;SHADE_SURF, Z, SHADES=BYTSCL(Z, TOP = !D.TABLE_SIZE)  
; Draw the mesh surface over the shaded figure.  
; Suppress the axes:  
;;SURFACE, Z, XST = 4, YST = 4, ZST = 4, /NOERASE  
@


1.1
log
@Initial revision
@
text
@d12 3
a14 1
pro spatial_singlespark_wc_compare, param_file=param_file, sub_folder=sub_folder
d22 4
d31 2
a32 39
  
  x_stride = lspacing/dX_
  y_stride = tspacing/dY_
  z_stride = tspacing/dZ_
  x_safe = long(dist2membrane/dX_)
  y_safe = long(dist2membrane/dY_)
  z_safe = long(dist2membrane/dZ_)
  
  ;print, 'stride ', x_stride, y_stride, z_stride
  ;stop
  
  ;; Fluo-3 data (Smith'98)
  F_T = 50D                     ; 
  kon_F = 0.08e3                ;   % uM-1 s-1
  koff_F = 0.09e3               ;  % s-1
  CaF_infty = Ca_myo*F_T / (koff_F/kon_F + ca_myo)

  ; if (prcent_orphan_sfu gt 0) then begin
  ;    P_dhpr_nj = P_dhpr_nj + P_dhpr * double(N_L) * NSFU * prcent_orphan_sfu 
  ;    ;; Use with orphan test case
  ;    NSFU =long(NSFU * float(1-prcent_orphan_sfu))
  ;    P_dhpr_T = P_dhpr * double(NSFU * N_L)
  ; endif

  ;; INIT DEVICE
  ;device_init, one_plot_figure, ps_filename

  ;;;;;;;;;;;;;;;;;;;;;;;;;;;;;;;;;;;;;;;;;;;;;;;
  ;; check number of HDF5 files and setting for plotting
  data_folder = ['minhtuan', target_folder, sub_folder]
  base_filename = 'cmyo-'
  numfiles = check_num_datafiles(data_folder, root_dir, base_filename, datafile_list)

  ;; TUAN PLAN
  ;; inside: generate a picture
  ;; outside: iterate reading all datasets + all files
  ;;         to generate a video

  ;; region to calculate the area
a33 3
  ; region_dimX = 2.0D ; um
  ; region_dimY = 2.0D ; um
  ; region_dimZ = 2.0D ; um
a37 5
  ;; do the animation

  globaltime = []
  avg_data_arr = [] ; which can be cmyo, cnsr, CaF-
  ;; 1: loop through files
d39 1
d41 1
a41 2
                                ;numfiles = 1        ; disable later
  stride_dset = 1               ; jump every number of dataset ??? (to reduce reading time)
d44 10
a53 3
  ;; the maximum data point
  max_vdata = 0D

a63 1
                                ;globaltime = [globaltime, time_vect]
a65 1
     ;;num_dataset = 1       ; disable later
d72 1
a72 1
                                ;print, "dataset: ", dset_name
a73 1

d76 1
a76 1
        avg_data_arr = [avg_data_arr, avg(data_arr)]
d86 3
d109 1
a109 1
                                ;print, "dataset: ", dset_name
d123 47
a169 1
  avg_data_arr = []             ; which can be cmyo, cnsr, CaF-
d177 37
a225 1
        
d229 13
d243 33
d278 1
a278 1
        avg_data_arr = [avg_data_arr, avg(data_arr)]
d281 25
a305 2
  avg_caf_arr = avg_data_arr
  
d307 1
d311 1
a311 1
  pagesize=[10,20]
d315 2
a316 2
  num_plots = 3
  !p.multi  = [0, 3, num_plots/3]
d318 15
a332 4
  xstart = time_at_peak - 0.020
  xend = time_at_peak + 0.080
  tmp = WHERE(globaltime lt xstart, count1)
  tmp = WHERE(globaltime gt xend, count2)
d334 26
a359 1
  time_range=[0,0.6]
d361 1
a361 1
  detect_ytitle, base_filename, ytitle=ytitle
a363 2
  datatime = globaltime(count1-1:n_elements(globaltime)-count2)

d366 5
a370 10
        YTITLE = "[Ca]!Bmyo!N ("+char_mu+"M)",  YRANGE=[0,2] ;, xrange=time_range
  CaF_arr = avg_cmyo_arr * F_T / (koff_F/kon_F + avg_cmyo_arr)

  data1D = CaF_arr(count1-1:n_elements(globaltime)-count2,*)
  datatime = globaltime(count1-1:n_elements(globaltime)-count2)
  plot, datatime, data1D, $
        background=255, color=black_col, $
        YTITLE = "[CaF] ("+char_mu+"M)",  YRANGE=[0,30] ;, xrange=time_range
  ; oplot, globaltime, avg_caf_arr, $
  ;        color=red_col
d372 3
d377 2
a378 3
  legend,['rapid!BCaF!N', 'dyn!BCaF!N'],linestyle=0,colors=[black_col, red_col], $
         textcolors=0
;position=[(first_Xright-first_Xleft)/2-2000, (first_Yright + idx_plotrow*plot_height[idx_plot])], /device
d380 5
a384 3
  tmp = CaF_arr/CaF_infty
  data1D = tmp(count1-1:n_elements(globaltime)-count2,*)
  
d387 2
d390 9
a398 4
  CaF_infty = avg_caf_arr(0)
  data1D = avg_caf_arr(count1-1:n_elements(globaltime)-count2,*)
  
  oplot, datatime, data1D/CaF_infty, color=red_col
d400 34
d438 1
a438 1

@
