# Supplementary material for: Using a Failing Human Ventricular Cardiomyocyte Model to Re-Evaluate Ca2+ Cycling, Voltage Dependence, and Spark Characteristics
Source: Biomolecules. 2024 Oct 28;14(11):1371. doi: 10.3390/biom14111371 (PMC11591732; doi:10.3390/biom14111371)
Supplement: Supplementary file 1 [file biomolecules-14-01371-s001.zip › ECC_GPU_WT/plot_IDL_3_State_RyR/RCS/spatial_singlespark_wc_fwhm_psf.pro,v]

head	1.2;
access;
symbols;
locks
	minhtuan:1.2; strict;
comment	@# @;


1.2
date	2012.01.11.22.53.15;	author minhtuan;	state Exp;
branches;
next	1.1;

1.1
date	2012.01.09.04.37.09;	author minhtuan;	state Exp;
branches;
next	;


desc
@@


1.2
log
@revise code,
add support Fnorm
@
text
@;; Author: Hoang-Trong Minh Tuan
;; Affiliation: George Mason University, 2011
;; parameters:
;;   - param_file    = parameter file
;;   - target_folder =
;;   - sub_folder    = a sub-folder inside target_folder if the .H5 data is here
;; NOTE: Username is 'minhtuan' by default
;; The function use information setting from main_plot.pro with
;;    base_filename
;;    CRU_ID
;;    glob_flag_write2png
;; to calculate FWHM for vertical layer and horizontal layer of a
;; single spark + generate line-scane image using PSF (Point-Spread Function)
pro spatial_singlespark_wc_fwhm_psf, param_file=param_file, sub_folder=sub_folder
  COMMON block_paramfiles
  COMMON block_globalvars
  COMMON block_deriveddata
  COMMON block_datafolder
  COMMON block_greekchar
  COMMON block_datahdf_wc, num_timepoints, hdf_file_ID, region_dimX, region_dimY, region_dimZ
  
  read_paramfile, param_file=param_file, target_folder=target_folder, root_dir=root_dir

  spatial_testfile='testspatialdata_file.txt'
  read_spatial_testfile, param_file=spatial_testfile, target_folder=target_folder, root_dir=root_dir
  
  ; x_stride = lspacing/dX_
  ; y_stride = tspacing/dY_
  ; z_stride = tspacing/dZ_
  ; x_safe = long(dist2membrane/dX_)
  ; y_safe = long(dist2membrane/dY_)
  ; z_safe = long(dist2membrane/dZ_)

  ;;;;;;;;;;;;;;;;;;;;;;;;;;;;;;;;;;;;;;;;;
  ;; region to calculate the area
  dimvalue = 4.0D               ; um
  ; region_dimX = 2.0D ; um
  ; region_dimY = 2.0D ; um
  ; region_dimZ = 2.0D ; um
  region_dimX = dimvalue        ; um
  region_dimY = dimvalue        ; um
  region_dimZ = dimvalue        ; um
  ;pixel_resolution = 0.05D      ; um
  ;pixel_resolution = 0.1D        ; um
  pixel_resolution = 0.2D       ; um
  print, "unit per pixel: ", pixel_resolution, "(um)"
  ;; PSF : point-spread function
  psf_size = 2.0D               ; um
  ;psf_size = 1.0D               ; um
  npixel = [psf_size/pixel_resolution, $
            psf_size/pixel_resolution, $
            psf_size/pixel_resolution] ; the size of the PSF (unit of pixels)
  ;fwhm = [fix(0.4/pixel_resolution), fix(1.0/pixel_resolution),
  ;fix(1.0/pixel_resolution)] ; FWHM of the microscopy in each
  ;direction
  ;fwhm = [fix(1.0/pixel_resolution), fix(1.0/pixel_resolution),
  ;fix(0.4/pixel_resolution)] ; FWHM of the microscopy in each
  ;direction
  fwhm = [fix(0.8/pixel_resolution), fix(0.8/pixel_resolution), fix(0.4/pixel_resolution)] ; FWHM of the microscopy in each direction
  ;fwhm = [fix(0.3/pixel_resolution), fix(0.4/pixel_resolution), fix(0.4/pixel_resolution)] 
  ndim = 2                                          ; an image
  ;PSF = psf_gaussian (NPIXEL=npixel, NDIMENSION=ndim, FWHM=fwhm) 
  PSF = psf_gaussian (NPIXEL=npixel, NDIMENSION=ndim, FWHM=fwhm, /NORMALIZE)

  ;;;;;;;;;;;;;;;;;;;;;;;;;;;;;;;;;;;;;;;;;;;;;;;
  ;; check number of HDF5 files and setting for plotting
  ;; Always use 'CaF-'
  ;;;;;;;;;;;;;;;;;;;;;;;;;;;;;;;;;;;;;;;;;;;;
  current_base_filename = base_filename
  base_filename = 'CaF-'
  data_folder = ['minhtuan', target_folder, sub_folder]
  h5_numfiles = check_num_datafiles(data_folder, root_dir, base_filename, datafile_list)
  print, "total data files: ", h5_numfiles


  ;;;;;;;;;;;;;;;;;;;;;;;;;;;;;;;;;;;;
  ;; Detect peak of CaF in each layer
  ;;;;;;;;;;;;;;;;;;;;;;;;;;;;;;;;;;;
  globaltime = []
  avg_data_arr = []             ; which can be cmyo, cnsr, CaF-
  h5_file_start_index = 0 ;; starting index of data files to read in
                                ;h5_numfiles = 1        ; disable later
  ;; the maximum data point
  max_vdata = 0D
  max_hdata = 0D
  FOR iter_file = h5_file_start_index, h5_numfiles-1 DO BEGIN ; LOOP FILES
     ;; detect the 2 peaks: one at horizontal layers, and one at vertical layers
     hdf_filename = datafile_list[iter_file]  
     print, 'file to read: ', hdf_filename
     ;; at each file:
     ;; strategy: read in /time dataset first
     what2read='time'  
     time_vect=[]
     read_hdf_spatial_wc, hdf_filename=hdf_filename, what2read=what2read, status='firstread', $
                          data_result=time_vect
     time_index = 0
     num_dataset = num_timepoints
     ;;num_dataset = 1       ; disable later
     stride_dset = 1            ; jump every number of dataset ??? (to reduce reading time)
                                ; remember this should be used for animation generation only
                                ; other than that, it may affect data analysis
     for iter_dset = 1, num_dataset, stride_dset do begin ; LOOP DataSet
        time_index = iter_dset - 1                        ; zero-based index
        globaltime = [globaltime, time_vect(time_index)]
        
        dset_name = "/data-" + string(iter_dset, format='(i3.3)')
        data_1layer = []
        read_hdf_spatial_wc, what2read='single_cru-vlayer', status='continue', $
                             dset_name=dset_name, data_result=data_1layer, psf=psf, $
                             pixel_resolution = pixel_resolution
        max_vdata = max([max_vdata, max(data_1layer)])
        ;print, "vertical", size(data_1layer, /dimension)
        
        data_1layer = []
        read_hdf_spatial_wc, what2read='single_cru-hlayer', status='continue', $
                             dset_name=dset_name, data_result=data_1layer, psf=psf, $
                             pixel_resolution=pixel_resolution
        max_hdata = max([max_hdata, max(data_1layer)])
        ;print, size(data_1layer, /dimension)
        ;stop
        
        ;; write to PNG file
        if (glob_flag_write2png eq 1) then begin
           file_index = 1+(iter_dset-1)/stride_dset
           pfile = base_filename+'frame-' + STRING(file_index, FORMAT="(I5.5)") ;+ '.png'
           subdir = ['minhtuan', '', target_folder, 'png_data']
                                ;subdir = ['minhtuan', '', target_folder]
           png_file = filepath(pfile, subdirectory=subdir, root_dir=root_dir) 
                                ;WRITE_PNG, file, TVRD(TRUE=1)
           ;; plot the surface of cmyo_arrex
                                ;set_plot, 'X'
           tmp_dimension = size(data_1layer, /dimension)
           x_axis=indgen(tmp_dimension(1))
           y_axis=indgen(tmp_dimension(0))
                                ;z=fltarr(tmp_dimension(1), tmp_dimension(0), /nozero)
                                ;z =exp(-(x_axis^2 +y2d^2)) + 0.6*exp(-((x_axis+1.8)^2 +(y2d) ^2))
                                ;shade_surf, z, x_axis, y_axis
                                ;shade_surf, cmyo_arr, x_axis, y_axis, zrange=[0,1]
                                ;SHADE_SURF, Z, SHADES=BYTSCL(Z, TOP = !D.TABLE_SIZE)
           thisDevice = !D.Name
           Set_Plot, 'Z'
           Device, Set_Resolution=[640,512], Decomposed=0, Set_Pixel_Depth=24
           cgErase
           cgLoadCT, 33
           ;cgLoadCT, 41
                                ;cgSurf, cgDemoData(2), /Elevation, /Shaded;, $
                                ;cgSurf, cmyo_arr, /Elevation_Shading, /Shaded, $
                                ;        TSIZE=0.8, TITLE='Time: ' + string(time_vect(time_index)*100, format='(F7.3)') + '(ms); AVG(cmyo) = ' + $
                                ;        string(avg(cmyo_arr), format='(F6.2)')
           cgSurf, data_1layer, /Elevation_Shading, /Shaded
           cgText, 0.25, 0.850, 'Time: ' + $
                   string(time_vect(time_index)*100, format='(F5.3)') + '(ms);AVG(CaF) = ' + $
                   string(avg(data_1layer), format='(F6.2)'), /Normal
                                ; ;cgText, 0.25, 0.850, 'Time: (ms)', /Normal
           void = cgSnapshot(File=png_file, /PNG, /NoDialog)
           Set_Plot, thisDevice
                                ;stop
        endif
     endfor ; END LOOP DataSet
  endfor    ; END LOOP FILES
  print, "peak in h-, and v- orientation: ", max_hdata, max_vdata
  ;stop

  ;;;;;;;;;;;;;;;;;;;;;;;;;;;;;;;;;
  ;; Detect time and data layer at which the peak occur
  ;;;;;;;;;;;;;;;;;;;;;;;;;;;;;;;;;
  iter_file = h5_file_start_index
  vlayer_peak_found = 0
  hlayer_peak_found = 0
  time_at_vpeak = 0D
  time_at_hpeak = 0D
  while (iter_file le h5_numfiles-1 and (vlayer_peak_found eq 0 or hlayer_peak_found eq 0)) do begin
     ;; detect the time and layer at which the peak occur
     hdf_filename = datafile_list[iter_file]  
     ;; strategy: read in /time dataset first
     what2read = 'time'
     time_vect=[]
     read_hdf_spatial_wc, hdf_filename=hdf_filename, what2read=what2read, status='firstread', $
                       data_result=time_vect
     time_index = 0
     num_dataset = num_timepoints
     ;;num_dataset = 1       ; disable later
     stride_dset = 1L            ; jump every number of dataset ??? (to reduce reading time)
                                ; remember this should be used for animation generation only
                                ; other than that, it may affect data analysis
     iter_dset = 1L-stride_dset
     while (iter_dset le num_dataset-1) do begin
        iter_dset = iter_dset + stride_dset

        time_index = iter_dset - 1 ; zero-based index
        
        dset_name = "/data-" + string(iter_dset, format='(i3.3)')
                                ;print, "dataset: ", dset_name
        if (vlayer_peak_found eq 0) then begin
           data_1layer = []
           read_hdf_spatial_wc, what2read='single_cru-vlayer', status='continue', $
                                dset_name=dset_name, data_result=data_1layer, psf=psf, $
                                pixel_resolution=pixel_resolution
           
           if (max(data_1layer) ge max_vdata) then begin
              data_vlayer = data_1layer
              time_at_vpeak = time_vect(time_index)
              vlayer_peak_found = 1
           endif
        endif
        if (hlayer_peak_found eq 0) then begin
           data_1layer = []
           read_hdf_spatial_wc, what2read='single_cru-hlayer', status='continue', $
                                dset_name=dset_name, data_result=data_1layer, psf=psf, $
                                pixel_resolution = pixel_resolution
           if (max(data_1layer) ge max_hdata) then begin
              data_hlayer = data_1layer
              time_at_hpeak = time_vect(time_index)
              hlayer_peak_found  = 1
           endif
        endif
     endwhile ; END LOOP DataSet
     iter_file = iter_file + 1
  endwhile    ; END LOOP FILES
  print, "max peak", max(data_hlayer), max(data_vlayer)
  print, "time peak", time_at_hpeak, time_at_vpeak
  ;stop

  ;;;;;;;;;;;;;;;;;;;;;;;;;;;;;;;;;;;;;;;;;;;
  ;; detect FWHM for data_vlayer
  ;;;;;;;;;;;;;;;;;;;;;;;;;;;;;;;;;;;;;;;;;;
  dim_arr = size(data_vlayer, /dimension)
  x_center = dim_arr(0)/2 - 1
  y_center = dim_arr(1)/2 - 1

  left_incr = 0
  right_incr = 0
  while (data_vlayer(x_center-left_incr,y_center) gt max_vdata/2) do begin
     left_incr = left_incr + 1
  endwhile
  while (data_vlayer(x_center+right_incr, y_center) gt max_vdata/2) do begin
     right_incr = right_incr + 1
  endwhile
  vFWHM = (left_incr+right_incr)*pixel_resolution
  print, 'prev', data_vlayer(x_center-left_incr+1, y_center), data_vlayer(x_center+right_incr-1, y_center)
  print, 'after', data_vlayer(x_center-left_incr, y_center), data_vlayer(x_center+right_incr, y_center)

  dim_arr = size(data_hlayer, /dimension)
  x_center = dim_arr(0)/2 - 1
  y_center = dim_arr(1)/2 - 1
  left_incr = 0
  right_incr = 0
  while (data_hlayer(x_center,y_center-left_incr) gt max_vdata/2) do begin
     left_incr = left_incr + 1
  endwhile
  while (data_hlayer(x_center, y_center+right_incr) gt max_vdata/2) do begin
     right_incr = right_incr + 1
  endwhile
  hFWHM = (left_incr+right_incr)*pixel_resolution
  print, 'prev', data_hlayer(x_center, y_center-left_incr+1), data_hlayer(x_center, y_center+right_incr-1)
  print, 'aft', data_hlayer(x_center, y_center-left_incr), data_hlayer(x_center, y_center+right_incr)

  print, 'vFWHM', vFWHM, '(um)'
  print, 'hFWHM', hFWHM, '(um)'

  ;;;;;;;;;;;;;;;;;;;;;;;;;;;;;;;;;;;;;;;;;;;;;;;;;;
  ;; PLOTTING
  ;;;;;;;;;;;;;;;;;;;;;;;;;;;;;;;;;;;;;;;;;;;;;;;;;;
  ; ps_filename='spark-CaF' + base_filename + string(CRU_ID, format='(I3.3)') + $
  ;             string(dimvalue, format='(I2.2)')
  ; ;device_type='PS'
  ; pagesize=[10,20]
  ; device_init_postscript, plot_filename=ps_filename, pagesize=pagesize
  ; num_plots = 2
  ; !p.multi  = [0, 1, num_plots]
  ; cgLoadCT, 33

  ; tmp_dimension = size(data_hlayer, /dimension)
  ; x_axis=indgen(tmp_dimension(2))
  ; y_axis=indgen(tmp_dimension(1))
  ; title = 'vFWHM = ' + string(vFWHM, format='(F4.2)') + '(um)'
  ; ;shade_surf, data_hlayer, x_axis, y_axis, title=title
  ; ;data_hlayer = reform(data_hlayer, tmp_dimension(1), tmp_dimension(2), /overwrite)
  ; data_hlayer = reform(data_hlayer, /overwrite)
  ; cgSurf, data_hlayer, x_axis, y_axis, /Elevation_Shading, /Shaded
  ; cgColorbar, Range=[Min(data_hlayer),Max(data_hlayer)], $
  ;             Divisions=12, XTicklen=1, XMinor=0, $
  ;             AnnotateColor='black', Charsize=0.75, $
  ;             Position=[0.125, 0.92, 0.95, 0.96]
 
  ; tmp_dimension = size(data_vlayer, /dimension)
  ; x_axis=indgen(tmp_dimension(1))
  ; y_axis=indgen(tmp_dimension(0))
  ; title='hFWHM = ' + string(hFWHM, format='(F4.2)') + '(um)'
  ; ;shade_surf, data_vlayer, x_axis, y_axis, title=title
  ; cgSurf, data_vlayer, x_axis, y_axis, /Elevation_Shading, /Shaded

  ; device_close, plot_filename=ps_filename

  

  ;;  line-scan image
  linescan_length = 8.0D             ; [um] - linescan length
  ;half_width = long((linescan_length-dX_)/dX_)/2 
  half_width = ceil((linescan_length)/dX_)/2 * fix(0.2D/pixel_resolution)

  CaF_data = fltarr(n_elements(globaltime), 2*half_width)
  found_halfdecay_time = 0
  index = 0
  time_half_decay = 0D
  FOR iter_file = h5_file_start_index, h5_numfiles-1 DO BEGIN ; LOOP FILES
     ;; read in the single line across time
     hdf_filename = datafile_list[iter_file]  
     print, 'file 2 read: ', hdf_filename
     ;; at each file:
     ;; strategy: read in /time dataset first
     what2read='time'  
     time_vect=[]
     read_hdf_spatial_wc, hdf_filename=hdf_filename, what2read=what2read, status='firstread', $
                          data_result=time_vect
     time_index = 0
     num_dataset = num_timepoints
     ;;num_dataset = 1       ; disable later
     stride_dset = 1L            ; jump every number of dataset ??? (to reduce reading time)
                                ; remember this should be used for animation generation only
                                ; other than that, it may affect data analysis
     for iter_dset = 1L, num_dataset, stride_dset do begin ; LOOP DataSet
        time_index = iter_dset - 1
        dset_name = "/data-" + string(iter_dset, format='(i3.3)')
        data_1layer = []
        read_hdf_spatial_wc, what2read='line-scan-psf', status='continue', $
                             dset_name=dset_name, data_result=data_1layer, psf=psf, $
                             pixel_resolution=pixel_resolution, linescan_length=linescan_length

        CaF_data(index, *) = data_1layer
        if (found_halfdecay_time eq 0 and time_vect(time_index) gt time_at_vpeak) then begin
           ;; half-decay time
           if (max(data_1layer) le max_vdata/2) then begin
              time_half_decay = time_vect(time_index) - time_at_vpeak
              found_halfdecay_time = 1
           endif
        endif
        index = index + 1
     endfor ; END LOOP DataSet
  endfor    ; END LOOP FILES
  print, 'half-decay time (t_1/2) ', time_half_decay*1000, "(ms)"

  ps_filename='linescan_psf' + target_folder + string(CRU_ID, format='(I3.3)')
  ;device_type='PS'
  pagesize=[20,15]
  device_init_postscript, plot_filename=ps_filename, pagesize=pagesize
  
  num_plots = 2
  !p.multi  = [0, 1, num_plots]

  arrayData = CaF_data
  ;cgPlot, time_arr, arrayData[0,*], YRange=[Min(arrayData), 180], xrange=time_range, $
                                ;        title = title
                                ;FOR j=1, s[0]-1 DO cgPlot, time_arr, arrayData[j,*], OVERPLOT=(j NE  0)
  ;!X.range = [10, 20]
  ;!Y.range = [10,20]
  ;!X.style = 1
  ;!X.style = 1
  F0 = min(CaF_data)
  ;F0 = CaF_data(0)
  Fmax = max(CaF_data)
  F_F0 = CaF_data/F0
  ; ncolors = 12
  ; bottom = 1
  ; cgLoadCT, 33, NColors = ncolors, Bottom = bottom
  ; step = (max(CaF_data) - min(CaF_data))/ncolors
  ; levels = indgen(ncolors) * step + min(CaF_data)
  
  ; setDecomposedState, 0, currentState=currentState
  ;xstart = 0.200
  ;xend = 0.300
  xstart = time_at_vpeak - 0.020
  xend = min([t_end, time_at_vpeak + 0.180])
  tmp = WHERE(globaltime lt xstart, count1)
  tmp = WHERE(globaltime gt xend, count2)
  data2D = F_F0(count1-1:n_elements(globaltime)-count2,*)
  datatime = globaltime(count1-1:n_elements(globaltime)-count2)
  ;stop
  
  ;x_axis = indgen(n_elements(datatime))
  x_axis = datatime*1000
  ;y_axis = indgen(2*half_width)*0.2-half_width*0.2
  y_axis = indgen(2*half_width)*pixel_resolution-half_width*pixel_resolution

  nlevels = 12
  LoadCT, 33, NColors=nlevels, Bottom=1
  ;LoadCT, 35, NColors=nlevels, Bottom=1
  step = (Max(data2d) - Min(data2d)) / nlevels
  levels = IndGen(nlevels) * step + Min(data2d)
  SetDecomposedState, 0, CurrentState=currentState
  Contour, data2d, x_axis, y_axis,  /Fill, Levels=levels, $
           Position=[0.125, 0.125, 0.95, 0.80], $ 
           Background=cgColor('white'), $
           Color=cgColor('black'), XStyle=1, YStyle=1, $
           C_Colors=IndGen(nlevels)+1, Xtitle="time (ms)", $
           ytitle="Distance ("+greek('mu')+"m)", $
           title = "F/F0"
    ; Contour, data2d, /Overplot, $
    ;          Color=cgColor('black'), Levels=levels, $
    ;          C_Labels=everyOther
  SetDecomposedState, currentState
  cgColorbar, Range=[Min(data2d),Max(data2d)], $
              Divisions=12, XTicklen=1, XMinor=0, $
              AnnotateColor='black', NColors=12, Bottom=1, $
              Position=[0.125, 0.915, 0.955, 0.95], $
              Charsize=0.75

  
  device_close, plot_filename=ps_filename
  ;;;;;;;;;;;;;;;;;;;;;;;;;;

  ps_filename = "abc"
  xstart = time_at_vpeak - 0.120
  xend = min([t_end, time_at_vpeak + 0.180])
  tmp = WHERE(globaltime lt xstart, count1)
  tmp = WHERE(globaltime gt xend, count2)
  datatime = globaltime(count1-1:n_elements(globaltime)-count2)
  x_axis = datatime*1000
  ;y_axis = indgen(2*half_width)*0.2-half_width*0.2
  y_axis = indgen(2*half_width)*pixel_resolution-half_width*pixel_resolution

  pagesize=[20,15]
  device_init_postscript, plot_filename=ps_filename, pagesize=pagesize

  Set_Shading, Values=[0,249]
  ;nlevels = 12
  ;LoadCT, 33, NColors=nlevels, Bottom=1
  cgLoadCT, 5, /Brewer, /Reverse, NColors=250
  
  num_plots = 2
  !p.multi  = [0, 1, num_plots]
  ;;FNORM=([F/F0]−1)/([FMAX/F0]−1)
  data2D = CaF_data(count1-1:n_elements(globaltime)-count2,*)
  Fnorm = (data2D/F0 - 1) / (Fmax/F0-1)
  ;Surface, Fnorm, x_axis, y_axis, /nodata
  ;Surface, Fnorm, x_axis, y_axis, XStyle=5, YStyle=5, ZStyle=4, $
  ;         /noerase, Shades=BytScl(snowDepth, Top=249)
  ;Surface, Fnorm, x_axis, y_axis, /nodata
  
  shade_surf, Fnorm, x_axis, y_axis, XStyle=1, YStyle=1, ZStyle=0, $
              title = "Fnorm"
  
  device_close, plot_filename=ps_filename

                                ; Set up the data and colors for a filled contour plot.
  ; levels = 12
  ; data = CaF_data
  ; x = x_axis
  ; y = y_axis
  ; LoadCT, 33, NColors=12, Bottom=3
  
  ;   ; Draw the first plot. Let IDL select contour intervals by
  ;                               ; using the NLEVELS keyword.
  
  ; Window, 0, Title='IDL Selected Contour Intervals', XSize=300, YSize=400
  ; SetDecomposedState, 0, CurrentState=state
  ; Contour, data, x, y, /Fill, C_Colors=Indgen(levels)+3, Background=cgColor('white'), $
  ;          NLevels=levels, Position=[0.1, 0.1, 0.9, 0.80], Color=cgColor('black')
  ; Contour, data, x, y, /Overplot, NLevels=levels, /Follow, Color=cgColor('black')
  ; SetDecomposedState, state
  ; ; cgColorBar, NColors=12, Bottom=3, Divisions=6, $
  ; ;             Range=[Min(data), Max(data)], Format='(I4)', $
  ; ;             Position = [0.1, 0.9, 0.9, 0.95], AnnotateColor='black'

  ; imSize = SIZE(CaF_data)
  ; Window, /FREE, XSize=imSize[1], YSize=imSize[2]
  ; TV, image
  stop
  base_filename = current_base_filename

end

@


1.1
log
@Initial revision
@
text
@d27 6
a32 15
  x_stride = lspacing/dX_
  y_stride = tspacing/dY_
  z_stride = tspacing/dZ_
  x_safe = long(dist2membrane/dX_)
  y_safe = long(dist2membrane/dY_)
  z_safe = long(dist2membrane/dZ_)
  
  ;;;;;;;;;;;;;;;;;;;;;;;;;;;;;;;;;;;;;;;;;;;;;;;
  ;; check number of HDF5 files and setting for plotting
  ;; Always use 'CaF-'
  current_base_filename = base_filename
  base_filename = 'CaF-'
  data_folder = ['minhtuan', target_folder, sub_folder]
  h5_numfiles = check_num_datafiles(data_folder, root_dir, base_filename, datafile_list)
  print, "total data files: ", h5_numfiles
d34 1
d36 1
a36 1
  dimvalue = 2.0D               ; um
d43 2
a44 1
  ;pixel_resolution = 0.1D       ; um
d53 7
a59 1
  fwhm = [fix(0.4/pixel_resolution), fix(1.0/pixel_resolution), fix(1.0/pixel_resolution)] ; FWHM of the microscopy in each direction
d64 15
a78 1
  
a80 2
  ;; 1: loop through files
  ;;SETTING: loop files starting with datafile_list[h5_file_start_index] to plot the last second
d145 1
d161 6
a166 2
  print, "peak in x-, and y-axis: ", max_hdata, max_vdata
  
d170 2
a171 1
  time_at_peak = 0D
d202 1
a202 1
              time_at_peak = time_vect(time_index)
d213 1
d220 3
d224 1
d226 1
d261 3
a263 2
  ;;
  ;; PLOTTINGx
d305 1
d331 1
a331 1
        if (found_halfdecay_time eq 0 and time_vect(time_index) gt time_at_peak) then begin
d334 1
a334 1
              time_half_decay = time_vect(time_index) - time_at_peak
d359 4
a362 1
  CaF_data = CaF_data/min(CaF_data)
d372 2
a373 2
  xstart = time_at_peak - 0.020
  xend = time_at_peak + 0.080
d376 1
a376 1
  data2D = CaF_data(count1-1:n_elements(globaltime)-count2,*)
a384 16
  ; levels = ncolors
  ; contour, CaF_data, x_axis, y_axis,  /fill, c_colors=Indgen(ncolors)+bottom, Nlevels=levels, $
  ;          background=cgColor('blue'), color=cgColor('black'), $
  ;          XStyle = 1, YStyle = 1
  ; setDecomposedState, currentState
  ; cgColorbar, Ncolors=ncolors, Bottom=bottom, Divisions=6, $
  ;             Range=[min(data2D), max(data2D)], Format='(I4)',$
  ;             AnnotateColor='black', Charsize=0.75, $
  ;             Position=[0.125, 0.92, 0.95, 0.96]
  ;cgColorbar, Range=[Min(data2D),Max(data2D)], $
  ;cgColorbar, Range=[0.99, 10], $
              ; Divisions=12, XTicklen=1, XMinor=0, $
              ; AnnotateColor='black', Charsize=0.75, $
              ; Position=[0.125, 0.92, 0.95, 0.96]
  ;data2D = cgDemoData(2)
  ;data2D = CaF_data
d387 1
d408 35
d445 1
a445 1
    ; Set up the data and colors for a filled contour plot.
@
