# Supplementary material for: Using a Failing Human Ventricular Cardiomyocyte Model to Re-Evaluate Ca2+ Cycling, Voltage Dependence, and Spark Characteristics
Source: Biomolecules. 2024 Oct 28;14(11):1371. doi: 10.3390/biom14111371 (PMC11591732; doi:10.3390/biom14111371)
Supplement: Supplementary file 1 [file biomolecules-14-01371-s001.zip › ECC_GPU_WT/plot_IDL_3_State_RyR/read_ascii_data.pro]

;; Hoang-Trong Minh Tuan
;; George Mason University, 2012
;;
;; DATA FORMAT:
;;   rows, cols   <-- first line
;;   time1        <-- second line
;;   array1
;;   time2
;;   array2
pro read_ascii_data, DATA_FILE=data_file, DATA_SERIES=data_series, ROWS=rows, COLS=cols, TIME_SERIES=time_series

  ;;;;;;;;;;;;;;;;;;;;;;;;;;;;;;;;;;;;;;;;;;;;;;;;;;;
  ;; read in parameter file  
  openr, file_lun, data_file, /GET_LUN
  FormatIn = '(D14.7, A35)'
  FormatOut = '(A35, D14.7)'

  line = ''
  readf, file_lun, rows, cols         ; first line contains rows, cols
  ii = 1 ; we start from 1 as the temp_data we use all start from 1
  data_arr = findgen(cols, rows)
  data_series = []
  time_series = []
  
  while not EOF(file_lun) do begin
     readf, file_lun, time
     readf, file_lun, data_arr
     data_arr1 = transpose(data_arr)

     data_series = [[[data_series]], [[data_arr1]]]
     help, data_series
     time_series = [time_series, time]

  endwhile
  ;; finish: read in parameter file
  ;close, file_lun
  free_lun, file_lun
  
end
