# Supplementary material for: Using a Failing Human Ventricular Cardiomyocyte Model to Re-Evaluate Ca2+ Cycling, Voltage Dependence, and Spark Characteristics
Source: Biomolecules. 2024 Oct 28;14(11):1371. doi: 10.3390/biom14111371 (PMC11591732; doi:10.3390/biom14111371)
Supplement: Supplementary file 1 [file biomolecules-14-01371-s001.zip › ECC_GPU_WT/plot_IDL_3_State_RyR/read_cru_location.pro]

;; Author: Hoang-Trong Minh Tuan
;; Affiliation: George Mason University, 2011
;; SYNOPSIS:
;;    Read in the location of CRUs in 3D coordinates
;;    This function is related to 'detect_gridpoint.pro'
;; PARAMETERS:
;;   PARAM_FILE = name of the file, default is 'CRUlocation.txt'
;;                Each line is 3 elements, representing the location
;;                of the CRU in 3D of grid-point mesh
;;   CRUS_LOC = coordinates of CRUs (1..NSFU)
;;   /INTEGER  = binary flag to tell whether the coordinate is INTEGER or FLOAT
;; HISTORY:
;; V 1.0:  create file [Tuan, Nov-15-2012]
;;
pro read_cru_location, param_file=param_file, CRUs_loc=CRUs_loc, integer=integer
  COMMON block_paramfiles
  COMMON block_globalvars
  COMMON block_deriveddata
  COMMON block_datafolder
;;NOTE: CRUlocation_xyz.txt return the (x,y,z)
;;      CRUlocation.txt return the (i,j,k) [need to -1 to become zero-based index in IDL]
  
  if (n_elements(param_file) eq 0) then  begin
     print, 'Make sure you pass CRUs-location file'
     stop
  endif
  ;;;;;;;;;;;;;;;;;;;;;;;;;;;;;;;;;;;;;;;;;;;;;;;;;;
  ;; set file path
  pfile = param_file
  ;subdir = ['minhtuan', '', target_folder]
  subdir = [username, '', target_folder]
  file = filepath(pfile, subdirectory=subdir, root_dir=root_dir) 
  if not file_exist(file) then begin
     print, 'NOT EXIST: ',  param_file
     stop
  endif
  ;;;;;;;;;;;;;;;;;;;;;;;;;;;;;;;;;;;;;;;;;;;;;;;;;;;
  ;; read in parameter file
  openr, file_lun, file, /GET_LUN
  FormatIn = '(I13, I13, I13)'
  FormatOut = '(I13, I13, I13)'

  line = ''
  ii = 1 ; we start from 1 as the temp_data we use all start from 1
  if (KEYWORD_SET(integer)) then CRUs_loc = indgen(3,NSFU) else CRUs_loc = float(findgen(3,NSFU))

  readf, file_lun, CRUs_loc

  close, file_lun
  free_lun, file_lun
end
