# Supplementary material for: Using a Failing Human Ventricular Cardiomyocyte Model to Re-Evaluate Ca2+ Cycling, Voltage Dependence, and Spark Characteristics
Source: Biomolecules. 2024 Oct 28;14(11):1371. doi: 10.3390/biom14111371 (PMC11591732; doi:10.3390/biom14111371)
Supplement: Supplementary file 1 [file biomolecules-14-01371-s001.zip › ECC_GPU_WT/plot_IDL_3_State_RyR/read_cube_data.pro]

;; Author: Hoang-Trong Minh Tuan - All Rights Reserved
;; Affiliation: George Mason University, 2011
;;;;;;;;;;;;;
;; SYNOPSYS:
;;    write the data in cube
;; PARAMETERS:
;;    CUBEDATA_ARR_PURE = raw data (free Ca2+, Ca-bound Fluo)
;;    CUBEDATA_ARR_BLUR = free Ca2+, Ca-bound Fluo is blurred  (convolution with PSF)
;;    CUBEDATA_ARR_NOISEBLUR = free Ca2+, Ca-bound Fluo is added with noise first, then blurred
;;    CUBEDATA_ARR_ORDER_BLURNOISE = free Ca2+, Ca-bound Fluo is blurred first, then added noise
;;    NOISE  = noise function (Poisson)
;;    PSF    = point-spread function for blurring effect
;;    DATATYPE = 'CaF' or 'Camyo'
;;    SCANTIME_INTERVAL = in second
;;    TIME_ARR  = time array
;;    PIXEL_RESOLUTION = pixel resolution
;;    TIME_START = initial time point
;;    TIME_END   = ending time point

;; v1.2: add 3 different output types, and use read_hdf_spatial_wc4 version
;; v1.3: add 2 parameters: time_start, time_end (specify time range to read data)
;; v1.4: add parameter: cubedata_arr_blurnoise ( = data with blurring + noise (order important))
;; v1.5: read_hdf_spatial_wc4 is replaced by read_hdf_spatial_wc
pro read_cube_data, cubedata_arr_pure=cubedata_arr, $
                    cubedata_arr_blur=cubedata_arr_blur, $
                    cubedata_arr_noiseblur=cubedata_arr_noiseblur, $
                    cubedata_arr_order_blurnoise=cubedata_arr_blurnoise, $
                    noise=noise, $
                    PSF=psf, $
                    DATATYPE=datatype, $
                    scantime_interval=scanningtime_interval, $
                    time_arr=time_arr, $
                    pixel_resolution=pixel_resolution, $
                    time_start=time_start, time_end=time_end
  COMMON block_paramfiles
  COMMON block_globalvars
  COMMON block_deriveddata
  COMMON block_datafolder
  COMMON block_greekchar
  COMMON block_datahdf_wc
  COMMON block_plotsystem

  ;;;;;;;;;;;;;;;;;;;;;;;;;;;;;;;;;;;;;;;;;;;;;;;;;;;;;;
  ;; check number of HDF5 files and setting for plotting
  ;; Always use 'CaF-'
  ;;;;;;;;;;;;;;;;;;;;;;;;;;;;;;;;;;;;;;;;;;;;;;;;;;;;;;
  if (n_elements(datatype) eq 0) then datatype='CaF'
  if (datatype eq 'CaF') then  base_filename = 'CaF-'
  if (datatype eq 'Camyo') then base_filename = 'cmyo-'
  
  data_folder = [username, target_folder, sub_folder]
  h5_numfiles = check_num_datafiles(data_folder, root_dir, base_filename, datafile_list)
  print, "total data files: ", h5_numfiles

  if (h5_numfiles eq 0) then begin
     print, "There is no data file: ", datatype
     return
  endif
  
  default_stride_dset = ceil(scanningtime_interval/write_interval)
  print, 'default stride: ', default_stride_dset
  
  ;;;;;;;;;;;;;;;;;;;;;;;;;;;;;;;;;;;;;;;;;;;;;;;;;;;;;
  ;; Collect the 3D data (with/without noise + PSF)
  ;; around a given CRU, the size of the array is given in region_dim[X/Y/Z]
  ;; from time_start to time_end
  ;; by default: read from the beginning to end
  ;; with a given I/O interval
  ;; NOTE: values of time as -1 means
  ;;       reading from the begging and to the end
  ;; cubedata_arr = array of 3D data array
  ;; time_arr = array of times corresponding to data in cubedata_arr
  ;; time_start, time_end = specify the duration of time to plot/read
  ;;;;;;;;;;;;;;;;;;;;;;;;;;;;;;;;;;;;;;;;;;;;;;;;;;;;;
  ; time_start = -1.0d0
  ; time_end = -1.0d0
  ;time_start = -1.0d0
  ;time_end = 120.0d-3  ; (sec)
  if (n_elements(time_start) eq 0) then time_start=-1.0d0  ;; (sec)
  if (n_elements(time_end) eq 0) then time_end=120.0d-3    ;; (sec)
  

  globaltime = []
  cubedata_arr = []                                           ;; each element of the array is a cube
  time_arr = []
  h5_file_start_index = 0 ;; starting index of data files to read in
                                ;h5_numfiles = 1        ; disable
                                ;later
  ;; detect the 2 peaks: one at horizontal layers, and one at vertical layers
  FOR iter_file = h5_file_start_index, h5_numfiles-1 DO BEGIN ; LOOP FILES
     if (iter_file gt h5_file_start_index) then read_hdf_spatial_wc, hdf_filename=hdf_filename, what2read="", status='complete' ;; close the file

     ;; new file for I/O
     hdf_filename = datafile_list[iter_file]  
     print, 'file to read: ', hdf_filename
     ;; at each file:
     ;; strategy: read in /time dataset first
     what2read='time'
     time_vect=[]
     read_hdf_spatial_wc, hdf_filename=hdf_filename, what2read=what2read, status='firstread', $
                          data_result_pure=time_vect
     time_index = 0
     num_dataset = num_timepoints

     ;; do not read further if not needed
     if (time_vect[0] gt time_end) then break

     ;;num_dataset = 1       ; disable later
     ;stride_dset = 1            ; jump every number of dataset ??? (to reduce reading time)
                                ; remember this should be used for animation generation only
                                ; other than that, it may affect data analysis
     stride_dset = default_stride_dset
     for iter_dset = 1, num_dataset, stride_dset do begin ; LOOP DataSet
        time_index = iter_dset - 1                        ; zero-based index
        globaltime = [globaltime, time_vect(time_index)]
        
        dset_name = "/data-" + string(iter_dset, format='(i3.3)')
        data_cube = []
        data_cube_blur = []
        data_cube_noiseblur = []
        data_cube_blurnoise = []
        if (n_elements(noise) ne 0) then begin
           if (n_elements(psf) ne 0) then begin
              if (arg_present(cubedata_arr_blurnoise)) then begin
                 read_hdf_spatial_wc, what2read='single_cru-cube', status='continue', $
                                       dset_name=dset_name, data_result_pure=data_cube, psf=psf, $
                                       pixel_resolution = pixel_resolution, /noise, $
                                       data_result_blur = data_cube_blur, $
                                       data_result_noiseblur = data_cube_noiseblur, $
                                       data_result_order_blurnoise = data_cube_blurnoise
              endif else begin
                 read_hdf_spatial_wc, what2read='single_cru-cube', status='continue', $
                                       dset_name=dset_name, data_result_pure=data_cube, psf=psf, $
                                       pixel_resolution = pixel_resolution, /noise, $
                                       data_result_blur = data_cube_blur, $
                                       data_result_noiseblur = data_cube_noiseblur
              endelse
              ;print, "HEHEHE"
           endif else begin
              read_hdf_spatial_wc, what2read='single_cru-cube', status='continue', $
                                    dset_name=dset_name, data_result_pure=data_cube, $
                                    pixel_resolution = pixel_resolution, /noise
              ;print, "CHAOCANHA"
           endelse
        endif else begin
           if (n_elements(psf) ne 0) then begin
              read_hdf_spatial_wc, what2read='single_cru-cube', status='continue', $
                                    dset_name=dset_name, data_result_pure=data_cube, psf=psf, $
                                    pixel_resolution = pixel_resolution, $
                                    data_result_blur = data_cube_blur
              ;print, "MUAXUANCHIN"
           endif else begin
              read_hdf_spatial_wc, what2read='single_cru-cube', status='continue', $
                                    dset_name=dset_name, data_result_pure=data_cube,  $
                                    pixel_resolution = pixel_resolution
              ;print, "BIENMUATHU"
           endelse
        endelse
                              
        if ((time_start eq -1.0d0) or (time_start le time_vect(time_index))) then begin
           if ((time_end eq -1.0d0) or (time_end ge time_vect(time_index))) then begin
              cubedata_arr = [[[cubedata_arr]], [[data_cube]]]
              if (arg_present(cubedata_arr_blur)) then cubedata_arr_blur = [[[cubedata_arr_blur]], [[data_cube_blur]]]
              if (arg_present(cubedata_arr_noiseblur)) then cubedata_arr_noiseblur = [[[cubedata_arr_noiseblur]], [[data_cube_noiseblur]]]
              if (arg_present(cubedata_arr_blurnoise)) then cubedata_arr_blurnoise = [[[cubedata_arr_blurnoise]], [[data_cube_blurnoise]]]
              time_arr = [time_arr, time_vect(time_index)]
           endif
        endif
     endfor ; END LOOP DataSet
  endfor    ; END LOOP FILES
  dims = size(data_cube,/dim)

  if (n_elements(cubedata_arr) eq 0) then begin
     print, 'read_cube_data.pro, cubedata_arr is NULL'
     stop
  endif
  cubedata_arr = reform(cubedata_arr, [dims, n_elements(time_arr)],/overwrite)

  if (arg_present(cubedata_arr_noiseblur)) then  cubedata_arr_noiseblur = reform(cubedata_arr_noiseblur, [dims, n_elements(time_arr)],/overwrite)
  if (arg_present(cubedata_arr_blur)) then cubedata_arr_blur = reform(cubedata_arr_blur, [dims, n_elements(time_arr)],/overwrite)
  if (arg_present(cubedata_arr_blurnoise)) then  cubedata_arr_blurnoise = reform(cubedata_arr_blurnoise, [dims, n_elements(time_arr)],/overwrite)
  
end
