# Supplementary material for: Using a Failing Human Ventricular Cardiomyocyte Model to Re-Evaluate Ca2+ Cycling, Voltage Dependence, and Spark Characteristics
Source: Biomolecules. 2024 Oct 28;14(11):1371. doi: 10.3390/biom14111371 (PMC11591732; doi:10.3390/biom14111371)
Supplement: Supplementary file 1 [file biomolecules-14-01371-s001.zip › ECC_GPU_WT/plot_IDL_3_State_RyR/read_hdf_spatial_wc.pro_may08]

;; Author: Hoang-Trong Minh Tuan
;; Affiliation: George Mason University, 2011
;; SYNOPSIS:
;;   Read data from HDF spatial file
;; INPUT:
;;  STATUS can be 'continue', 'lastread', 'firstread',  'complete' (default)
;;    firstread = open file, read, and leave it open
;;    continue = using existing file, and do NOT close
;;    lastread = use existing file, and close file
;;    complete = open file, read, and close file
;;    pixel_resolution = the size for 1 pixel (default is 0.2, i.e. 0.2 um x 0.2 x 0.2), we can use 0.1
;;  WHAT2READ
;;    'time' --> '/time' dataset  
;;    'single_cru' --> '/data-' dataset whole-region     
;;    'single_cru-1layer' --> '/data-' dataset a vertical and horizontal layer
;;    '1point' --> return the calcium (Cnsr or Cmyo) level of the grid point having CRU
;;    'somegridpoint' --> return calcium (Cnsr or Cmyo) level of some grid points in the neighboring of CRU
;;
;; HISTORY:
;; v4. add diastolic spark analysis
;; v5. keep using exact time index, rather than mapping them to zero starting point (to work with HF_paper_Sep18)
;;     do spark analysis only when glob_perform_SparkAnalysis is set to non-zero
;; v6. remove spark analysis to a separate file
;; v7. add photon noise feature (Poisson)
;; v8. implement single_cru-1hlayer 
;; wc4 : accept 2 new parameters (data_result_blur, data_result_noiseblur), and rename
;;       data_result to data_result_pure
;; wc5 : new option for what2read (single_cru-1layer)
;; read_hdf_spatial_wc5 --> read_hdf_spatial_wc
;; V4.1: add new parameter: DATA_RESULT_BLURNOISE (add blurring PSF before add noise)
;; V4.2: add new parameter: NUM_GRIDPOINTS (to be used when WHAT2READ='somegridpoint' [Tuan, Nov-15-2012]
;;
pro read_hdf_spatial_wc, HDF_FILENAME=hdf_filename, $
                         WHAT2READ=what2read, $
                         STATUS=status, $
                         DSET_NAME=dset_name, $
                         PSF=psf, $
                         PIXEL_RESOLUTION=pixel_resolution, $
                         LINESCAN_LENGTH=linescan_length, $
                         NOISE=noise, $
                         DATA_RESULT_PURE=data_result_pure, $
                         DATA_RESULT_BLUR=data_result_blur, $
                         DATA_RESULT_NOISEBLUR=data_result_noiseblur, $
                         DATA_RESULT_ORDER_BLURNOISE=data_result_blurnoise, $
                         NUM_GRIDPOINTS=num_gridpoints

  COMMON block_globalvars
  COMMON block_datahdf_wc
  COMMON block_datafolder
  COMMON block_paramfiles

  data_result_noise = []  ;; 
  
  ;; by default: the last I/O to the file
  if (n_elements(status) eq 0) then status = 'complete'
  ;; skip if nothing to read
  if (n_elements(what2read) eq 0) then what2read = ""
  ;; the resolution by default
  if (n_elements(pixel_resolution) eq 0) then pixel_resolution = dX_ ; um

  if (status eq 'firstread') then hdf_file_ID = H5F_OPEN(hdf_filename)

  if (strpos(what2read, 'single_cru') ge 0 ) then begin
     ;; select (i,j,k) grid point which contain spark_ID
     detect_gridpoint, CRU_ID, idx, idy, idz
                                ;print, 'location of CRU ID ', CRU_ID, ' is ', idx, idy, idz
     ;; select the area
     ;; grid size 2um x 2um x 2um
     half_width = ceil((region_dimX)/dX_)/2
     half_height = ceil((region_dimY)/dY_)/2
     half_depth = ceil((region_dimZ)/dZ_)/2
  end
  if (region_dimZ ne []) then begin
     backup_dimensionX = region_dimX
     backup_dimensionY = region_dimY
     backup_dimensionZ = region_dimZ
  endif

  if (strpos(what2read, 'line-scan') ge 0 ) then begin
     if (n_elements(linescan_length) eq 0) then linescan_length=2.0D ; (um)
  endif
  
  case (what2read) of
     ;; return a vector of time datapoints
     'time': begin
        ;; open the '/time' dataset first
        dataset_id1 = H5D_OPEN(hdf_file_ID, '/time')
        
        ;; read in the time data
        total_data = H5D_READ(dataset_id1)
        num_timepoints = n_elements(total_data)

        ;print, "total time points", num_timepoints
        data_result_pure = total_data
        h5d_close, dataset_id1
     end
     'single_cru-cube' : begin
        ; if (n_elements(psf) ne 0) then begin           
        ;    ; use a large enough region for PSF, and then reduce it
        ;    region_dimX = 6.0D0
        ;    region_dimY = 6.0D0
        ;    region_dimZ = 6.0D0
        ;    half_width = ceil((region_dimX)/dX_)/2
        ;    half_height = ceil((region_dimY)/dY_)/2
        ;    half_depth = ceil((region_dimZ)/dZ_)/2
        ; endif
        
        ;; return a cube region of pre-defined size
        dataset_id1 = h5d_open(hdf_file_ID, dset_name)
        dataspace_id = H5D_GET_SPACE(dataset_id1)
        array_size = h5s_get_simple_extent_dims(dataspace_id)
                                ;print, "data size: ", array_size
        start =[idx-1-half_width, idy-1-half_height, idz-1-half_depth]
        count = [half_width*2, half_height*2, half_depth*2]
        ;count = [half_width*2+1, half_height*2+1, half_depth*2+1]
        H5S_SELECT_HYPERSLAB, dataspace_id, start, count , STRIDE=[1, 1, 1], /RESET
        memory_spaceid = h5s_create_simple(count) ; count is vector that tells the dimension of the dataspace [2um x 2um x 2um]
        data_result_pure = h5d_read(dataset_id1, FILE_SPACE=dataspace_id, MEMORY_SPACE=memory_spaceid)
                                ;print, "data hyperslab size (um): ", size(data_result_pure, /dimension)*dX_
                                ;print, "avg(...) = ", avg(data_result_pure)
                                ;stop
                                ;print, "PIXEL_RESOLUTION not supported"
        dim = size(data_result_pure, /dimension)
                                ;print, dim
        ;; interpolate the data
        newdim = long(dim*(dX_/pixel_resolution))+1
        dim1 = maken(0,dim(0), newdim(0))
        dim2 = maken(0,dim(1), newdim(1))
        dim3 = maken(0,dim(2), newdim(2))
        tmpdata = INTERPOLATE(data_result_pure, dim1, dim2, dim3, /GRID)
        data_result_pure = tmpdata
        ;print, newdim*pixel_resolution
        ;stop
        h5s_close, dataspace_id
        h5s_close, memory_spaceid
        h5d_close, dataset_id1

        if (n_elements(noise) ne 0 and arg_present(data_result_noiseblur)) then begin
           ;; add noise to the data
           ;tY = linspace(0,region_dimX, region_dimX/pixel_resolution)
                                ;! generate a vector Z
                                ;randomNumbers = !RNG -> GetRandomNumbers(n_elements(tX), n_elements(tY))
           ;; uniform distributioin
           ;randomNumbers = !RNG -> GetRandomNumbers(n_elements(tY), n_elements(tY), n_elements(tY)) ;- 0.5
                                ;[Xi Yi] = meshgrid(Time,Dist1);
                                ;Zi=interp2(X,Y,Z,Xi,Yi)';
                                ;Zi = interp2(randomNumbers, tX, tY)
                                ;F0=mean(mean(CaF1(1:10,:)));
                                ;F0 = mean(avg_caf_arr)
                                ;F0 = 4.4D
           ;F0=4.0D
           ;XX=2*F0 ;; two-times F0
           ;data_result_pure = data_result_pure + XX * randomNumbers

           data_result_noise = data_result_pure
           ;;; Add Noise Before
           imnoise = poidev(data_result_pure) ;;  Poisson noise 
           data_result_noise = imnoise
                                ; factor = 1.2d0  ;; Gaussian noise
                                ; noise = factor * randomn(133,size(data_result_pure,/dim)) ;/60
                                ; ;noise = 0
                                ; data_result_noise = data_result_pure + noise
        endif
        
        if (n_elements(psf) ne 0) then begin
           if (arg_present(data_result_noiseblur)) then begin
              tmpdata = convol3d(data_result_noise, psf)
              data_result_noiseblur = tmpdata
           endif
           if (arg_present(data_result_blur)) then begin
              tmpdata = convol3d(data_result_pure, psf)
              data_result_blur = tmpdata
           endif           
        endif

        ;;; add Noise after
        if (n_elements(noise) ne 0 and arg_present(data_result_blurnoise)) then begin
           tmpdata = convol3d(data_result_pure, psf)
           data_result_blurnoise = poidev(tmpdata) ;; Poisson noise
           ;data_result_noiseblur = poidev(data_result_noiseblur) ;; Poisson noise

           ;; Gaussian noise
           ;noise = filter_image(data_result_noiseblur,smooth=5)*randomn(133,size(data_result_noiseblur,/dim))/10 ;/60
           ;data_result_noiseblur = data_result_noiseblur + noise
        endif
     end
     'single_tslice' : begin ;; transversal slice
         ;; not implemented
     end
     'single_lslice' : begin ;; longitudinal slice
         ;; select (i,j,k) grid point which contain spark_ID
         detect_gridpoint, CRU_ID, idx, idy, idz
         ;print, 'location of CRU ID ', CRU_ID, ' is ', idx, idy, idz
         ;; grid size 2um x 2um x 2um
         MAXX = ceil(cell_x_len/dX_)
         MAXY = ceil(cell_y_len/dY_)
         MAXZ = ceil(cell_z_len/dZ_)
         ;; select the area
         ;! work for both 4B or 8B elements:
         STENCIL_RADIUS = 1L
         BYTES_ALIGN = 128L
         SIZE_INT = 4L
         x_fact = BYTES_ALIGN / SIZE_INT
         ;! Pad only X and Y
         ; PAD_X = ((MAXX + 2 * STENCIL_RADIUS + x_fact-1) / x_fact) * x_fact $
         ;         - (MAXX + 2 * STENCIL_RADIUS)
         ; PAD_Y = ((MAXY + 2 * STENCIL_RADIUS + x_fact-1) / x_fact) * x_fact $
         ;         - (MAXY + 2 * STENCIL_RADIUS)
         ; PAD_Z = 0

         ; outerDIMX = MAXX + 2 * STENCIL_RADIUS + PAD_X
         ; outerDIMY = MAXY + 2 * STENCIL_RADIUS + PAD_Y
         ; outerDIMZ = MAXZ + 2 * STENCIL_RADIUS + PAD_Z

         
         ;half_width = ceil((region_dimX)/dX_)/2
         half_height = ceil((region_dimY)/dY_)/2
         half_depth = ceil((region_dimZ)/dZ_)/2

         ;; return a cube region of pre-defined size
         dataset_id1 = h5d_open(hdf_file_ID, dset_name)
         dataspace_id = H5D_GET_SPACE(dataset_id1)
         array_size = h5s_get_simple_extent_dims(dataspace_id)
                                ;print, "data size: ", array_size
         ;;start =[1, idy-1-half_height, idz-1-half_depth]
         ;; remove some boundary grid-layers, by using 3 and MAXX-3
         ;;start =[3, idy-1-half_height, idz-1-half_depth]
         ;;count = [MAXX-3, half_height*2, half_depth*2]
         if (idz-1-half_depth ge STENCIL_RADIUS and idz-1+half_depth ge MAXZ) then begin
            ;;print, "In the middle"
            ;start =[3, 3, idz-1-half_depth]
            start =[STENCIL_RADIUS, STENCIL_RADIUS, idz-1-half_depth]
            count = [MAXX, MAXY, half_depth*2]
         endif else begin
            if (idz-1-half_depth ge 3) then begin
               ;;print, "Closed to front side"
               ;start =[3, 3, 3]
               start =[STENCIL_RADIUS, STENCIL_RADIUS, STENCIL_RADIUS]
               count = [MAXX, MAXY, half_depth*2]
            endif else begin
               ;;print, "Closed to back side"
               ;start =[3, 3, MAXZ-3-2*half_depth]
               start =[STENCIL_RADIUS, STENCIL_RADIUS, STENCIL_RADIUS+MAXZ-2*half_depth]
               count = [MAXX, MAXY, half_depth*2]
            endelse
         endelse
         ; if (idz-1-half_depth ge 3 and idx-1+half_depth ge MAXZ) then begin
         ;    ;;print, "In the middle"
         ;    ;start =[3, 3, idz-1-half_depth]
         ;    start =[0, 0, idz-1-half_depth]
         ;    count = [MAXX-3, MAXY-3, half_depth*2]
         ; endif else begin
         ;    if (idz-1-half_depth ge 3) then begin
         ;       ;;print, "Closed to front side"
         ;       ;start =[3, 3, 3]
         ;       start =[0, 0, 0]
         ;       count = [MAXX-3, MAXY-3, half_depth*2]
         ;    endif else begin
         ;       ;;print, "Closed to back side"
         ;       ;start =[3, 3, MAXZ-3-2*half_depth]
         ;       start =[0, 0, MAXZ-3-2*half_depth]
         ;       count = [MAXX-3, MAXY-3, half_depth*2]
         ;    endelse
         ; endelse
         
         H5S_SELECT_HYPERSLAB, dataspace_id, start, count , STRIDE=[1, 1, 1], /RESET
         memory_spaceid = h5s_create_simple(count) ; count is vector that tells the dimension of the dataspace [2um x 2um x 2um]
         data_result_pure = h5d_read(dataset_id1, FILE_SPACE=dataspace_id, MEMORY_SPACE=memory_spaceid)
                                ;print, "data hyperslab size (um): ", size(data_result_pure, /dimension)*dX_
                                ;print, "avg(...) = ", avg(data_result_pure)
                                ;stop
                                ;print, "PIXEL_RESOLUTION not supported"
         dim = size(data_result_pure, /dimension)
                                ;print, dim
         ;; interpolate the data
         newdim = long(dim*(dX_/pixel_resolution))+1
         dim1 = maken(0,dim(0), newdim(0))
         dim2 = maken(0,dim(1), newdim(1))
         dim3 = maken(0,dim(2), newdim(2))
         tmpdata = INTERPOLATE(data_result_pure, dim1, dim2, dim3, /GRID)
         data_result_pure = tmpdata
         ;print, newdim*pixel_resolution
         ;stop
         h5s_close, dataspace_id
         h5s_close, memory_spaceid
         h5d_close, dataset_id1

         if (n_elements(noise) ne 0 and arg_present(data_result_noiseblur)) then begin
            ;; add noise to the data
            ;tY = linspace(0,region_dimX, region_dimX/pixel_resolution)
                                ;! generate a vector Z
                                ;randomNumbers = !RNG -> GetRandomNumbers(n_elements(tX), n_elements(tY))
            ;; uniform distributioin
            ;randomNumbers = !RNG -> GetRandomNumbers(n_elements(tY), n_elements(tY), n_elements(tY)) ;- 0.5
                                ;[Xi Yi] = meshgrid(Time,Dist1);
                                ;Zi=interp2(X,Y,Z,Xi,Yi)';
                                ;Zi = interp2(randomNumbers, tX, tY)
                                ;F0=mean(mean(CaF1(1:10,:)));
                                ;F0 = mean(avg_caf_arr)
                                ;F0 = 4.4D
            ;F0=4.0D
            ;XX=2*F0 ;; two-times F0
            ;data_result_pure = data_result_pure + XX * randomNumbers

            data_result_noise = data_result_pure
           ;;; Add Noise Before
            imnoise = poidev(data_result_pure) ;;  Poisson noise 
            data_result_noise = imnoise
                                ; factor = 1.2d0  ;; Gaussian noise
                                ; noise = factor * randomn(133,size(data_result_pure,/dim)) ;/60
                                ; ;noise = 0
                                ; data_result_noise = data_result_pure + noise
        endif
        
        if (n_elements(psf) ne 0) then begin
           if (arg_present(data_result_noiseblur)) then begin
              tmpdata = convol3d(data_result_noise, psf)
              data_result_noiseblur = tmpdata
           endif
           if (arg_present(data_result_blur)) then begin
              tmpdata = convol3d(data_result_pure, psf)
              data_result_blur = tmpdata
           endif           
        endif

        ;;; add Noise after
        if (n_elements(noise) ne 0 and arg_present(data_result_noiseblur)) then begin
           ;data_result_noiseblur = poidev(data_result_noiseblur) ;; Poisson noise

           ;; Gaussian noise
           ;noise = filter_image(data_result_noiseblur,smooth=5)*randomn(133,size(data_result_noiseblur,/dim))/10 ;/60
           ;data_result_noiseblur = data_result_noiseblur + noise
        endif
     end
     'whole_cell' : begin ;; longitudinal slice
         ;; select (i,j,k) grid point which contain spark_ID
         ;;detect_gridpoint, CRU_ID, idx, idy, idz
         ;print, 'location of CRU ID ', CRU_ID, ' is ', idx, idy, idz
         ;; select the area
         ;; grid size 2um x 2um x 2um
         MAXX = ceil(cell_x_len/dX_)
         MAXY = ceil(cell_y_len/dY_)
         MAXZ = ceil(cell_z_len/dZ_)
         
         half_width = ceil((region_dimX)/dX_)/2
         half_height = ceil((region_dimY)/dY_)/2
         half_depth = ceil((region_dimZ)/dZ_)/2

         ;; return a cube region of pre-defined size
         dataset_id1 = h5d_open(hdf_file_ID, dset_name)
         dataspace_id = H5D_GET_SPACE(dataset_id1)
         array_size = h5s_get_simple_extent_dims(dataspace_id)
                                ;print, "data size: ", array_size
         ;;start =[1, idy-1-half_height, idz-1-half_depth]
         start =[2, 2, 2]
         count = [MAXX-2, MAXY-2, MAXZ-2]
         H5S_SELECT_HYPERSLAB, dataspace_id, start, count , STRIDE=[1, 1, 1], /RESET
         memory_spaceid = h5s_create_simple(count) ; count is vector that tells the dimension of the dataspace [2um x 2um x 2um]
         data_result_pure = h5d_read(dataset_id1, FILE_SPACE=dataspace_id, MEMORY_SPACE=memory_spaceid)
                                ;print, "data hyperslab size (um): ", size(data_result_pure, /dimension)*dX_
                                ;print, "avg(...) = ", avg(data_result_pure)
                                ;stop
                                ;print, "PIXEL_RESOLUTION not supported"
         dim = size(data_result_pure, /dimension)
                                ;print, dim
         ;; interpolate the data
         newdim = long(dim*(dX_/pixel_resolution))+1
         dim1 = maken(0,dim(0), newdim(0))
         dim2 = maken(0,dim(1), newdim(1))
         dim3 = maken(0,dim(2), newdim(2))
         tmpdata = INTERPOLATE(data_result_pure, dim1, dim2, dim3, /GRID)
         data_result_pure = tmpdata
         ;print, newdim*pixel_resolution
         ;stop
         h5s_close, dataspace_id
         h5s_close, memory_spaceid
         h5d_close, dataset_id1

         if (n_elements(noise) ne 0 and arg_present(data_result_noiseblur)) then begin
            ;; add noise to the data
            ;tY = linspace(0,region_dimX, region_dimX/pixel_resolution)
                                ;! generate a vector Z
                                ;randomNumbers = !RNG -> GetRandomNumbers(n_elements(tX), n_elements(tY))
            ;; uniform distributioin
            ;randomNumbers = !RNG -> GetRandomNumbers(n_elements(tY), n_elements(tY), n_elements(tY)) ;- 0.5
                                ;[Xi Yi] = meshgrid(Time,Dist1);
                                ;Zi=interp2(X,Y,Z,Xi,Yi)';
                                ;Zi = interp2(randomNumbers, tX, tY)
                                ;F0=mean(mean(CaF1(1:10,:)));
                                ;F0 = mean(avg_caf_arr)
                                ;F0 = 4.4D
            ;F0=4.0D
            ;XX=2*F0 ;; two-times F0
            ;data_result_pure = data_result_pure + XX * randomNumbers

            data_result_noise = data_result_pure
           ;;; Add Noise Before
            imnoise = poidev(data_result_pure) ;;  Poisson noise 
            data_result_noise = imnoise
                                ; factor = 1.2d0  ;; Gaussian noise
                                ; noise = factor * randomn(133,size(data_result_pure,/dim)) ;/60
                                ; ;noise = 0
                                ; data_result_noise = data_result_pure + noise
        endif
        
        if (n_elements(psf) ne 0) then begin
           if (arg_present(data_result_noiseblur)) then begin
              tmpdata = convol3d(data_result_noise, psf)
              data_result_noiseblur = tmpdata
           endif
           if (arg_present(data_result_blur)) then begin
              tmpdata = convol3d(data_result_pure, psf)
              data_result_blur = tmpdata
           endif           
        endif

        ;;; add Noise after
        if (n_elements(noise) ne 0 and arg_present(data_result_blurnoise)) then begin
           tmpdata = convol3d(data_result_pure, psf)
           data_result_blurnoise = poidev(tmpdata) ;; Poisson noise

           ;; Gaussian noise
           ;noise = filter_image(data_result_noiseblur,smooth=5)*randomn(133,size(data_result_noiseblur,/dim))/10 ;/60
           ;data_result_noiseblur = data_result_noiseblur + noise
        endif
     end
     'single_cru-hlayer' : begin
        ;; return the central hlayer of the region of pre-defined size
        dataset_id1 = h5d_open(hdf_file_ID, dset_name)
        dataspace_id = H5D_GET_SPACE(dataset_id1)
        array_size = h5s_get_simple_extent_dims(dataspace_id)
        ;print, "data size: ", array_size

        start = [idx-1, idy-half_height-1, idz-half_depth-1]
        count = [1, half_height*2+1, half_depth*2+1]


        H5S_SELECT_HYPERSLAB, dataspace_id, start, count , STRIDE=[1, 1, 1], /RESET
        memory_spaceid = h5s_create_simple(count) ; count is vector that tells the dimension of the dataspace [2um x 2um]
        data_result_pure = h5d_read(dataset_id1, FILE_SPACE=dataspace_id, MEMORY_SPACE=memory_spaceid)
        data_result_pure = reform(data_result_pure, /overwrite)
        ;print, "data single layer (um): ", size(data_result_pure, /dimension)*dX_
        ;stop
        
        h5s_close, dataspace_id
        h5s_close, memory_spaceid
        h5d_close, dataset_id1

        case pixel_resolution of
           0.1D: begin
              factor = fix(0.2D/pixel_resolution)
              dim = size(data_result_pure, /dimension)
              tmpdata = rebin(data_result_pure, dim * factor, /sample)
              data_result_pure = tmpdata
           end
           0.05D: begin
              factor = fix(dX_/pixel_resolution)
              dim = size(data_result_pure, /dimension)
              tmpdata = rebin(data_result_pure, dim * factor, /sample)
              data_result_pure = tmpdata
           end

           0.2D: begin
           end
           else: begin
              ;print, "PIXEL_RESOLUTION not supported"
              dim = size(data_result_pure, /dimension)
              dim = long(dim*(dX_/pixel_resolution))
              tmpdata = congrid(data_result_pure, dim(0), dim(1), dim(2), /center, cubic=-0.5)
              data_result_pure = tmpdata
           end
        endcase
        
        if (n_elements(psf) ne 0) then begin
           tmpdata = convolve(data_result_pure, psf)
           data_result_blur = tmpdata
        endif
     end
     'single_cru-vlayer': begin
        ;; return the central vlayer of the region of pre-defined size
        ;;read hyperslab 
        dataset_id1 = h5d_open(hdf_file_ID, dset_name)
        dataspace_id = H5D_GET_SPACE(dataset_id1)
        array_size = h5s_get_simple_extent_dims(dataspace_id)
        ;print, "data size: ", array_size
        start =[idx-half_width-1, idy-half_height-1, idz-1]
        count = [half_width*2+1, half_height*2+1, 1]
        ;count = [half_width*2, half_height*2, 1]
        ;print, "start2", start
                
        H5S_SELECT_HYPERSLAB, dataspace_id, start, count , STRIDE=[1, 1, 1], /RESET
        memory_spaceid = h5s_create_simple(count) ; count is vector that tells the dimension of the dataspace [2um x 2um]
        data_result_pure = h5d_read(dataset_id1, FILE_SPACE=dataspace_id, MEMORY_SPACE=memory_spaceid)
        ;print, "data single layer (um): ", size(data_result_pure, /dimension)*dX_
        ;stop
        h5s_close, dataspace_id
        h5s_close, memory_spaceid
        h5d_close, dataset_id1

        case pixel_resolution of
           0.1D: begin
              factor = fix(0.2D/pixel_resolution)
              dim = size(data_result_pure, /dimension)
              tmpdata = rebin(data_result_pure, dim * factor, /sample)
              data_result_pure = tmpdata
           end
           0.05D: begin
              factor = fix(dX_/pixel_resolution)
              dim = size(data_result_pure, /dimension)
              tmpdata = rebin(data_result_pure, dim * factor, /sample)
              data_result_pure = tmpdata
           end

           0.2D: begin
           end
           else: begin
              ;print, "PIXEL_RESOLUTION not supported"
              dim = size(data_result_pure, /dimension)
              dim = long(dim*(dX_/pixel_resolution))
              tmpdata = congrid(data_result_pure, dim(0), dim(1), dim(2), /center, cubic=-0.5)
              data_result_pure = tmpdata
           end
        endcase

        if (n_elements(psf) ne 0) then begin
           tmpdata = convolve(data_result_pure, psf)
           data_result_blur = tmpdata
        endif
     end
     '1point': begin
        ;; select (i,j,k) grid point which contain spark_ID
        detect_gridpoint, CRU_ID, idx, idy, idz
        ;; return a cube region of pre-defined size
        dataset_id1 = h5d_open(hdf_file_ID, dset_name)
        dataspace_id = H5D_GET_SPACE(dataset_id1)
        array_size = h5s_get_simple_extent_dims(dataspace_id)
        ;print, "data size: ", array_size
        start =[idx-1, idy-1, idz-1]
        count = [1, 1, 1]
        H5S_SELECT_HYPERSLAB, dataspace_id, start, count , STRIDE=[1,1,1], /RESET
        memory_spaceid = h5s_create_simple(count) ; count is vector that tells the dimension of the dataspace [2um x 2um x 2um]
        data_result_pure = h5d_read(dataset_id1, FILE_SPACE=dataspace_id, MEMORY_SPACE=memory_spaceid)

        h5s_close, dataspace_id
        h5s_close, memory_spaceid
        h5d_close, dataset_id1     
     end
     'somegridpoint': begin
        ;; select (i,j,k) grid point which contain spark_ID
        detect_gridpoint, CRU_ID, idx, idy, idz
        
        ;; return a cube region of pre-defined size
        dataset_id1 = h5d_open(hdf_file_ID, dset_name)
        dataspace_id = H5D_GET_SPACE(dataset_id1)
        array_size = h5s_get_simple_extent_dims(dataspace_id)
                                ;print, "data size: ", array_size
        start =[idx-1, idy-1, idz-1]
        count = [num_gridpoints, 1, 1]
        H5S_SELECT_HYPERSLAB, dataspace_id, start, count , STRIDE=[1, 1, 1], /RESET
        memory_spaceid = h5s_create_simple(count) ; count is vector that tells the dimension of the dataspace [2um x 2um x 2um]
        data_result_pure = h5d_read(dataset_id1, FILE_SPACE=dataspace_id, MEMORY_SPACE=memory_spaceid)
                                ;print, "data hyperslab size (um): ", size(data_result_pure, /dimension)*dX_
                                ;print, "avg(...) = ", avg(data_result_pure)
                                ;stop
                                ;print, "PIXEL_RESOLUTION not supported"
        h5s_close, dataspace_id
        h5s_close, memory_spaceid
        h5d_close, dataset_id1

     end
     'line-scan': begin
        ;; select (i,j,k) grid point which contain spark_ID
        detect_gridpoint, CRU_ID, idx, idy, idz
        half_width = ceil((linescan_length)/dX_)/2
        ;print, half_width
        ;half_height = long((region_dimY-dY_)/dY_)
        ;half_depth = long((region_dimZ-dZ_)/dZ_)
        ;; return a cube region of pre-defined size
        dataset_id1 = h5d_open(hdf_file_ID, dset_name)
        dataspace_id = H5D_GET_SPACE(dataset_id1)
        array_size = h5s_get_simple_extent_dims(dataspace_id)
        ;print, "data size: ", array_size
        start =[idx-1-half_width, idy-1, idz-1]
        count = [half_width*2+1, 1, 1]
        H5S_SELECT_HYPERSLAB, dataspace_id, start, count , STRIDE=[1,1,1], /RESET
        memory_spaceid = h5s_create_simple(count) ; count is vector that tells the dimension of the dataspace [2um x 2um x 2um]
        data_result_pure = h5d_read(dataset_id1, FILE_SPACE=dataspace_id, MEMORY_SPACE=memory_spaceid)

        h5s_close, dataspace_id
        h5s_close, memory_spaceid
        h5d_close, dataset_id1     

     end
     'line-scan-psf': begin
        ;; select (i,j,k) grid point which contain spark_ID
        detect_gridpoint, CRU_ID, idx, idy, idz
        half_width = ceil((linescan_length)/dX_)/2
        half_height = ceil((linescan_length)/dY_)/2

        ;; return a cube region of pre-defined size
        dataset_id1 = h5d_open(hdf_file_ID, dset_name)
        dataspace_id = H5D_GET_SPACE(dataset_id1)
        array_size = h5s_get_simple_extent_dims(dataspace_id)
        ;print, "data size: ", array_size
        start =[idx-1-half_width, idy-1-half_height, idz-1]
        count = [half_width*2, half_height*2, 1]
        ;start =[idx-1, idy-1-half_height, idz-1-half_width]
        ;count = [1, half_height*2+1, half_width*2+1]
        
        H5S_SELECT_HYPERSLAB, dataspace_id, start, count , STRIDE=[1,1,1], /RESET
        memory_spaceid = h5s_create_simple(count) ; count is vector that tells the dimension of the dataspace [2um x 2um x 2um]
        data_result_pure = h5d_read(dataset_id1, FILE_SPACE=dataspace_id, MEMORY_SPACE=memory_spaceid)

        case pixel_resolution of
           0.1D: begin
              factor = fix(dX_/pixel_resolution)
              dim = size(data_result_pure, /dimension)
              tmpdata = rebin(data_result_pure, dim * factor, /sample)
              data_result_pure = tmpdata
           end
           0.05D: begin
              factor = fix(dX_/pixel_resolution)
              dim = size(data_result_pure, /dimension)
              tmpdata = rebin(data_result_pure, dim * factor, /sample)
              data_result_pure = tmpdata
           end
           0.2D: begin
           end
           else: begin
              ;print, "PIXEL_RESOLUTION not supported"
              dim = size(data_result_pure, /dimension)
              dim = long(dim*(dX_/pixel_resolution))
              tmpdata = congrid(data_result_pure, dim(0), dim(1), dim(2), /center, cubic=-0.5)
              data_result_pure = tmpdata
           end
        endcase

        if (n_elements(psf) eq 0) then begin
           print, "ERROR: need to have psf"
        endif else begin
           tmpdata = convolve(data_result_pure, psf)
           data_result_blur = tmpdata
        endelse

        ;data_result_pure = noise(data_result_pure, /poisson)
        ;data_result_pure = poidev(data_result_pure)
        dim = size(data_result_pure, /dimension)
        seed = 11
        ;noisedata = randomu(seed, dim(0),dim(1),/poisson)
        ;noisedata = randomn(seed, dim(0),dim(1),/poisson)
        ;noisedata = poidev(intarr(dim), 
        ;data_result_pure = data_result_pure + noisedata
        data_result_pure = data_result_pure(dim(0)/2,*)
        data_result_pure = reform(data_result_pure, /overwrite)
        
        h5s_close, dataspace_id
        h5s_close, memory_spaceid
        h5d_close, dataset_id1     

     end
     'line-scan-cube-psf': begin
        ;; select (i,j,k) grid point which contain spark_ID
        detect_gridpoint, CRU_ID, idx, idy, idz
        half_width = ceil((linescan_length)/dX_)/2
        half_height = ceil((linescan_length)/dY_)/2
        half_depth = half_height

        ;; this to avoid negative value
        half_height = min([idy-2,half_height])
        half_depth = min([idz-2,half_depth])
        
        ;; return a cube region of pre-defined size
        dataset_id1 = h5d_open(hdf_file_ID, dset_name)
        dataspace_id = H5D_GET_SPACE(dataset_id1)
        array_size = h5s_get_simple_extent_dims(dataspace_id)
        ;start =[idx-1-half_width, idy-1-half_height, idz-1]
        ;count = [half_width*2, half_height*2, 1]
        ;start =[idx-1, idy-1-half_height, idz-1-half_width]
        ;count = [1, half_height*2+1, half_width*2+1]
        start =[idx-1-half_width, idy-1-half_height, idz-1-half_depth]
        count = [half_width*2+1, half_height*2+1, half_depth*2+1]
        
        H5S_SELECT_HYPERSLAB, dataspace_id, start, count , STRIDE=[1,1,1], /RESET
        memory_spaceid = h5s_create_simple(count) ; count is vector that tells the dimension of the dataspace [2um x 2um x 2um]
        data_result_pure = h5d_read(dataset_id1, FILE_SPACE=dataspace_id, MEMORY_SPACE=memory_spaceid)

        case pixel_resolution of
           0.1D: begin
              factor = fix(dX_/pixel_resolution)
              dim = size(data_result_pure, /dimension)
              tmpdata = rebin(data_result_pure, dim * factor, /sample)
              data_result_pure = tmpdata
           end
           0.05D: begin
              factor = fix(dX_/pixel_resolution)
              dim = size(data_result_pure, /dimension)
              tmpdata = rebin(data_result_pure, dim * factor, /sample)
              data_result_pure = tmpdata
           end
           0.2D: begin
           end
           else: begin
              ;print, "PIXEL_RESOLUTION not supported"
              dim = size(data_result_pure, /dimension)
              dim = long(dim*(dX_/pixel_resolution))
              tmpdata = congrid(data_result_pure, dim(0), dim(1), dim(2), /center, cubic=-0.5)
              data_result_pure = tmpdata
           end
        endcase

        if (n_elements(psf) eq 0) then begin
           print, "ERROR: need to have psf"
        endif else begin
           ;;tmpdata = convolve(data_result_pure, psf)
           tmpdata = convol3d(data_result_pure, psf)
           data_result_pure = tmpdata
        endelse

        ;data_result_pure = noise(data_result_pure, /poisson)
        ;data_result_pure = poidev(data_result_pure)
        dim = size(data_result_pure, /dimension)
        seed = 11
        ;noisedata = randomu(seed, dim(0),dim(1),/poisson)
        ;noisedata = randomn(seed, dim(0),dim(1),/poisson)
        ;noisedata = poidev(intarr(dim), 
        ;data_result = data_result + noisedata
        data_result = data_result(dim(0)/2,*)
        data_result = reform(data_result, /overwrite)
        
        h5s_close, dataspace_id
        h5s_close, memory_spaceid
        h5d_close, dataset_id1     

     end
     'cmyo':  begin
        ;; read whole-slice
        ;dataset_id1 = h5d_open(hdf_file_ID, dset_name)
        ;data_result = h5d_read(dataset_id1)
        ;; data_result[X, Y, Z] with 
        ;print, size(data_result, /dimension)
     end
     else:
  endcase
  if (status eq 'lastread' or status eq 'complete') then  h5f_close, hdf_file_ID
end
