# Supplementary material for: Using a Failing Human Ventricular Cardiomyocyte Model to Re-Evaluate Ca2+ Cycling, Voltage Dependence, and Spark Characteristics
Source: Biomolecules. 2024 Oct 28;14(11):1371. doi: 10.3390/biom14111371 (PMC11591732; doi:10.3390/biom14111371)
Supplement: Supplementary file 1 [file biomolecules-14-01371-s001.zip › ECC_GPU_WT/plot_IDL_3_State_RyR/read_markov.pro]

;; Author: Hoang-Trong Minh Tuan
;; Affiliation: George Mason University, 2011
;; V1.0: fix by adding close file_lun
pro read_markov, filename=filename, num_state=num_state, permeability=P_dhprT

  openr, file_lun, filename, /GET_LUN


  complete = 0
  line =''
  while (not EOF(file_lun) and complete eq 0) do begin
     readf, file_lun, line
     line = strtrim(line)
     if (strcmp(strmid(line,0,1), '!') eq 0 and strcmp(strmid(line,0,1), '#') eq 0 and strcmp(line, '') eq 0) then begin
        num_state = long(line)
        complete = complete + 1
     endif
  endwhile

  while (not EOF(file_lun) and complete eq 1) do begin
     readf, file_lun, line
     line = strtrim(line)
     if (strcmp(strmid(line,0,1), '!') eq 0 and strcmp(strmid(line,0,1), '#') eq 0 and strcmp(line, '') eq 0) then begin
        complete = complete + 1
     endif
  endwhile

  while (not EOF(file_lun) and complete eq 2) do begin
     readf, file_lun, line
     line = strtrim(line)
     if (strcmp(strmid(line,0,1), '!') eq 0 and strcmp(strmid(line,0,1), '#') eq 0 and strcmp(line, '') eq 0) then begin
        complete = complete + 1
     endif
  endwhile

  while (not EOF(file_lun) and complete eq 3) do begin
     readf, file_lun, line
     line = strtrim(line)
     if (strcmp(strmid(line,0,1), '!') eq 0 and strcmp(strmid(line,0,1), '#') eq 0 and strcmp(line, '') eq 0) then begin
        P_dhprT = double(line)
        complete = complete + 1
     endif
  endwhile
   
  ;close, file_lun
  free_lun, file_lun
  
end
