# Supplementary material for: Using a Failing Human Ventricular Cardiomyocyte Model to Re-Evaluate Ca2+ Cycling, Voltage Dependence, and Spark Characteristics
Source: Biomolecules. 2024 Oct 28;14(11):1371. doi: 10.3390/biom14111371 (PMC11591732; doi:10.3390/biom14111371)
Supplement: Supplementary file 1 [file biomolecules-14-01371-s001.zip › ECC_GPU_WT/plot_IDL_3_State_RyR/read_paramfile1.pro]

;; Author: Hoang-Trong Minh Tuan - All Rights Reserved
;; Affiliation: George Mason University, 2011
;; parameters:
;;   - param_file    = name of parameter file (default: parameters.conf)
;;   - spatialcode   = (binary) whether to use spatial code or not (i_1ryr, i_1dhpr)
;;                     (default: NOT to use spatial code)
;; HISTORY:
;; v.1.0 : not a complete working procedure
;; v.1.1.: a complete working procedure, using COMMON block to share
;; v.1.2 : update reading three new params (write_firstbeat, duration_write_lastbeats, write_restartfile)
;; v.1.3 : remove channels gating to separate param files, read in using read_markov()
;;         data
;; v.1.4: remove 2 parameter (target_fodler, root_dir) --> read from block_datafolder
;; v.1.5: add code dealing with 2 parameters (anisotropic diffusion), e.g. Ddye_x, Ddye_y, Ddye_z
;; v.1.6: add code dealing with 2 parameters (i_1ryr, caf_factor) [Sep 20, 2012]
;; v.1.7: add code dealing with 1 parameter (i_1dhpr) [Oct, 22, 2012]
;;        add code dealing with kon_F = 0
;; v.1.8: add binary parameter SPATIALCODE
;; V.2.0: rename using UL7_vector.txt to UL(numChannelState)_(numLCC)_vector.txt
;;        [Tuan, Nov-22-2012]
;; v.2.1: update with new parameters [Tuan, Nov-18-2012]
;; v.2.2: update new parameter, eta_CO [Tuan, Dec-01-2012]
;; v.2.3: update new parameter, duration_spark_analysis [Tuan, Dec-10-2012]
;; v.2.4: move some parameter from read_spatial_testfile.pro to here [Tuan, 2013-Apr-11]
;; v.2.5: replace Hz by BCL (basic cycle length ) - Tuan, Nov-19-2013
;;
pro read_paramfile, PARAM_FILE=param_file, SPATIALCODE=spatialcode
  COMMON block_paramfiles
  COMMON block_globalvars
  COMMON block_deriveddata
  COMMON block_datafolder


  if (n_elements(param_file) eq 0) then   param_file = 'parameters.conf'

  ;;;;;;;;;;;;;;;;;;;;;;;;;;;;;;;;;;;;;;;;;;;;;;;;;;
  ;; set file path
  pfile = param_file
  ;subdir = ['minhtuan', '', target_folder]
  subdir = [username, sub_folder, target_folder] ;; fixed
  file = filepath(pfile, subdirectory=subdir, root_dir=root_dir) 
  ;spawn, 'mv ' + file + '* ' + file

  ;;;;;;;;;;;;;;;;;;;;;;;;;;;;;;;;;;;;;;;;;;;;;;;;;;;
  ;; read in parameter file
  openr, file_lun, file, /GET_LUN
  FormatIn = '(D14.7, A35)'
  FormatOut = '(A35, D14.7)'

  line = ''
  readf, file_lun, line  ; skip the first line
  ii = 1 ; we start from 1 as the temp_data we use all start from 1
  var_vect = findgen(250)
  
  while (not EOF(file_lun)) do begin
     readf, file_lun, line
     line = strtrim(line, 1) ;; use flag=1 to remove leading blanks
     if (strcmp(strmid(line,0,1), '#') eq 0 and strcmp(line, '') eq 0) then begin
        var_vect(ii) = float(line)
        ii = ii + 1
     endif
  endwhile
  ;; finish: read in parameter file
  ;close, file_lun
  free_lun, file_lun

  
  ;print, var_vect
  GROUP_LENGTH = 25
  end_idx = 0
  ; data-related info
  temp_data = var_vect(end_idx:end_idx+GROUP_LENGTH)
  fixed_seed = uint(temp_data(1))
  rand_seed = uint(temp_data(2))
  TRACK_LENGTH = uint(temp_data(3))  ; number of records in data buffer
  end_idx = end_idx + 3
  ; release site configuration
  temp_data = var_vect(end_idx:end_idx+GROUP_LENGTH)
  NSFU =long(temp_data(1))
  N_R  =long(temp_data(2))
  N_L  =long(temp_data(3))
  end_idx = end_idx + 3
  ; simulation settings
  temp_data = var_vect(end_idx:end_idx+GROUP_LENGTH)
  V_rest  = temp_data(1)
  V_stim  = temp_data(2)
  I_stim  = temp_data(3)
  t_start = temp_data(4)
  t_end   = temp_data(5)
  write_firstbeat = long(temp_data(6))
  duration_write_lastbeats = temp_data(7)
  duration_spark_analysis = temp_data(8)
  write_restartfile = long(temp_data(9))
  dt_LB  = temp_data(10)
  dt_UB  = temp_data(11)
  t_V_stim_start = temp_data(12)
  t_V_stim_duration = temp_data(13)
  t_I_stim_start = temp_data(14)
  t_I_stim_duration = temp_data(15)
  BCL = temp_data(16)
  write_interval = temp_data(17)  ; [sec]
  end_idx = end_idx + 17

  t_V_stim_end = t_V_stim_duration + t_V_stim_start
  t_I_stim_end = t_I_stim_duration + t_I_stim_start
  ; ion concentrations
  temp_data = var_vect(end_idx:end_idx+GROUP_LENGTH)
  Na_i_init = temp_data(1)      ;uM
  K_i_init  = temp_data(2)
  Ca_myo = temp_data(3)
  Ca_nsr = temp_data(4)
  end_idx = end_idx+4
  ; constants
  temp_data = var_vect(end_idx:end_idx+GROUP_LENGTH)
  zF = temp_data(1)         ;Faraday's constant, C/mol
  zR = temp_data(2)         ;universal gas constant, mJ mol-1 K-1
  zT = temp_data(3)         ;temperature, K
  Na_o = temp_data(4)      ;uM
  Ca_o = temp_data(5)      ;uM
  K_o  = temp_data(6)
  end_idx = end_idx + 6
  ; cell geometry variables (volumes) !pL
  temp_data = var_vect(end_idx:end_idx+GROUP_LENGTH)
  V_myo_T = temp_data(1)
  V_nsr_T = temp_data(2)
  V_jsr_T = temp_data(3)
  V_ds_T = temp_data(4)
  end_idx = end_idx + 4
  ;; buffering parameters
  temp_data = var_vect(end_idx:end_idx+GROUP_LENGTH)
  beta_ds = temp_data(1)
  beta_nsr = temp_data(2)
  B_myoT = temp_data(3)
  B_jsrT = temp_data(4)
  Km_myo = temp_data(5)
  Km_jsr = temp_data(6)
  B_htrpnT = temp_data(7)
  kon_htrpn = temp_data(8)
  koff_htrpn = temp_data(9)
  CM_T = temp_data(10)
  kon_CM = temp_data(11)
  koff_CM = temp_data(12)
  B_SL_T = temp_data(13)
  kon_SL = temp_data(14)
  koff_SL = temp_data(15)
  B_SR_T = temp_data(16)
  kon_SR = temp_data(17)
  koff_SR = temp_data(18)
  end_idx = end_idx + 18
  
  ;; diffusion parameters
  temp_data = var_vect(end_idx:end_idx+GROUP_LENGTH)
  v_refill_T = temp_data(1)
  v_efflux_T = temp_data(2)
  v_leak     = temp_data(3)
  v_ryr_T = temp_data(4)
  prcent_ryr_nj = temp_data(5)
  prcent_dhpr_nj = temp_data(6)
  end_idx = end_idx + 6

  ;; SERCA variables
  temp_data = var_vect(end_idx:end_idx+GROUP_LENGTH)
  Ap = temp_data(1)           ;Ap = SERCA pumps concentration (uM)
  Kp_myo = temp_data(2)       
  Kp_nsr = temp_data(3)       
  end_idx = end_idx + 3

  ;; membrane currents variables
  temp_data = var_vect(end_idx:end_idx+GROUP_LENGTH)
  g_bCa = temp_data(1)
  g_Na = temp_data(2)
  g_K1 = temp_data(3)
  g_Kss = temp_data(4)
  g_Ktof = temp_data(5)
  g_Ktos = temp_data(6)
  g_bNa = temp_data(7)
  g_bK = temp_data(8)
  Am = temp_data(9)   ;cm^2
  Csc   = temp_data(10)      ;uF/cm^2
  end_idx = end_idx + 10
  
  ;; PMCA and NCX rates
  temp_data = var_vect(end_idx:end_idx+GROUP_LENGTH)
  I_pmca_bar = temp_data(1)   ;uA/uF
  I_ncx_bar = temp_data(2)    ;uA/uF
  I_NaK_bar = temp_data(3)
  end_idx = end_idx + 3

  ;; channels parameters: rate constants, constants
  temp_data = var_vect(end_idx:end_idx+GROUP_LENGTH)
  eta_RyR = temp_data(1)
  eta_LCC = temp_data(2)
  Ej = temp_data(3)
  Ecc = temp_data(4)
  Eoo = temp_data(5)
  eta_CO = temp_data(6)
  k_jsr0 = temp_data(7)
  k_jsr1 = temp_data(8)
  end_idx = end_idx + 8

  ;; LCC kinetics parameters
  temp_data = var_vect(end_idx:end_idx+GROUP_LENGTH)
  V_theta1 = temp_data(1)
  V_sigma1 = temp_data(2)
  V_theta2 = temp_data(3)
  V_sigma2 = temp_data(4)
  end_idx = end_idx + 4

  ;; spatial data
  temp_data = var_vect(end_idx:end_idx+GROUP_LENGTH)
  cell_x_len = temp_data(1)
  cell_y_len = temp_data(2)
  cell_z_len = temp_data(3)
  percent_Vmyo = temp_data(4)
  percent_Vnsr = temp_data(5)
  percent_Vjsr = temp_data(6)
  couplon_size = temp_data(7)
  dyad_height = temp_data(8)
  dX_ = temp_data(9)
  dY_ = temp_data(10)
  dZ_ = temp_data(11)
  end_idx = end_idx + 11
  ;; diffusion constant
  temp_data = var_vect(end_idx:end_idx+GROUP_LENGTH)
  Dmyo_x = temp_data(1)
  Dmyo_y = temp_data(2)
  Dmyo_z = temp_data(3)
  Dnsr_x = temp_data(4)
  Dnsr_y = temp_data(5)
  Dnsr_z = temp_data(6)
  Ddye_x = temp_data(7)
  Ddye_y = temp_data(8)
  Ddye_z = temp_data(9)
  F_T    = temp_data(10)
  kon_F  = temp_data(11)
  koff_F = temp_data(12)
  end_idx = end_idx + 12
  ;; single-current
  temp_data = var_vect(end_idx:end_idx+GROUP_LENGTH)
  lspacing = temp_data(1)
  tspacing = temp_data(2)
  i_1ryr = temp_data(3)
  caf_factor = temp_data(4)
  i_1dhpr = temp_data(5)
  end_idx = end_idx + 5
  ;; trigger-time
  temp_data = var_vect(end_idx:end_idx+GROUP_LENGTH)
  time_start_caffeine = temp_data(1)
  duration_caffeine = temp_data(2)
  time_start_trigger_CRU = temp_data(3)
  interval_trigger_CRU = temp_data(4)
  interval_write_flux = temp_data(5)
  fraction_CRU_triggered_caffeine = temp_data(6)
  fraction_SERCA_near_Zdisc = temp_data(7)
  wide_SERCA_near_Zdisc = long(temp_data(8))
  fraction_NCX_near_CRU = temp_data(9)
  end_idx = end_idx + 9
  ;; rogue-RYR
  temp_data = var_vect(end_idx:end_idx+GROUP_LENGTH)
  num_rogueRyR_per_CRU = temp_data(1)   ; num clusters
  N_R_rogue = temp_data(2) ; cluster size
  Ej_rogue = temp_data(3)
  dist2rogueRyR = temp_data(4)
  read_rogue_location_from_file = temp_data(5)
  end_idx = end_idx + 5
  ;;
  temp_data = var_vect(end_idx:end_idx+GROUP_LENGTH)
  duration_open_LCC = temp_data(1)
  wide_NCX_near_CRU = temp_data(2)
  
  ;;; read in Markov model inforamtion
  file = filepath("LCC_Markov.conf", subdirectory=subdir, root_dir=root_dir) 
  read_markov, filename=file, num_state=mL, permeability=P_dhpr_T
  file = filepath("RYR_Markov.conf", subdirectory=subdir, root_dir=root_dir) 
  read_markov,filename=file, num_state=mR

  ;;;;;;;;;;;;;;;;;;;;;;;;;;;;;;;;;;;;;;;;;;;
  ;; computed data
  zCa = 2.0d0
  eta_pmca = 2.0d0
  Km_pmca = 0.5d0
  eta_ncx = 0.35d0
  ksat_ncx = 0.1d0
  Km_ncxNa = 87.5d3
  Km_ncxCa = 1.38d3 
  cpl_serca = 2.0
  
  RT_F = double(zR*zT)/zF
  F_RT = double(1.0d0)/RT_F
  RT_FzCa = double(RT_F)/zCa
  
    
  P_dhpr_T = double(P_dhpr_T) * 1d-6    ; [L/s]

  ;;; scaling mode
  P_dhpr = P_dhpr_T/(long(NSFU)*N_L) ; [L/s]

  ;; volume [pL]
  V_ds = V_ds_T/float(NSFU)
  V_jsr = V_jsr_T/float(NSFU)
  ;;volume ratio
  lambda_ds = V_ds/V_myo_T
  lambda_jsr = V_jsr/V_myo_T
  lambda_nsr = V_nsr_T/V_myo_T
  ;; for computing efficient, use inv_lambda values
  inv_lambda_ds = V_myo_T/V_ds
  inv_lambda_jsr = V_myo_T/V_jsr
  inv_lambda_nsr = V_myo_T/V_nsr_T

  Acap = Am*Csc                                   ; [uF]
  ;; use in calcium current calculation (use when V_myo_T in pL)
  Am_2FVmyo = (Am*1.0d12)/(zCa*zF*V_myo_T) ; [mol.cm^2/(C.L)]
  ;; use in Na, K current calculation
  Am_FVmyo = (Am*1.0d12)/(zF*V_myo_T) ; [mol.cm^2/(C.L)]
  
  v_refill = v_refill_T/float(NSFU)
  v_efflux = v_efflux_T/float(NSFU)
  v_ryr = v_ryr_T/float(long(NSFU)*N_R)
  v_ryr_nj_T = v_ryr_T*prcent_ryr_nj
  P_dhpr_nj = P_dhpr_T*prcent_dhpr_nj

  ;;++may be used by EC-coupling model
  F2zCa2_RT=(zF^2)*(zCa^2)/(zR*zT) ;  C/(mol.mV)
  FzCa_RT=zF*zCa/(zR*zT)           ; 1/mV
  invKp_myo = 1.0d0/Kp_myo
  invKp_nsr = 1.0d0/Kp_nsr
  ;; this requires V_myo_T must be in pL
  inv_2FVmyo = 1.0d12/(zCa*zF*V_myo_T) ;mol/(C.L) !use when volume in pL

  NUM_STATES_NJ = long(mL*mR)
  ;;; number of homogeneous clusters [DO NOT use long(), ceil() --> instead use round()]
  NUM_STATES_LCCs = round(factorial(mL+N_L-1)/(factorial(N_L)*factorial(mL-1)),/L64)
  NUM_STATES_RYRs = round(factorial(mR+N_R-1) /(factorial(N_R)*factorial(mR-1)),/L64)

  
  NSFU_normal = long(NSFU) ;; default value


  if (kon_F le 0.000001d0) then begin
     print, "Please note that kon_F is set to zero"
     Kd_F = 1.0d0
  end else begin
     Kd_F = koff_F/kon_F
  endelse
  CaF_infty = Ca_myo*F_T / (Kd_F + Ca_myo)

  if (keyword_set(spatialcode)) then begin
     print, "We're using parameters for spatial code"
     MAXX = ceil(cell_x_len/dX_)
     MAXY = ceil(cell_y_len/dY_)
     MAXZ = ceil(cell_z_len/dZ_)
     TOTAL_GRID_ELEL = long(MAXX)*MAXY*MAXZ
     ;V_myo_T_true = V_myo_T
     V_myo_T_true = cell_x_len*cell_y_len*cell_z_len*1e-3 ; (pL)
     Vol_ref = V_myo_T_true/TOTAL_GRID_ELEL
     P_dhpr = find_Pdhpr_singlechannel(i_1dhpr)
     v_ryr = find_v_ryr_singlechannel(i_1ryr, Vol_ref)
  endif else begin
     print, "We're using parameters for non-spatial code"
  end

  ;;;;;;;;;;;;;;;;;;;;;;;;;;;;;;;;;;;;;;;;;;;
  ;; setting device
  
  ;;;;;;
  ;;call in Matlab
  ;; matlab -nojvm -nodesktop
  ;;[ULo, ULc, ULr, ULi, ULa] = makeUs_7stateLCC(7);
  ;;dlmwrite('UL_vector.txt',[ULo', ULc', ULr', ULi', ULa'], ' ')  
  ;; udata = read_ascii('Uvector.txt') ;, delimiter=',')
  ;; ULo = (udata.field1[0,*])
  ;; ULc = (udata.field1[1,*])
  ;; ULr = (udata.field1[2,*])
  ;; ULi = (udata.field1[3,*])
  ;; ULa = (udata.field1[4,*])
  ;;[ULo_nj ULc_nj ULr_nj ULi_nj ULa_nj]   = makeUs_7stateLCC(1);
  ;;dlmwrite('ULnj_vector.txt',[ULo_nj', ULc_nj', ULr_nj', ULi_nj', ULa_nj'], ' ')  
  case mL of  
     7: begin  ;; 7-state LCC
        ;udata = read_ascii('UL7_vector.txt') ;, delimiter=',')
        udata = read_ascii('UL7_'+string(N_L,format='(I1)')+'_vector.txt') ;, delimiter=',')
        ; ULo = reform(udata.field1[6,*])
        ; ULc = reform(udata.field1[1,*])
        ; ULr = reform(udata.field1[0,*] + udata.field1[5,*])
        ; ULi = reform(udata.field1[2,*] + udata.field1[3,*])
        ; ULa = reform(udata.field1[4,*])
        ULo = reform(udata.field1[6,*])
        UL2 = reform(udata.field1[1,*])
        UL1 = reform(udata.field1[0,*])
        UL6 = reform(udata.field1[5,*])
        UL3 = reform(udata.field1[2,*])
        UL4 = reform(udata.field1[3,*])
        UL5 = reform(udata.field1[4,*])
        
     ;    udata = read_ascii('UL7nj_vector.txt')
     ;    ;;NO NEED (as single channel): udata = read_ascii('UL7_'+string(N_L,format='(I1)')+'nj_vector.txt')
     ;    ULo_nj = reform(udata.field1[6,*])

     end
     6: begin
        ;udata = read_ascii('UL6_vector.txt') ;, delimiter=',')
        ;udata = read_ascii('UL6_'+string(N_L,format='(I1)')+'_vector.txt') ;, delimiter=',')
        filename = 'UL6_'+string(N_L,format='(I2)')+'_vector.txt'
        if (N_L < 10)  then filename = 'UL6_'+string(N_L,format='(I1)')+'_vector.txt'
        udata = read_ascii(filename) ;, delimiter=',')
        
        ;;; SUN2000 6-state
        UL1 = reform(udata.field1[0,*])
        UL2 = reform(udata.field1[1,*])
        UL3 = reform(udata.field1[2,*])
        UL4 = reform(udata.field1[3,*])
        UL5 = reform(udata.field1[4,*])
        UL6 = reform(udata.field1[5,*])
        ULo = reform(udata.field1[1,*] + udata.field1[2,*])
        
        ;;udata = read_ascii('UL6nj_vector.txt')
        ;;udata = read_ascii('UL7nj_vector.txt')
        ;;udata = read_ascii('UL6_'+string(N_L,format='(I1)')+'nj_vector.txt')
        ;;ULo_nj = reform(udata.field1[6,*])
        ULo_nj = reform(udata.field1[0,*])
        ULo_nj[*] = 0
     end
     5: begin
        ;;udata = read_ascii('UL'+string(N_L,format='(I1)')+'_vector.txt') ;, delimiter=',')
        filename = 'UL5_'+string(N_L,format='(I2)')+'_vector.txt'
        if (N_L < 10) then  filename = 'UL5_'+string(N_L,format='(I1)')+'_vector.txt'
        udata = read_ascii(filename) ;, delimiter=',')
        
        UL1 = reform(udata.field1[0,*])
        ;ULo = reform(udata.field1[1,*] + udata.field1[2,*])
        UL2 = reform(udata.field1[1,*])
        UL3 = reform(udata.field1[2,*])
        UL4 = reform(udata.field1[3,*])
        UL5 = reform(udata.field1[4,*])
        ULo = reform(udata.field1[1,*] + udata.field1[2,*])
     end
     else: begin
        print, "not implemented"
        stop
     end
  endcase

  case mR of
     2: begin
          ;;[URo URc] = makeUs_2stateRyR(49) ;
        ;; dlmwrite('UR_vector.txt', [URo', URc'], ' ')
        ;;udata = read_ascii('UR2_vector.txt') ;, delimiter=',')
        filename = 'UR2_'+string(N_R,format='(I2)')+'_vector.txt'
        if (N_R < 10)  then filename = 'UR2_'+string(N_R,format='(I1)')+'_vector.txt'
        udata = read_ascii(filename) ;, delimiter=',')
        URc = reform(udata.field1[0,*])
        URo = reform(udata.field1[1,*])
     end
     default: begin
        print, "mR is not 2, please update plotting"
        stop
     end
  endcase

  ;;;;;;;;;;;;
  x_stride = lspacing/dX_
  y_stride = tspacing/dY_
  z_stride = tspacing/dZ_
  ;print, 'stride ', x_stride, y_stride, z_stride
  ;stop

end
