# Supplementary material for: Using a Failing Human Ventricular Cardiomyocyte Model to Re-Evaluate Ca2+ Cycling, Voltage Dependence, and Spark Characteristics
Source: Biomolecules. 2024 Oct 28;14(11):1371. doi: 10.3390/biom14111371 (PMC11591732; doi:10.3390/biom14111371)
Supplement: Supplementary file 1 [file biomolecules-14-01371-s001.zip › ECC_GPU_WT/plot_IDL_3_State_RyR/read_spatial_testfile.pro]

;; Author: Hoang-Trong Minh Tuan
;; Affiliation: George Mason University, 2011
;; V 1.1: switch dist2membrane to dist2membraneX and dist2membraneYZ
;; V 1.2: remove 2 arguments (target_fodler, root_dir) --> read from block_datafolder
;; V 1.2b: add a line to make sure param_file is passed
;; V 1.3: add code to work with whole-cell simulation [Tuan, 2013-Feb-19]
;; V.1.4: move some parameters to read_paramfile [Tuan, 2013-Apr-11]
;; V.1.5: move some parameters to read_paramfile [Tuan, 2013-Apr-18]
pro read_spatial_testfile, param_file=param_file
  COMMON block_paramfiles
  COMMON block_globalvars
  COMMON block_deriveddata
  COMMON block_datafolder

  if (n_elements(param_file) eq 0) then  begin
     print, 'Make sure you pass parameter file'
     stop
  endif
  ;;;;;;;;;;;;;;;;;;;;;;;;;;;;;;;;;;;;;;;;;;;;;;;;;;
  ;; set file path
  pfile = param_file
  ;subdir = ['minhtuan', '', target_folder]
  subdir = [username, '', target_folder]
  file = filepath(pfile, subdirectory=subdir, root_dir=root_dir) 

  if not file_exist(file) then begin
     x = ''
     repeat begin
        done = 0
        read, "Is this whole-cell simulation (Y/N)?", x
        ;print, x
        CASE StrLowCase(x) OF
           'y': begin done = 1
              return
           end
           'n': begin
              print, 'Sorry, we need the file:', file
              done = 1
              stop
           end
           ELSE: Print, 'I have no idea what you want!!'
        ENDCASE
     endrep until done eq 1
  endif
  ;;;;;;;;;;;;;;;;;;;;;;;;;;;;;;;;;;;;;;;;;;;;;;;;;;;
  ;; read in parameter file
  openr, file_lun, file, /GET_LUN
  FormatIn = '(D14.7, A35)'
  FormatOut = '(A35, D14.7)'

  line = ''
  ii = 1 ; we start from 1 as the temp_data we use all start from 1
  var_vect = findgen(150)
  
  while (not EOF(file_lun)) do begin
     readf, file_lun, line
     line = strtrim(line)
     if (strcmp(strmid(line,0,1), '#') eq 0 and strcmp(line, '') eq 0) then begin
        var_vect(ii) = float(line)
        ii = ii + 1
     endif
  endwhile
  ;print, var_vect
  GROUP_LENGTH = 25
  end_idx = 0
  ;; customized data
  temp_data = var_vect(end_idx:end_idx+GROUP_LENGTH)
  cell_x_len = temp_data(1)
  cell_y_len = temp_data(2)
  cell_z_len = temp_data(3)
  NSFU =long(temp_data(4))
  dist2membraneX  = temp_data(5)
  dist2membraneYZ = temp_data(6)
  
  ;; TUAN: to compatible with old version (dist2membrane is equal to dist2membraneX)
  dist2membrane = dist2membraneX

  ;; finish: read in parameter file
  ;close, file_lun
  free_lun, file_lun

  ;;;;;;;;;;;;;;;;;
  
  x_safe = long(dist2membraneX/dX_)
  y_safe = long(dist2membraneYZ/dY_)
  z_safe = long(dist2membraneYZ/dZ_)

  NSFU_normal = NSFU
end
