# Supplementary material for: Using a Failing Human Ventricular Cardiomyocyte Model to Re-Evaluate Ca2+ Cycling, Voltage Dependence, and Spark Characteristics
Source: Biomolecules. 2024 Oct 28;14(11):1371. doi: 10.3390/biom14111371 (PMC11591732; doi:10.3390/biom14111371)
Supplement: Supplementary file 1 [file biomolecules-14-01371-s001.zip › ECC_GPU_WT/plot_IDL_3_State_RyR/string_date.pro]

;; by default, it return
function string_date, year=year, month=month, date=date, hour=hour, min=min
  datetime = systime(/UTC)        
  datetime = strsplit(datetime, /EXTRACT)
  hhrrss = strsplit(datetime[3],':', /EXTRACT)

  result = ""
  if (n_elements(year) ne 0) then result =  result + datetime[4]
  if (n_elements(month) ne 0) then result = result + '_' + datetime[1]
  if (n_elements(date) ne 0) then result = result + '_' + datetime[2]
  if (n_elements(hour) ne 0) then result = result + '_' + hhrrss[0]
  if (n_elements(min) ne 0) then result = result + '_' + hhrrss[1]

  return, result
end
i
