# Supplementary material for: Using a Failing Human Ventricular Cardiomyocyte Model to Re-Evaluate Ca2+ Cycling, Voltage Dependence, and Spark Characteristics
Source: Biomolecules. 2024 Oct 28;14(11):1371. doi: 10.3390/biom14111371 (PMC11591732; doi:10.3390/biom14111371)
Supplement: Supplementary file 1 [file biomolecules-14-01371-s001.zip › ECC_GPU_WT/plot_IDL_3_State_RyR/tags]

	main_plotspark.pro	75
$	main_plot.pro	185
$	main_plot.pro	186
$	main_plot.pro	187
$	main_plot.pro	190
$	main_plot.pro	191
$	main_plot.pro	192
$	make_linescan_image_cmyo.pro	113
$	make_linescan_image_cmyo.pro	114
$	make_linescan_image_psf3d.pro	141
$	make_linescan_image_psf3d.pro	142
$	make_linescan_image_psf3d_v2.pro	143
$	make_linescan_image_psf3d_v2.pro	144
$	make_linescan_image_psf3d_v3.pro	141
$	make_linescan_image_psf3d_v3.pro	142
$	make_linescan_image_psf3d_v4.pro	429
$	make_linescan_image_psf3d_v4.pro	434
$	make_linescan_image_psf3d_v5.pro	758
$	make_linescan_image_psf3d_v5.pro	763
$	make_linescan_image_psf3d_v6.pro	831
$	make_linescan_image_psf3d_v6.pro	836
$	make_linescan_image_psf3d_v7.pro	822
$	make_linescan_image_psf3d_v7.pro	827
$	make_linescan_image_psf3d_v7_sep19.pro	832
$	make_linescan_image_psf3d_v7_sep19.pro	837
$	make_video_calcium.pro	825
$	make_video_calcium.pro	830
$	spatial_regular_ds_jsr_old.pro	169
$	spatial_regular_ds_jsr_old.pro	186
$	spatial_regular_ds_jsr_old.pro	188
$	spatial_regular_dsjsr.pro	175
$	spatial_regular_dsjsr.pro	195
$	spatial_regular_dsjsr.pro	197
$	spatial_singlespark_wc_compare_Jan152012.pro	409
$	spatial_singlespark_wc_compare_old.pro	223
$	spatial_singlespark_wc_compare_old.pro	258
$	spatial_singlespark_wc_compare.pro	510
$	spatial_singlespark_wc_fwhm.pro	126
$	spatial_singlespark_wc_fwhm.pro	127
$	spatial_singlespark_wc_fwhm.pro	359
$	spatial_singlespark_wc_fwhm_psf2.pro	142
$	spatial_singlespark_wc_fwhm_psf2.pro	143
$	spatial_singlespark_wc_fwhm_psf3.pro	148
$	spatial_singlespark_wc_fwhm_psf3.pro	149
$	spatial_singlespark_wc_fwhm_psf3.pro	404
$	spatial_singlespark_wc_fwhm_psf_old.pro	146
$	spatial_singlespark_wc_fwhm_psf_old.pro	147
$	spatial_singlespark_wc_fwhm_psf_old.pro	413
$	spatial_singlespark_wc_fwhm_psf.pro	146
$	spatial_singlespark_wc_fwhm_psf.pro	147
$	spatial_singlespark_wc_fwhm_psf.pro	398
$	spatial_singlespark_wc_old.pro	142
$	spatial_singlespark_wc_old.pro	143
$	spatial_singlespark_wc_old.pro	160
$	spatial_singlespark_wc_old.pro	228
$	spatial_singlespark_wc_old.pro	277
$	spatial_singlespark_wc.pro	116
$	spatial_singlespark_wc.pro	117
$	spatial_singlespark_wc.pro	202
$	spatial_singlespark_wc.pro	207
$	spatial_singlespark_wc.pro	251
$	test_wc_compare.pro	513
(http:/	legend.pro	70
;;	spatial_singlespark_wc_fwhm_psf2.pro	81
@detect_FWHM	spatial_singlespark_wc_compare.pro	216
@detect_FWHM	test_wc_compare.pro	217
@plot_comparison_HF_paper3_cont	spatial_singlespark_wc_old.pro	259
@plot_comparison_HF_paper3_cont	spatial_singlespark_wc.pro	233
@read_hdf_ecc5	spatial_singlespark_wc_old.pro	258
@read_hdf_ecc5	spatial_singlespark_wc.pro	232
@read_hdf_eccX	read_hdf_spatial_wc.pro	12
AL_LEGEND	legend.pro	10
AVG	avg.pro	/^FUNCTION AVG,ARRAY,DIMENSION, NAN = NAN, DOUBLE = /
Acap	main_plot.pro	34
Acap	main_plotspark.pro	39
Acap	main_plotspark_sep19.pro	43
Acap	main.pro	36
Am	main_plot.pro	24
Am	main_plotspark.pro	26
Am	main_plotspark_sep19.pro	30
Am	main.pro	25
Am_2FVmyo	main_plot.pro	35
Am_2FVmyo	main_plotspark.pro	40
Am_2FVmyo	main_plotspark_sep19.pro	44
Am_2FVmyo	main.pro	37
Am_FVmyo	main_plot.pro	35
Am_FVmyo	main_plotspark.pro	40
Am_FVmyo	main_plotspark_sep19.pro	44
Am_FVmyo	main.pro	37
AnnotateColor	make_linescan_image_psf3d_v4.pro	365
AnnotateColor	make_linescan_image_psf3d_v5.pro	591
AnnotateColor	make_linescan_image_psf3d_v5.pro	657
AnnotateColor	make_linescan_image_psf3d_v5.pro	694
AnnotateColor	make_linescan_image_psf3d_v6.pro	664
AnnotateColor	make_linescan_image_psf3d_v6.pro	730
AnnotateColor	make_linescan_image_psf3d_v6.pro	767
AnnotateColor	make_linescan_image_psf3d_v7.pro	655
AnnotateColor	make_linescan_image_psf3d_v7.pro	721
AnnotateColor	make_linescan_image_psf3d_v7.pro	758
AnnotateColor	make_linescan_image_psf3d_v7_sep19.pro	665
AnnotateColor	make_linescan_image_psf3d_v7_sep19.pro	731
AnnotateColor	make_linescan_image_psf3d_v7_sep19.pro	768
AnnotateColor	make_video_calcium.pro	658
AnnotateColor	make_video_calcium.pro	724
AnnotateColor	make_video_calcium.pro	761
AnnotateColor	spatial_singlespark_wc_fwhm.pro	248
AnnotateColor	spatial_singlespark_wc_fwhm.pro	338
AnnotateColor	spatial_singlespark_wc_fwhm.pro	343
AnnotateColor	spatial_singlespark_wc_fwhm_psf3.pro	289
AnnotateColor	spatial_singlespark_wc_fwhm_psf_old.pro	283
AnnotateColor	spatial_singlespark_wc_fwhm_psf_old.pro	391
AnnotateColor	spatial_singlespark_wc_fwhm_psf_old.pro	396
AnnotateColor	spatial_singlespark_wc_fwhm_psf.pro	283
Ap	main_plot.pro	22
Ap	main_plotspark.pro	24
Ap	main_plotspark_sep19.pro	28
Ap	main.pro	23
Ap	read_paramfile_Jan192012.pro	129
Ap	read_paramfile.pro	140
B	make_linescan_image_psf3d_v5.pro	86
B	make_linescan_image_psf3d_v6.pro	92
BARNAMES	plot_trial_peripheralryr.pro	78
BARNAMES	plot_trial_peripheralryr.pro	113
BARWIDTH	plot_trial_peripheralryr.pro	74
BARWIDTH	plot_trial_peripheralryr.pro	109
BAR_PLOT	plot_trial_peripheralryr.pro	73
BAR_PLOT	plot_trial_peripheralryr.pro	108
BOTTOM_LEGEND	legend.pro	229
BSCALE	hcongrid.pro	40
B_htrpnT	main_plot.pro	19
B_htrpnT	main_plotspark.pro	21
B_htrpnT	main_plotspark_sep19.pro	25
B_htrpnT	main.pro	20
B_jsrT	main_plot.pro	19
B_jsrT	main_plotspark.pro	21
B_jsrT	main_plotspark_sep19.pro	25
B_jsrT	main.pro	20
B_myoT	main_plot.pro	18
B_myoT	main_plotspark.pro	20
B_myoT	main_plotspark_sep19.pro	24
B_myoT	main.pro	19
Background	make_linescan_image_cmyo.pro	366
Background	make_linescan_image_psf3d.pro	401
Background	make_linescan_image_psf3d_v2.pro	412
Background	make_linescan_image_psf3d_v2.pro	484
Background	make_linescan_image_psf3d_v3.pro	412
Background	make_linescan_image_psf3d_v3.pro	484
Background	make_linescan_image_psf3d_v4.pro	208
Background	make_linescan_image_psf3d_v4.pro	251
Background	make_linescan_image_psf3d_v4.pro	348
Background	make_linescan_image_psf3d_v4.pro	420
Background	make_linescan_image_psf3d_v5.pro	220
Background	make_linescan_image_psf3d_v5.pro	389
Background	make_linescan_image_psf3d_v5.pro	576
Background	make_linescan_image_psf3d_v5.pro	642
Background	make_linescan_image_psf3d_v5.pro	677
Background	make_linescan_image_psf3d_v5.pro	749
Background	make_linescan_image_psf3d_v6.pro	226
Background	make_linescan_image_psf3d_v6.pro	413
Background	make_linescan_image_psf3d_v6.pro	462
Background	make_linescan_image_psf3d_v6.pro	649
Background	make_linescan_image_psf3d_v6.pro	715
Background	make_linescan_image_psf3d_v6.pro	750
Background	make_linescan_image_psf3d_v6.pro	822
Background	make_linescan_image_psf3d_v7.pro	406
Background	make_linescan_image_psf3d_v7.pro	455
Background	make_linescan_image_psf3d_v7.pro	640
Background	make_linescan_image_psf3d_v7.pro	706
Background	make_linescan_image_psf3d_v7.pro	741
Background	make_linescan_image_psf3d_v7.pro	813
Background	make_linescan_image_psf3d_v7_sep19.pro	416
Background	make_linescan_image_psf3d_v7_sep19.pro	465
Background	make_linescan_image_psf3d_v7_sep19.pro	650
Background	make_linescan_image_psf3d_v7_sep19.pro	716
Background	make_linescan_image_psf3d_v7_sep19.pro	751
Background	make_linescan_image_psf3d_v7_sep19.pro	823
Background	make_video_calcium.pro	409
Background	make_video_calcium.pro	458
Background	make_video_calcium.pro	643
Background	make_video_calcium.pro	709
Background	make_video_calcium.pro	744
Background	make_video_calcium.pro	816
BarNames	analyze_rogueryr.pro	234
BarNames	analyze_rogueryr.pro	245
BarNames	analyze_rogueryr.pro	249
BarNames	analyze_rogueryr_triggerrogue2.pro	228
BarNames	analyze_rogueryr_triggerrogue2.pro	239
BarNames	analyze_rogueryr_triggerrogue2.pro	243
BarNames	analyze_rogueryr_triggerrogue.pro	228
BarNames	analyze_rogueryr_triggerrogue.pro	239
BarNames	analyze_rogueryr_triggerrogue.pro	243
BarNames	main.pro	289
BarNames	main.pro	300
BarNames	main.pro	304
CD	hcongrid.pro	/^;	the CD (or CDELT) parameters are updated for the/
CLAMP	main_plot.pro	224
CLAMP	main_plot.pro	226
COLORS	plot_trial_peripheralryr.pro	73
COLORS	plot_trial_peripheralryr.pro	108
CONGRID	hcongrid.pro	25
COORDS	legend.pro	154
CORNER	legend.pro	160
CORNERS	legend.pro	150
CRPIX1	hcongrid.pro	40
CRU	analyze_rogueryr.pro	34
CRU	analyze_rogueryr_triggerrogue2.pro	19
CRU	analyze_rogueryr_triggerrogue2.pro	29
CRU	analyze_rogueryr_triggerrogue.pro	19
CRU	analyze_rogueryr_triggerrogue.pro	29
CRU	read_cube_data.pro	48
CRU	read_whole_slice.pro	53
CRU_ID	detect_gridpoint.pro	1
CRU_ID	main_plot.pro	39
CRU_ID	main_plot.pro	113
CRU_ID	main_plotspark.pro	44
CRU_ID	main_plotspark.pro	87
CRU_ID	main_plotspark_sep19.pro	48
CRU_ID	main_plotspark_sep19.pro	79
CRU_ID	main.pro	41
CRU_ID	make_linescan_image_psf3d_v2.pro	22
CRU_ID	make_linescan_image_psf3d_v4.pro	25
CRU_ID	make_linescan_image_psf3d_v5.pro	26
CRU_ID	make_linescan_image_psf3d_v6.pro	27
CRU_ID	make_linescan_image_psf3d_v7.pro	29
CRU_ID	make_linescan_image_psf3d_v7_sep19.pro	38
CRU_ID	make_video_calcium.pro	33
CRU_ID	spatial_regular_ds_jsr_old.pro	84
CRU_ID	spatial_regular_dsjsr.pro	78
CRU_ID	spatial_regular_dsjsr.pro	90
CRU_ID	spatial_singlespark_wc_compare_Jan152012.pro	10
CRU_ID	spatial_singlespark_wc_compare_Jan152012.pro	200
CRU_ID	spatial_singlespark_wc_compare_old.pro	10
CRU_ID	spatial_singlespark_wc_compare.pro	10
CRU_ID	spatial_singlespark_wc_compare.pro	261
CRU_ID	spatial_singlespark_wc_fwhm.pro	10
CRU_ID	spatial_singlespark_wc_fwhm_psf2.pro	10
CRU_ID	spatial_singlespark_wc_fwhm_psf3.pro	10
CRU_ID	spatial_singlespark_wc_fwhm_psf_old.pro	10
CRU_ID	spatial_singlespark_wc_fwhm_psf.pro	10
CRU_ID	spatial_singlespark_wc_old.pro	10
CRU_ID	spatial_singlespark_wc.pro	10
CRU_ID	test_wc_compare.pro	10
CRU_ID	test_wc_compare.pro	263
CRU_ID	test_wc_compare.pro	480
CRU_ID	test_wc_compare.pro	488
C_Colors	make_linescan_image_psf3d_v4.pro	351
C_Colors	make_linescan_image_psf3d_v4.pro	423
C_Colors	make_linescan_image_psf3d_v5.pro	579
C_Colors	make_linescan_image_psf3d_v5.pro	645
C_Colors	make_linescan_image_psf3d_v5.pro	680
C_Colors	make_linescan_image_psf3d_v5.pro	752
C_Colors	make_linescan_image_psf3d_v6.pro	652
C_Colors	make_linescan_image_psf3d_v6.pro	718
C_Colors	make_linescan_image_psf3d_v6.pro	753
C_Colors	make_linescan_image_psf3d_v6.pro	825
C_Colors	make_linescan_image_psf3d_v7.pro	643
C_Colors	make_linescan_image_psf3d_v7.pro	709
C_Colors	make_linescan_image_psf3d_v7.pro	744
C_Colors	make_linescan_image_psf3d_v7.pro	816
C_Colors	make_linescan_image_psf3d_v7_sep19.pro	653
C_Colors	make_linescan_image_psf3d_v7_sep19.pro	719
C_Colors	make_linescan_image_psf3d_v7_sep19.pro	754
C_Colors	make_linescan_image_psf3d_v7_sep19.pro	826
C_Colors	make_video_calcium.pro	646
C_Colors	make_video_calcium.pro	712
C_Colors	make_video_calcium.pro	747
C_Colors	make_video_calcium.pro	819
C_Colors	making_sparkvideo.pro	76
C_Colors	making_sparkvideo.pro	92
C_Colors	spatial_singlespark_wc_fwhm.pro	383
C_Colors	spatial_singlespark_wc_fwhm_psf2.pro	594
C_Colors	spatial_singlespark_wc_fwhm_psf3.pro	464
C_Colors	spatial_singlespark_wc_fwhm_psf_old.pro	441
C_Colors	spatial_singlespark_wc_fwhm_psf.pro	458
C_Labels	spatial_singlespark_wc_fwhm.pro	361
C_Labels	spatial_singlespark_wc_fwhm_psf3.pro	406
C_Labels	spatial_singlespark_wc_fwhm_psf_old.pro	415
C_Labels	spatial_singlespark_wc_fwhm_psf.pro	400
Ca	fluo_plot.pro	21
Ca	fluo_plot.pro	23
Ca	fluo_plot.pro	30
CaF	read_hdf_spatial_wc.pro	483
CaF_arr	make_linescan_image_psf3d_v4.pro	88
CaF_arr	spatial_singlespark_wc.pro	205
CaF_arr_blur	make_linescan_image_psf3d_v5.pro	102
CaF_arr_blur	make_linescan_image_psf3d_v6.pro	108
CaF_arr_blur	make_linescan_image_psf3d_v7.pro	81
CaF_arr_blur	make_linescan_image_psf3d_v7_sep19.pro	90
CaF_arr_blur	make_video_calcium.pro	83
CaF_arr_noiseblur	make_linescan_image_psf3d_v5.pro	103
CaF_arr_noiseblur	make_linescan_image_psf3d_v6.pro	109
CaF_arr_noiseblur	make_linescan_image_psf3d_v7.pro	82
CaF_arr_noiseblur	make_linescan_image_psf3d_v7_sep19.pro	91
CaF_arr_noiseblur	make_video_calcium.pro	84
CaF_data	make_linescan_image_psf3d_v4.pro	185
CaF_data	make_linescan_image_psf3d_v7.pro	156
CaF_data	make_linescan_image_psf3d_v7_sep19.pro	166
CaF_data	make_video_calcium.pro	159
CaF_data	spatial_singlespark_wc_fwhm_psf_old.pro	385
CaF_infty	spatial_regular_ds_jsr_old.pro	25
CaF_infty	spatial_singlespark_wc_compare_old.pro	40
CaF_infty	spatial_singlespark_wc_fwhm.pro	38
CaF_infty	spatial_singlespark_wc_old.pro	39
CaF_infty	spatial_singlespark_wc.pro	207
CaF_o	fluo_plot.pro	30
CaF_xaxis	make_linescan_image_psf3d_v5.pro	134
CaF_xaxis	make_linescan_image_psf3d_v5.pro	150
CaF_xaxis	make_linescan_image_psf3d_v6.pro	140
CaF_xaxis	make_linescan_image_psf3d_v6.pro	156
CaF_xaxis	make_linescan_image_psf3d_v7.pro	113
CaF_xaxis	make_linescan_image_psf3d_v7.pro	130
CaF_xaxis	make_linescan_image_psf3d_v7_sep19.pro	123
CaF_xaxis	make_linescan_image_psf3d_v7_sep19.pro	140
CaF_xaxis	make_video_calcium.pro	116
CaF_xaxis	make_video_calcium.pro	/^ ;; NOTE: CaF_xaxis(X,time)$/
CaF_xaxis	make_video_calcium.pro	133
CaFblur	make_linescan_image_psf3d_v5.pro	135
CaFblur	make_linescan_image_psf3d_v6.pro	141
CaFblur	make_linescan_image_psf3d_v7.pro	114
CaFblur	make_linescan_image_psf3d_v7_sep19.pro	124
CaFblur	make_video_calcium.pro	117
CaFluo	fluo_plot.pro	21
Ca_ds	read_hdf_spatial_wc.pro	463
Ca_inf	fluo_plot.pro	10
Ca_jsr	read_hdf_spatial_wc.pro	465
Ca_myo	main_plot.pro	16
Ca_myo	main_plotspark.pro	18
Ca_myo	main_plotspark_sep19.pro	22
Ca_myo	main.pro	17
Ca_myo	read_hdf_spatial_wc.pro	457
Ca_nsr	main_plot.pro	16
Ca_nsr	main_plotspark.pro	18
Ca_nsr	main_plotspark_sep19.pro	22
Ca_nsr	main.pro	17
Ca_nsr	read_hdf_spatial_wc.pro	458
Ca_o	main_plot.pro	17
Ca_o	main_plotspark.pro	19
Ca_o	main_plotspark_sep19.pro	23
Ca_o	main.pro	18
Ca_o	read_paramfile_Jan192012.pro	93
Ca_o	read_paramfile.pro	104
Camyo_arr	make_linescan_image_psf3d_v5.pro	104
Camyo_arr	make_linescan_image_psf3d_v6.pro	110
Camyo_arr	make_linescan_image_psf3d_v7.pro	83
Camyo_arr	make_linescan_image_psf3d_v7_sep19.pro	92
Camyo_arr	make_video_calcium.pro	85
Camyo_axis	make_linescan_image_psf3d_v5.pro	137
Camyo_axis	make_linescan_image_psf3d_v6.pro	143
Camyo_axis	make_linescan_image_psf3d_v7.pro	116
Camyo_axis	make_linescan_image_psf3d_v7_sep19.pro	126
Camyo_axis	make_video_calcium.pro	119
Camyo_bcal_xaxis	make_linescan_image_psf3d_v5.pro	136
Camyo_bcal_xaxis	make_linescan_image_psf3d_v6.pro	142
Camyo_bcal_xaxis	make_linescan_image_psf3d_v7.pro	115
Camyo_bcal_xaxis	make_linescan_image_psf3d_v7_sep19.pro	125
Camyo_bcal_xaxis	make_video_calcium.pro	118
Charsize	make_linescan_image_psf3d_v4.pro	368
Charsize	make_linescan_image_psf3d_v5.pro	594
Charsize	make_linescan_image_psf3d_v5.pro	660
Charsize	make_linescan_image_psf3d_v5.pro	697
Charsize	make_linescan_image_psf3d_v6.pro	667
Charsize	make_linescan_image_psf3d_v6.pro	733
Charsize	make_linescan_image_psf3d_v6.pro	770
Charsize	make_linescan_image_psf3d_v7.pro	658
Charsize	make_linescan_image_psf3d_v7.pro	724
Charsize	make_linescan_image_psf3d_v7.pro	761
Charsize	make_linescan_image_psf3d_v7_sep19.pro	668
Charsize	make_linescan_image_psf3d_v7_sep19.pro	734
Charsize	make_linescan_image_psf3d_v7_sep19.pro	771
Charsize	make_video_calcium.pro	661
Charsize	make_video_calcium.pro	727
Charsize	make_video_calcium.pro	764
Clip	analyze_rogueryr.pro	232
Clip	analyze_rogueryr.pro	242
Clip	analyze_rogueryr_triggerrogue2.pro	226
Clip	analyze_rogueryr_triggerrogue2.pro	236
Clip	analyze_rogueryr_triggerrogue.pro	226
Clip	analyze_rogueryr_triggerrogue.pro	236
Clip	main.pro	287
Clip	main.pro	297
Clip	plot_trial_peripheralryr.pro	17
Color	analyze_rogueryr.pro	237
Color	analyze_rogueryr.pro	250
Color	analyze_rogueryr_triggerrogue2.pro	231
Color	analyze_rogueryr_triggerrogue2.pro	244
Color	analyze_rogueryr_triggerrogue.pro	231
Color	analyze_rogueryr_triggerrogue.pro	244
Color	main.pro	292
Color	main.pro	305
Color	make_linescan_image_cmyo.pro	367
Color	make_linescan_image_psf3d.pro	402
Color	make_linescan_image_psf3d_v2.pro	413
Color	make_linescan_image_psf3d_v2.pro	485
Color	make_linescan_image_psf3d_v3.pro	413
Color	make_linescan_image_psf3d_v3.pro	485
Color	make_linescan_image_psf3d_v4.pro	209
Color	make_linescan_image_psf3d_v4.pro	252
Color	make_linescan_image_psf3d_v4.pro	349
Color	make_linescan_image_psf3d_v4.pro	421
Color	make_linescan_image_psf3d_v5.pro	221
Color	make_linescan_image_psf3d_v5.pro	390
Color	make_linescan_image_psf3d_v5.pro	577
Color	make_linescan_image_psf3d_v5.pro	643
Color	make_linescan_image_psf3d_v5.pro	678
Color	make_linescan_image_psf3d_v5.pro	750
Color	make_linescan_image_psf3d_v6.pro	227
Color	make_linescan_image_psf3d_v6.pro	414
Color	make_linescan_image_psf3d_v6.pro	463
Color	make_linescan_image_psf3d_v6.pro	650
Color	make_linescan_image_psf3d_v6.pro	716
Color	make_linescan_image_psf3d_v6.pro	751
Color	make_linescan_image_psf3d_v6.pro	823
Color	make_linescan_image_psf3d_v7.pro	407
Color	make_linescan_image_psf3d_v7.pro	456
Color	make_linescan_image_psf3d_v7.pro	641
Color	make_linescan_image_psf3d_v7.pro	707
Color	make_linescan_image_psf3d_v7.pro	742
Color	make_linescan_image_psf3d_v7.pro	814
Color	make_linescan_image_psf3d_v7_sep19.pro	417
Color	make_linescan_image_psf3d_v7_sep19.pro	466
Color	make_linescan_image_psf3d_v7_sep19.pro	651
Color	make_linescan_image_psf3d_v7_sep19.pro	717
Color	make_linescan_image_psf3d_v7_sep19.pro	752
Color	make_linescan_image_psf3d_v7_sep19.pro	824
Color	make_video_calcium.pro	410
Color	make_video_calcium.pro	459
Color	make_video_calcium.pro	644
Color	make_video_calcium.pro	710
Color	make_video_calcium.pro	745
Color	make_video_calcium.pro	817
Color	spatial_singlespark_wc_fwhm.pro	360
Color	spatial_singlespark_wc_fwhm_psf3.pro	405
Color	spatial_singlespark_wc_fwhm_psf_old.pro	414
Color	spatial_singlespark_wc_fwhm_psf.pro	399
Contour	spatial_singlespark_wc_fwhm_psf2.pro	594
Contour	spatial_singlespark_wc_fwhm_psf2.pro	596
Contour	spatial_singlespark_wc_fwhm_psf3.pro	404
Contour	spatial_singlespark_wc_fwhm_psf3.pro	464
Contour	spatial_singlespark_wc_fwhm_psf3.pro	466
Contour	spatial_singlespark_wc_fwhm_psf_old.pro	413
Contour	spatial_singlespark_wc_fwhm_psf.pro	398
Contour	spatial_singlespark_wc_fwhm_psf.pro	458
Contour	spatial_singlespark_wc_fwhm_psf.pro	460
Csc	main_plot.pro	24
Csc	main_plotspark.pro	26
Csc	main_plotspark_sep19.pro	30
Csc	main.pro	25
Csc	read_paramfile_Jan192012.pro	145
Csc	read_paramfile.pro	156
CurrentState	make_linescan_image_psf3d_v4.pro	345
CurrentState	make_linescan_image_psf3d_v5.pro	573
CurrentState	make_linescan_image_psf3d_v5.pro	639
CurrentState	make_linescan_image_psf3d_v5.pro	674
CurrentState	make_linescan_image_psf3d_v6.pro	646
CurrentState	make_linescan_image_psf3d_v6.pro	712
CurrentState	make_linescan_image_psf3d_v6.pro	747
CurrentState	make_linescan_image_psf3d_v7.pro	637
CurrentState	make_linescan_image_psf3d_v7.pro	703
CurrentState	make_linescan_image_psf3d_v7.pro	738
CurrentState	make_linescan_image_psf3d_v7_sep19.pro	647
CurrentState	make_linescan_image_psf3d_v7_sep19.pro	713
CurrentState	make_linescan_image_psf3d_v7_sep19.pro	748
CurrentState	make_video_calcium.pro	640
CurrentState	make_video_calcium.pro	706
CurrentState	make_video_calcium.pro	741
CurrentState	spatial_singlespark_wc_fwhm.pro	382
CurrentState	spatial_singlespark_wc_fwhm_psf2.pro	593
CurrentState	spatial_singlespark_wc_fwhm_psf3.pro	463
CurrentState	spatial_singlespark_wc_fwhm_psf_old.pro	440
CurrentState	spatial_singlespark_wc_fwhm_psf.pro	457
D	legend.pro	297
D	make_linescan_image_psf3d_v2.pro	1
D	make_linescan_image_psf3d_v3.pro	1
D	make_linescan_image_psf3d_v4.pro	1
D	make_linescan_image_psf3d_v5.pro	1
D	make_linescan_image_psf3d_v6.pro	1
D	make_linescan_image_psf3d_v7.pro	1
D	make_linescan_image_psf3d_v7_sep19.pro	4
DECOMPOSED	read_hdf_spatial_wc.pro	599
DETECTION	make_linescan_image_psf3d_v5.pro	112
DETECTION	make_linescan_image_psf3d_v6.pro	118
DETECTION	make_linescan_image_psf3d_v7.pro	91
DETECTION	make_linescan_image_psf3d_v7_sep19.pro	101
DETECTION	make_video_calcium.pro	94
DEVICE	spatial_singlespark_wc_compare_old.pro	49
DEVICE	spatial_singlespark_wc_old.pro	48
DISTANCE	setup_pagefigure_3.pro	49
DataSet	spatial_regular_ds_jsr_old.pro	79
DataSet	spatial_regular_ds_jsr_old.pro	92
DataSet	spatial_regular_dsjsr.pro	73
DataSet	spatial_regular_dsjsr.pro	86
DataSet	spatial_regular_dsjsr.pro	114
DataSet	spatial_regular_dsjsr.pro	124
DataSet	spatial_singlespark_wc_compare_Jan152012.pro	69
DataSet	spatial_singlespark_wc_compare_Jan152012.pro	107
DataSet	spatial_singlespark_wc_compare_old.pro	100
DataSet	spatial_singlespark_wc_compare_old.pro	137
DataSet	spatial_singlespark_wc_compare.pro	69
DataSet	spatial_singlespark_wc_compare.pro	108
DataSet	spatial_singlespark_wc_old.pro	101
DataSet	spatial_singlespark_wc_old.pro	184
DataSet	spatial_singlespark_wc.pro	75
DataSet	spatial_singlespark_wc.pro	158
DataSet	test_wc_compare.pro	69
DataSet	test_wc_compare.pro	108
Ddye	main_plot.pro	30
Ddye	main.pro	31
Ddye_x	main_plotspark.pro	4
Ddye_x	main_plotspark.pro	33
Ddye_x	main_plotspark_sep19.pro	6
Ddye_x	main_plotspark_sep19.pro	37
Ddye_x	read_paramfile.pro	9
Ddye_y	main_plotspark.pro	4
Ddye_y	main_plotspark.pro	33
Ddye_y	main_plotspark_sep19.pro	6
Ddye_y	main_plotspark_sep19.pro	37
Ddye_y	read_paramfile.pro	9
Ddye_z	main_plotspark.pro	4
Ddye_z	main_plotspark.pro	33
Ddye_z	main_plotspark_sep19.pro	6
Ddye_z	main_plotspark_sep19.pro	37
Ddye_z	read_paramfile.pro	9
Dec	read_peripheral_datafile.pro	3
Default	legend.pro	272
Default	legend.pro	278
Default	legend.pro	284
DeltaF_F0	make_linescan_image_psf3d_v7.pro	163
DeltaF_F0	make_linescan_image_psf3d_v7_sep19.pro	173
DeltaF_F0	make_video_calcium.pro	166
Divisions	make_linescan_image_psf3d_v4.pro	364
Divisions	make_linescan_image_psf3d_v5.pro	590
Divisions	make_linescan_image_psf3d_v5.pro	656
Divisions	make_linescan_image_psf3d_v5.pro	693
Divisions	make_linescan_image_psf3d_v6.pro	663
Divisions	make_linescan_image_psf3d_v6.pro	729
Divisions	make_linescan_image_psf3d_v6.pro	766
Divisions	make_linescan_image_psf3d_v7.pro	654
Divisions	make_linescan_image_psf3d_v7.pro	720
Divisions	make_linescan_image_psf3d_v7.pro	757
Divisions	make_linescan_image_psf3d_v7_sep19.pro	664
Divisions	make_linescan_image_psf3d_v7_sep19.pro	730
Divisions	make_linescan_image_psf3d_v7_sep19.pro	767
Divisions	make_video_calcium.pro	657
Divisions	make_video_calcium.pro	723
Divisions	make_video_calcium.pro	760
Divisions	spatial_singlespark_wc_fwhm.pro	247
Divisions	spatial_singlespark_wc_fwhm.pro	342
Divisions	spatial_singlespark_wc_fwhm_psf3.pro	288
Divisions	spatial_singlespark_wc_fwhm_psf_old.pro	282
Divisions	spatial_singlespark_wc_fwhm_psf_old.pro	395
Divisions	spatial_singlespark_wc_fwhm_psf.pro	282
Dmyo_x	main_plot.pro	28
Dmyo_x	main_plotspark.pro	30
Dmyo_x	main_plotspark_sep19.pro	34
Dmyo_x	main.pro	29
Dmyo_y	main_plot.pro	28
Dmyo_y	main_plotspark.pro	30
Dmyo_y	main_plotspark_sep19.pro	34
Dmyo_y	main.pro	29
Dmyo_z	main_plot.pro	28
Dmyo_z	main_plotspark.pro	30
Dmyo_z	main_plotspark_sep19.pro	34
Dmyo_z	main.pro	29
Dnsr_x	main_plot.pro	28
Dnsr_x	main_plotspark.pro	30
Dnsr_x	main_plotspark_sep19.pro	34
Dnsr_x	main.pro	29
Dnsr_y	main_plot.pro	28
Dnsr_y	main_plotspark.pro	30
Dnsr_y	main_plotspark_sep19.pro	34
Dnsr_y	main.pro	29
Dnsr_z	main_plot.pro	28
Dnsr_z	main_plotspark.pro	30
Dnsr_z	main_plotspark_sep19.pro	34
Dnsr_z	main.pro	29
E	make_linescan_image_psf3d_v5.pro	/^ ;;;;;;;;--- 5 row E (Camyo)$/
E	make_linescan_image_psf3d_v6.pro	/^ ;;;;;;;;--- 5 row E (Camyo)$/
E	make_linescan_image_psf3d_v7.pro	/^ ;;;;;;;;--- 5 row E (Camyo)$/
E	make_linescan_image_psf3d_v7_sep19.pro	/^ ;;;;;;;;--- 5 row E (Camyo)$/
E	make_video_calcium.pro	/^ ;;;;;;;;--- 5 row E (Camyo)$/
ENDFOR	plot_trial_peripheralryr.pro	80
ENDFOR	plot_trial_peripheralryr.pro	115
ENDFOR	spatial_singlespark_wc_old.pro	260
ENDFOR	spatial_singlespark_wc.pro	234
EXAMPLE	hcongrid.pro	48
EXAMPLES	legend.pro	22
EXPLANATION	legend.pro	6
E_Ca	read_hdf_spatial_wc.pro	490
E_K	read_hdf_spatial_wc.pro	489
E_Na	read_hdf_spatial_wc.pro	488
Ecc	main_plot.pro	25
Ecc	main_plotspark.pro	27
Ecc	main_plotspark_sep19.pro	31
Ecc	main.pro	26
Effects	legend.pro	187
Ej	main_plot.pro	25
Ej	main_plotspark.pro	27
Ej	main_plotspark_sep19.pro	31
Ej	main.pro	26
Elevation	make_linescan_image_cmyo.pro	113
Elevation	make_linescan_image_psf3d.pro	141
Elevation	make_linescan_image_psf3d_v2.pro	143
Elevation	make_linescan_image_psf3d_v3.pro	141
Elevation	spatial_singlespark_wc_fwhm_psf2.pro	142
Elevation	spatial_singlespark_wc_fwhm_psf3.pro	148
Elevation	spatial_singlespark_wc_fwhm_psf_old.pro	146
Elevation	spatial_singlespark_wc_fwhm_psf.pro	146
Elevation	spatial_singlespark_wc.pro	116
Elevation_Shading	make_linescan_image_cmyo.pro	114
Elevation_Shading	make_linescan_image_psf3d.pro	142
Elevation_Shading	make_linescan_image_psf3d_v2.pro	144
Elevation_Shading	make_linescan_image_psf3d_v3.pro	142
Elevation_Shading	spatial_singlespark_wc_fwhm_psf2.pro	143
Elevation_Shading	spatial_singlespark_wc_fwhm_psf3.pro	149
Elevation_Shading	spatial_singlespark_wc_fwhm_psf3.pro	286
Elevation_Shading	spatial_singlespark_wc_fwhm_psf3.pro	297
Elevation_Shading	spatial_singlespark_wc_fwhm_psf_old.pro	147
Elevation_Shading	spatial_singlespark_wc_fwhm_psf_old.pro	280
Elevation_Shading	spatial_singlespark_wc_fwhm_psf_old.pro	291
Elevation_Shading	spatial_singlespark_wc_fwhm_psf.pro	147
Elevation_Shading	spatial_singlespark_wc_fwhm_psf.pro	280
Elevation_Shading	spatial_singlespark_wc_fwhm_psf.pro	291
Elevation_Shading	spatial_singlespark_wc.pro	117
Eoo	main_plot.pro	25
Eoo	main_plotspark.pro	27
Eoo	main_plotspark_sep19.pro	31
Eoo	main.pro	26
Exchangers	read_hdf_spatial_wc.pro	528
F0	make_linescan_image_cmyo.pro	287
F0	make_linescan_image_cmyo.pro	288
F0	make_linescan_image_psf3d.pro	321
F0	make_linescan_image_psf3d.pro	322
F0	make_linescan_image_psf3d_v2.pro	332
F0	make_linescan_image_psf3d_v2.pro	333
F0	make_linescan_image_psf3d_v3.pro	332
F0	make_linescan_image_psf3d_v3.pro	333
F0	make_linescan_image_psf3d_v4.pro	188
F0	make_linescan_image_psf3d_v4.pro	394
F0	make_linescan_image_psf3d_v4.pro	412
F0	make_linescan_image_psf3d_v4.pro	427
F0	make_linescan_image_psf3d_v4.pro	432
F0	make_linescan_image_psf3d_v5.pro	196
F0	make_linescan_image_psf3d_v5.pro	723
F0	make_linescan_image_psf3d_v5.pro	741
F0	make_linescan_image_psf3d_v5.pro	756
F0	make_linescan_image_psf3d_v5.pro	761
F0	make_linescan_image_psf3d_v6.pro	202
F0	make_linescan_image_psf3d_v6.pro	796
F0	make_linescan_image_psf3d_v6.pro	814
F0	make_linescan_image_psf3d_v6.pro	829
F0	make_linescan_image_psf3d_v6.pro	834
F0	make_linescan_image_psf3d_v7.pro	160
F0	make_linescan_image_psf3d_v7.pro	160
F0	make_linescan_image_psf3d_v7.pro	787
F0	make_linescan_image_psf3d_v7.pro	805
F0	make_linescan_image_psf3d_v7.pro	820
F0	make_linescan_image_psf3d_v7.pro	825
F0	make_linescan_image_psf3d_v7_sep19.pro	170
F0	make_linescan_image_psf3d_v7_sep19.pro	170
F0	make_linescan_image_psf3d_v7_sep19.pro	797
F0	make_linescan_image_psf3d_v7_sep19.pro	815
F0	make_linescan_image_psf3d_v7_sep19.pro	830
F0	make_linescan_image_psf3d_v7_sep19.pro	835
F0	make_video_calcium.pro	163
F0	make_video_calcium.pro	163
F0	make_video_calcium.pro	790
F0	make_video_calcium.pro	808
F0	make_video_calcium.pro	823
F0	make_video_calcium.pro	828
F0	read_hdf_spatial_wc3.pro	131
F0	read_hdf_spatial_wc3.pro	132
F0	read_hdf_spatial_wc3.pro	133
F0	read_hdf_spatial_wc3.pro	134
F0	read_hdf_spatial_wc3.pro	135
F0	read_hdf_spatial_wc4.pro	134
F0	read_hdf_spatial_wc4.pro	135
F0	read_hdf_spatial_wc4.pro	136
F0	read_hdf_spatial_wc4.pro	137
F0	read_hdf_spatial_wc4.pro	138
F0	read_hdf_spatial_wc5.pro	136
F0	read_hdf_spatial_wc5.pro	137
F0	read_hdf_spatial_wc5.pro	138
F0	read_hdf_spatial_wc5.pro	139
F0	read_hdf_spatial_wc5.pro	140
F0	spatial_singlespark_wc_fwhm_psf2.pro	281
F0	spatial_singlespark_wc_fwhm_psf2.pro	425
F0	spatial_singlespark_wc_fwhm_psf2.pro	426
F0	spatial_singlespark_wc_fwhm_psf3.pro	366
F0	spatial_singlespark_wc_fwhm_psf.pro	360
F2zCa2_RT	main_plot.pro	36
F2zCa2_RT	main_plotspark.pro	41
F2zCa2_RT	main_plotspark_sep19.pro	45
F2zCa2_RT	main.pro	38
FDHM	make_linescan_image_psf3d_v5.pro	/^ ;; calculate FDHM (TUANTUAN: to be done)$/
FDHM	make_linescan_image_psf3d_v6.pro	6
FDHM	make_linescan_image_psf3d_v6.pro	/^ ;; calculate FDHM (TUANTUAN: to be done)$/
FDHM	make_linescan_image_psf3d_v7.pro	6
FDHM	make_linescan_image_psf3d_v7.pro	/^ ;; calculate FDHM (TUANTUAN: to be done)$/
FDHM	make_linescan_image_psf3d_v7_sep19.pro	9
FDHM	make_linescan_image_psf3d_v7_sep19.pro	/^ ;; calculate FDHM (TUANTUAN: to be done)$/
FDHM	make_video_calcium.pro	/^ ;; calculate FDHM (TUANTUAN: to be done)$/
FILES	make_linescan_image_cmyo.pro	58
FILES	make_linescan_image_cmyo.pro	246
FILES	make_linescan_image_psf3d.pro	85
FILES	make_linescan_image_psf3d.pro	276
FILES	make_linescan_image_psf3d_v2.pro	87
FILES	make_linescan_image_psf3d_v2.pro	284
FILES	make_linescan_image_psf3d_v3.pro	284
FILES	spatial_regular_ds_jsr_old.pro	63
FILES	spatial_regular_ds_jsr_old.pro	93
FILES	spatial_regular_ds_jsr_old.pro	100
FILES	spatial_regular_ds_jsr_old.pro	127
FILES	spatial_regular_dsjsr.pro	57
FILES	spatial_regular_dsjsr.pro	87
FILES	spatial_regular_dsjsr.pro	98
FILES	spatial_regular_dsjsr.pro	125
FILES	spatial_singlespark_wc_compare_Jan152012.pro	122
FILES	spatial_singlespark_wc_compare.pro	123
FILES	spatial_singlespark_wc_fwhm.pro	69
FILES	spatial_singlespark_wc_fwhm.pro	267
FILES	spatial_singlespark_wc_fwhm_psf2.pro	89
FILES	spatial_singlespark_wc_fwhm_psf2.pro	263
FILES	spatial_singlespark_wc_fwhm_psf3.pro	88
FILES	spatial_singlespark_wc_fwhm_psf3.pro	312
FILES	spatial_singlespark_wc_fwhm_psf_old.pro	86
FILES	spatial_singlespark_wc_fwhm_psf_old.pro	306
FILES	spatial_singlespark_wc_fwhm_psf.pro	86
FILES	spatial_singlespark_wc_fwhm_psf.pro	306
FILES	spatial_singlespark_wc_old.pro	164
FILES	spatial_singlespark_wc_old.pro	199
FILES	spatial_singlespark_wc.pro	173
FILES	test_wc_compare.pro	123
FILES	test_wc_compare.pro	320
FILES	test_wc_compare.pro	327
FKK	legend.pro	195
FKK	legend.pro	198
FKK	legend.pro	200
FKK	legend.pro	202
FKK	legend.pro	203
FKK	legend.pro	205
FLUORESCENCE	fluo_plot.pro	1
FNORM	spatial_singlespark_wc_fwhm_psf2.pro	569
FNORM	spatial_singlespark_wc_fwhm_psf3.pro	439
FNORM	spatial_singlespark_wc_fwhm_psf_old.pro	423
FNORM	spatial_singlespark_wc_fwhm_psf.pro	433
FONT	device_init_postscript.pro	25
FREE	spatial_singlespark_wc_fwhm_psf2.pro	603
FREE	spatial_singlespark_wc_fwhm_psf3.pro	473
FREE	spatial_singlespark_wc_fwhm_psf.pro	467
FWHM	make_linescan_image_psf3d_v5.pro	/^ ;; Plot FWHM (no noise)$/
FWHM	make_linescan_image_psf3d_v6.pro	6
FWHM	make_linescan_image_psf3d_v6.pro	/^ ;; Plot FWHM (no noise)$/
FWHM	make_linescan_image_psf3d_v7.pro	6
FWHM	make_linescan_image_psf3d_v7.pro	/^ ;; Plot FWHM (no noise)$/
FWHM	make_linescan_image_psf3d_v7_sep19.pro	9
FWHM	make_linescan_image_psf3d_v7_sep19.pro	/^ ;; Plot FWHM (no noise)$/
FWHM	make_video_calcium.pro	/^ ;; Plot FWHM (no noise)$/
FWHM	spatial_singlespark_wc_compare.pro	214
FWHM	test_wc_compare.pro	215
F_F0	make_linescan_image_psf3d_v4.pro	414
F_F0	make_linescan_image_psf3d_v5.pro	743
F_F0	make_linescan_image_psf3d_v6.pro	816
F_F0	make_linescan_image_psf3d_v7.pro	162
F_F0	make_linescan_image_psf3d_v7.pro	807
F_F0	make_linescan_image_psf3d_v7_sep19.pro	172
F_F0	make_linescan_image_psf3d_v7_sep19.pro	817
F_F0	make_video_calcium.pro	165
F_F0	make_video_calcium.pro	810
F_RT	main_plot.pro	32
F_RT	main_plotspark.pro	37
F_RT	main_plotspark_sep19.pro	41
F_RT	main.pro	34
F_T	fluo_plot.pro	7
F_T	fluo_plot.pro	8
F_T	main_plot.pro	30
F_T	main_plotspark.pro	33
F_T	main_plotspark_sep19.pro	37
F_T	main.pro	31
Fill	make_linescan_image_cmyo.pro	364
Fill	make_linescan_image_psf3d_v4.pro	346
Fill	make_linescan_image_psf3d_v4.pro	418
Fill	make_linescan_image_psf3d_v5.pro	574
Fill	make_linescan_image_psf3d_v5.pro	640
Fill	make_linescan_image_psf3d_v5.pro	675
Fill	make_linescan_image_psf3d_v5.pro	747
Fill	make_linescan_image_psf3d_v6.pro	647
Fill	make_linescan_image_psf3d_v6.pro	713
Fill	make_linescan_image_psf3d_v6.pro	748
Fill	make_linescan_image_psf3d_v6.pro	820
Fill	make_linescan_image_psf3d_v7.pro	638
Fill	make_linescan_image_psf3d_v7.pro	704
Fill	make_linescan_image_psf3d_v7.pro	739
Fill	make_linescan_image_psf3d_v7.pro	811
Fill	make_linescan_image_psf3d_v7_sep19.pro	648
Fill	make_linescan_image_psf3d_v7_sep19.pro	714
Fill	make_linescan_image_psf3d_v7_sep19.pro	749
Fill	make_linescan_image_psf3d_v7_sep19.pro	821
Fill	make_video_calcium.pro	641
Fill	make_video_calcium.pro	707
Fill	make_video_calcium.pro	742
Fill	make_video_calcium.pro	814
Fill	making_sparkvideo.pro	74
Fill	making_sparkvideo.pro	90
Fill	spatial_singlespark_wc_fwhm_psf2.pro	594
Fill	spatial_singlespark_wc_fwhm_psf3.pro	464
Fill	spatial_singlespark_wc_fwhm_psf.pro	458
Fmax	make_linescan_image_psf3d_v4.pro	413
Fmax	make_linescan_image_psf3d_v5.pro	198
Fmax	make_linescan_image_psf3d_v5.pro	742
Fmax	make_linescan_image_psf3d_v6.pro	204
Fmax	make_linescan_image_psf3d_v6.pro	815
Fmax	make_linescan_image_psf3d_v7.pro	806
Fmax	make_linescan_image_psf3d_v7_sep19.pro	816
Fmax	make_video_calcium.pro	809
Fnorm	spatial_singlespark_wc_fwhm_psf2.pro	572
Fnorm	spatial_singlespark_wc_fwhm_psf2.pro	573
Fnorm	spatial_singlespark_wc_fwhm_psf2.pro	575
Fnorm	spatial_singlespark_wc_fwhm_psf2.pro	577
Fnorm	spatial_singlespark_wc_fwhm_psf3.pro	442
Fnorm	spatial_singlespark_wc_fwhm_psf3.pro	443
Fnorm	spatial_singlespark_wc_fwhm_psf3.pro	445
Fnorm	spatial_singlespark_wc_fwhm_psf3.pro	447
Fnorm	spatial_singlespark_wc_fwhm_psf.pro	436
Fnorm	spatial_singlespark_wc_fwhm_psf.pro	437
Fnorm	spatial_singlespark_wc_fwhm_psf.pro	439
Fnorm	spatial_singlespark_wc_fwhm_psf.pro	441
Format	make_linescan_image_psf3d_v5.pro	353
Format	make_linescan_image_psf3d_v5.pro	402
Format	make_linescan_image_psf3d_v5.pro	475
Format	make_linescan_image_psf3d_v5.pro	519
Format	make_linescan_image_psf3d_v6.pro	426
Format	make_linescan_image_psf3d_v6.pro	475
Format	make_linescan_image_psf3d_v6.pro	548
Format	make_linescan_image_psf3d_v6.pro	592
Format	make_linescan_image_psf3d_v7.pro	419
Format	make_linescan_image_psf3d_v7.pro	468
Format	make_linescan_image_psf3d_v7.pro	540
Format	make_linescan_image_psf3d_v7.pro	584
Format	make_linescan_image_psf3d_v7_sep19.pro	429
Format	make_linescan_image_psf3d_v7_sep19.pro	478
Format	make_linescan_image_psf3d_v7_sep19.pro	550
Format	make_linescan_image_psf3d_v7_sep19.pro	594
Format	make_video_calcium.pro	422
Format	make_video_calcium.pro	471
Format	make_video_calcium.pro	543
Format	make_video_calcium.pro	587
FormatIn	read_paramfile_Jan192012.pro	24
FormatIn	read_paramfile.pro	33
FormatIn	read_peripheral_datafile.pro	36
FormatIn	read_spatial_testfile.pro	26
FzCa_RT	main_plot.pro	36
FzCa_RT	main_plotspark.pro	41
FzCa_RT	main_plotspark_sep19.pro	45
FzCa_RT	main.pro	38
GROUP_LENGTH	read_paramfile_Jan192012.pro	46
GROUP_LENGTH	read_paramfile.pro	55
GROUP_LENGTH	read_spatial_testfile.pro	42
Get	fluo_plot.pro	5
Get	make_linescan_image_psf3d.pro	391
Get	make_linescan_image_psf3d_v2.pro	402
Get	make_linescan_image_psf3d_v3.pro	402
Get	make_linescan_image_psf3d_v4.pro	338
Get	make_linescan_image_psf3d_v5.pro	667
Get	make_linescan_image_psf3d_v6.pro	740
Get	make_linescan_image_psf3d_v7.pro	731
Get	make_linescan_image_psf3d_v7_sep19.pro	741
Get	make_video_calcium.pro	734
H	hcongrid.pro	52
H5S_SELECT_HYPERSLAB	read_hdf_spatial_wc3.pro	225
H5S_SELECT_HYPERSLAB	read_hdf_spatial_wc4.pro	235
H5S_SELECT_HYPERSLAB	read_hdf_spatial_wc5.pro	237
H5S_SELECT_HYPERSLAB	read_hdf_spatial_wc.pro	210
HCONGRID	hcongrid.pro	5
HCONGRID	hcongrid.pro	11
HCONGRID	hcongrid.pro	12
HDF_FILENAME	read_hdf_spatial_wc3.pro	25
HDF_FILENAME	read_hdf_spatial_wc4.pro	24
HEIGHT	legend.pro	152
HISTORY	hcongrid.pro	56
HISTORY	read_hdf_spatial_wc4.pro	20
HISTORY	read_hdf_spatial_wc5.pro	21
HSTX	legend.pro	206
HSTX	legend.pro	208
HSTX	legend.pro	209
I	plot_trial_peripheralryr.pro	69
I	plot_trial_peripheralryr.pro	104
IM	hcongrid.pro	52
INPUT	making_sparkvideo.pro	4
INPUT	read_hdf_spatial_wc4.pro	9
INPUT	read_hdf_spatial_wc5.pro	10
INPUTS	hcongrid.pro	14
INPUTS	hcongrid.pro	18
INPUTS	hcongrid.pro	31
INPUTS	legend.pro	55
INTERP	hcongrid.pro	2
INTERP2	interp2.pro	/^FUNCTION INTERP2,IMAGE,X,Y,MISSING=MISSING$/
IS_I_CLAMP	main_plot.pro	146
IS_V_CLAMP	main_plot.pro	147
I_K1	read_hdf_spatial_wc.pro	520
I_Kss	read_hdf_spatial_wc.pro	521
I_Ktof	read_hdf_spatial_wc.pro	518
I_Ktos	read_hdf_spatial_wc.pro	519
I_Na	read_hdf_spatial_wc.pro	527
I_NaK	read_hdf_spatial_wc.pro	529
I_NaK_bar	main_plot.pro	24
I_NaK_bar	main_plotspark.pro	26
I_NaK_bar	main_plotspark_sep19.pro	30
I_NaK_bar	main.pro	25
I_NaK_bar	read_paramfile_Jan192012.pro	152
I_NaK_bar	read_paramfile.pro	163
I_bCa	read_hdf_spatial_wc.pro	525
I_bK	read_hdf_spatial_wc.pro	524
I_bNa	read_hdf_spatial_wc.pro	523
I_dhpr	read_hdf_spatial_wc.pro	540
I_dhpr	read_hdf_spatial_wc.pro	544
I_dhpr	read_hdf_spatial_wc.pro	545
I_dhpr_T	read_hdf_spatial_wc.pro	539
I_dhpr_T	read_hdf_spatial_wc.pro	552
I_dhpr_T	read_hdf_spatial_wc.pro	556
I_dhpr_T	read_hdf_spatial_wc.pro	561
I_dhpr_nj	read_hdf_spatial_wc.pro	552
I_dhpr_nj_T	read_hdf_spatial_wc.pro	535
I_ncx	read_hdf_spatial_wc.pro	532
I_ncx_bar	main_plot.pro	24
I_ncx_bar	main_plotspark.pro	26
I_ncx_bar	main_plotspark_sep19.pro	30
I_ncx_bar	main.pro	25
I_ncx_bar	read_paramfile_Jan192012.pro	151
I_ncx_bar	read_paramfile.pro	162
I_pmca	read_hdf_spatial_wc.pro	531
I_pmca_bar	main_plot.pro	24
I_pmca_bar	main_plotspark.pro	26
I_pmca_bar	main_plotspark_sep19.pro	30
I_pmca_bar	main.pro	25
Ideally	make_video_calcium.pro	/^ ;; Ideally (y0,z0) and (x0,y0) should be aligned/
If	legend.pro	62
Isensee	hcongrid.pro	58
J_dhpr_T	read_hdf_spatial_wc.pro	557
J_dhpr_T	read_hdf_spatial_wc.pro	559
J_ryr	read_hdf_spatial_wc.pro	541
J_ryr	read_hdf_spatial_wc.pro	548
J_ryr	read_hdf_spatial_wc.pro	549
J_ryr_T	read_hdf_spatial_wc.pro	554
January	hcongrid.pro	59
Jul	legend.pro	227
July	hcongrid.pro	58
July	legend.pro	220
July	legend.pro	224
Jun	read_peripheral_datafile.pro	4
KEYWORDS	legend.pro	59
KEYWORDS	legend.pro	131
K_i	main_plot.pro	15
K_i	main_plotspark.pro	17
K_i	main_plotspark_sep19.pro	21
K_i	main.pro	16
K_i	read_hdf_spatial_wc.pro	471
K_i	read_paramfile_Jan192012.pro	83
K_i	read_paramfile.pro	94
K_o	main_plot.pro	17
K_o	main_plotspark.pro	19
K_o	main_plotspark_sep19.pro	23
K_o	main.pro	18
K_o	read_paramfile_Jan192012.pro	94
K_o	read_paramfile.pro	105
Kd	fluo_plot.pro	9
Kd	fluo_plot.pro	25
Kd_F	main_plotspark.pro	43
Kd_F	main_plotspark_sep19.pro	47
Km_jsr	main_plot.pro	19
Km_jsr	main_plotspark.pro	21
Km_jsr	main_plotspark_sep19.pro	25
Km_jsr	main.pro	20
Km_myo	main_plot.pro	19
Km_myo	main_plotspark.pro	21
Km_myo	main_plotspark_sep19.pro	25
Km_myo	main.pro	20
Km_ncxCa	main_plot.pro	32
Km_ncxCa	main_plotspark.pro	37
Km_ncxCa	main_plotspark_sep19.pro	41
Km_ncxCa	main.pro	34
Km_ncxNa	main_plot.pro	32
Km_ncxNa	main_plotspark.pro	37
Km_ncxNa	main_plotspark_sep19.pro	41
Km_ncxNa	main.pro	34
Km_pmca	main_plot.pro	31
Km_pmca	main_plotspark.pro	36
Km_pmca	main_plotspark_sep19.pro	40
Km_pmca	main.pro	33
Kp_myo	main_plot.pro	22
Kp_myo	main_plotspark.pro	24
Kp_myo	main_plotspark_sep19.pro	28
Kp_myo	main.pro	23
Kp_nsr	main_plot.pro	22
Kp_nsr	main_plotspark.pro	24
Kp_nsr	main_plotspark_sep19.pro	28
Kp_nsr	main.pro	23
Ksat_ncx	main_plot.pro	32
Ksat_ncx	main_plotspark.pro	37
Ksat_ncx	main_plotspark_sep19.pro	41
Ksat_ncx	main.pro	34
LCC_state	read_hdf_spatial_wc.pro	493
LCC_states	read_hdf_regular.pro	56
LEGEND	legend.pro	3
LEGEND	legend.pro	21
LINSPACE	linspace.pro	/^FUNCTION LINSPACE, A, B, N$/
LOGSPACE	logspace.pro	/^FUNCTION LOGSPACE, A, B, N$/
Landsman	hcongrid.pro	57
Levels	make_linescan_image_cmyo.pro	364
Levels	make_linescan_image_psf3d_v4.pro	346
Levels	make_linescan_image_psf3d_v4.pro	418
Levels	make_linescan_image_psf3d_v5.pro	574
Levels	make_linescan_image_psf3d_v5.pro	640
Levels	make_linescan_image_psf3d_v5.pro	675
Levels	make_linescan_image_psf3d_v5.pro	747
Levels	make_linescan_image_psf3d_v6.pro	647
Levels	make_linescan_image_psf3d_v6.pro	713
Levels	make_linescan_image_psf3d_v6.pro	748
Levels	make_linescan_image_psf3d_v6.pro	820
Levels	make_linescan_image_psf3d_v7.pro	638
Levels	make_linescan_image_psf3d_v7.pro	704
Levels	make_linescan_image_psf3d_v7.pro	739
Levels	make_linescan_image_psf3d_v7.pro	811
Levels	make_linescan_image_psf3d_v7_sep19.pro	648
Levels	make_linescan_image_psf3d_v7_sep19.pro	714
Levels	make_linescan_image_psf3d_v7_sep19.pro	749
Levels	make_linescan_image_psf3d_v7_sep19.pro	821
Levels	make_video_calcium.pro	641
Levels	make_video_calcium.pro	707
Levels	make_video_calcium.pro	742
Levels	make_video_calcium.pro	814
Levels	making_sparkvideo.pro	74
Levels	making_sparkvideo.pro	90
LoadCT	make_linescan_image_cmyo.pro	359
LoadCT	make_linescan_image_psf3d.pro	395
LoadCT	make_linescan_image_psf3d_v2.pro	406
LoadCT	make_linescan_image_psf3d_v3.pro	406
LoadCT	make_linescan_image_psf3d_v4.pro	341
LoadCT	make_linescan_image_psf3d_v4.pro	342
LoadCT	make_linescan_image_psf3d_v5.pro	211
LoadCT	make_linescan_image_psf3d_v5.pro	212
LoadCT	make_linescan_image_psf3d_v5.pro	569
LoadCT	make_linescan_image_psf3d_v5.pro	570
LoadCT	make_linescan_image_psf3d_v5.pro	635
LoadCT	make_linescan_image_psf3d_v5.pro	636
LoadCT	make_linescan_image_psf3d_v5.pro	670
LoadCT	make_linescan_image_psf3d_v5.pro	671
LoadCT	make_linescan_image_psf3d_v6.pro	217
LoadCT	make_linescan_image_psf3d_v6.pro	218
LoadCT	make_linescan_image_psf3d_v6.pro	642
LoadCT	make_linescan_image_psf3d_v6.pro	643
LoadCT	make_linescan_image_psf3d_v6.pro	708
LoadCT	make_linescan_image_psf3d_v6.pro	709
LoadCT	make_linescan_image_psf3d_v6.pro	743
LoadCT	make_linescan_image_psf3d_v6.pro	744
LoadCT	make_linescan_image_psf3d_v7.pro	633
LoadCT	make_linescan_image_psf3d_v7.pro	634
LoadCT	make_linescan_image_psf3d_v7.pro	699
LoadCT	make_linescan_image_psf3d_v7.pro	700
LoadCT	make_linescan_image_psf3d_v7.pro	734
LoadCT	make_linescan_image_psf3d_v7.pro	735
LoadCT	make_linescan_image_psf3d_v7_sep19.pro	643
LoadCT	make_linescan_image_psf3d_v7_sep19.pro	644
LoadCT	make_linescan_image_psf3d_v7_sep19.pro	709
LoadCT	make_linescan_image_psf3d_v7_sep19.pro	710
LoadCT	make_linescan_image_psf3d_v7_sep19.pro	744
LoadCT	make_linescan_image_psf3d_v7_sep19.pro	745
LoadCT	make_video_calcium.pro	636
LoadCT	make_video_calcium.pro	637
LoadCT	make_video_calcium.pro	702
LoadCT	make_video_calcium.pro	703
LoadCT	make_video_calcium.pro	737
LoadCT	make_video_calcium.pro	738
LoadCT	making_sparkvideo.pro	63
LoadCT	making_sparkvideo.pro	64
LoadCT	spatial_singlespark_wc_fwhm_psf2.pro	517
LoadCT	spatial_singlespark_wc_fwhm_psf2.pro	564
LoadCT	spatial_singlespark_wc_fwhm_psf2.pro	587
LoadCT	spatial_singlespark_wc_fwhm_psf3.pro	393
LoadCT	spatial_singlespark_wc_fwhm_psf3.pro	434
LoadCT	spatial_singlespark_wc_fwhm_psf3.pro	457
LoadCT	spatial_singlespark_wc_fwhm_psf_old.pro	402
LoadCT	spatial_singlespark_wc_fwhm_psf.pro	387
LoadCT	spatial_singlespark_wc_fwhm_psf.pro	428
LoadCT	spatial_singlespark_wc_fwhm_psf.pro	451
MARGIN	make_linescan_image_cmyo.pro	354
MARGIN	make_linescan_image_cmyo.pro	355
MAY	legend.pro	218
May	legend.pro	226
Mmain.pro	main.pro	6
NAME	hcongrid.pro	4
NAME	legend.pro	2
NAXIS1	hcongrid.pro	40
NAXIS2	hcongrid.pro	40
NColors	make_linescan_image_cmyo.pro	359
NColors	make_linescan_image_psf3d.pro	395
NColors	make_linescan_image_psf3d_v2.pro	406
NColors	make_linescan_image_psf3d_v3.pro	406
NColors	make_linescan_image_psf3d_v4.pro	201
NColors	make_linescan_image_psf3d_v4.pro	202
NColors	make_linescan_image_psf3d_v4.pro	244
NColors	make_linescan_image_psf3d_v4.pro	245
NColors	make_linescan_image_psf3d_v4.pro	341
NColors	make_linescan_image_psf3d_v4.pro	342
NColors	make_linescan_image_psf3d_v5.pro	211
NColors	make_linescan_image_psf3d_v5.pro	212
NColors	make_linescan_image_psf3d_v5.pro	380
NColors	make_linescan_image_psf3d_v5.pro	381
NColors	make_linescan_image_psf3d_v5.pro	569
NColors	make_linescan_image_psf3d_v5.pro	570
NColors	make_linescan_image_psf3d_v5.pro	635
NColors	make_linescan_image_psf3d_v5.pro	636
NColors	make_linescan_image_psf3d_v5.pro	670
NColors	make_linescan_image_psf3d_v5.pro	671
NColors	make_linescan_image_psf3d_v6.pro	217
NColors	make_linescan_image_psf3d_v6.pro	218
NColors	make_linescan_image_psf3d_v6.pro	404
NColors	make_linescan_image_psf3d_v6.pro	405
NColors	make_linescan_image_psf3d_v6.pro	453
NColors	make_linescan_image_psf3d_v6.pro	454
NColors	make_linescan_image_psf3d_v6.pro	642
NColors	make_linescan_image_psf3d_v6.pro	643
NColors	make_linescan_image_psf3d_v6.pro	708
NColors	make_linescan_image_psf3d_v6.pro	709
NColors	make_linescan_image_psf3d_v6.pro	743
NColors	make_linescan_image_psf3d_v6.pro	744
NColors	make_linescan_image_psf3d_v7.pro	397
NColors	make_linescan_image_psf3d_v7.pro	398
NColors	make_linescan_image_psf3d_v7.pro	446
NColors	make_linescan_image_psf3d_v7.pro	447
NColors	make_linescan_image_psf3d_v7.pro	633
NColors	make_linescan_image_psf3d_v7.pro	634
NColors	make_linescan_image_psf3d_v7.pro	699
NColors	make_linescan_image_psf3d_v7.pro	700
NColors	make_linescan_image_psf3d_v7.pro	734
NColors	make_linescan_image_psf3d_v7.pro	735
NColors	make_linescan_image_psf3d_v7_sep19.pro	407
NColors	make_linescan_image_psf3d_v7_sep19.pro	408
NColors	make_linescan_image_psf3d_v7_sep19.pro	456
NColors	make_linescan_image_psf3d_v7_sep19.pro	457
NColors	make_linescan_image_psf3d_v7_sep19.pro	643
NColors	make_linescan_image_psf3d_v7_sep19.pro	644
NColors	make_linescan_image_psf3d_v7_sep19.pro	709
NColors	make_linescan_image_psf3d_v7_sep19.pro	710
NColors	make_linescan_image_psf3d_v7_sep19.pro	744
NColors	make_linescan_image_psf3d_v7_sep19.pro	745
NColors	make_video_calcium.pro	400
NColors	make_video_calcium.pro	401
NColors	make_video_calcium.pro	449
NColors	make_video_calcium.pro	450
NColors	make_video_calcium.pro	636
NColors	make_video_calcium.pro	637
NColors	make_video_calcium.pro	702
NColors	make_video_calcium.pro	703
NColors	make_video_calcium.pro	737
NColors	make_video_calcium.pro	738
NColors	making_sparkvideo.pro	63
NColors	making_sparkvideo.pro	64
NColors	spatial_singlespark_wc_fwhm.pro	313
NColors	spatial_singlespark_wc_fwhm.pro	376
NColors	spatial_singlespark_wc_fwhm.pro	387
NColors	spatial_singlespark_wc_fwhm_psf2.pro	472
NColors	spatial_singlespark_wc_fwhm_psf2.pro	517
NColors	spatial_singlespark_wc_fwhm_psf2.pro	564
NColors	spatial_singlespark_wc_fwhm_psf2.pro	587
NColors	spatial_singlespark_wc_fwhm_psf2.pro	598
NColors	spatial_singlespark_wc_fwhm_psf3.pro	371
NColors	spatial_singlespark_wc_fwhm_psf3.pro	393
NColors	spatial_singlespark_wc_fwhm_psf3.pro	434
NColors	spatial_singlespark_wc_fwhm_psf3.pro	457
NColors	spatial_singlespark_wc_fwhm_psf3.pro	468
NColors	spatial_singlespark_wc_fwhm_psf_old.pro	364
NColors	spatial_singlespark_wc_fwhm_psf_old.pro	402
NColors	spatial_singlespark_wc_fwhm_psf_old.pro	434
NColors	spatial_singlespark_wc_fwhm_psf_old.pro	445
NColors	spatial_singlespark_wc_fwhm_psf.pro	365
NColors	spatial_singlespark_wc_fwhm_psf.pro	387
NColors	spatial_singlespark_wc_fwhm_psf.pro	428
NColors	spatial_singlespark_wc_fwhm_psf.pro	451
NColors	spatial_singlespark_wc_fwhm_psf.pro	462
NEWX	hcongrid.pro	22
NLevels	spatial_singlespark_wc_fwhm.pro	384
NLevels	spatial_singlespark_wc_fwhm.pro	385
NLevels	spatial_singlespark_wc_fwhm_psf2.pro	595
NLevels	spatial_singlespark_wc_fwhm_psf2.pro	596
NLevels	spatial_singlespark_wc_fwhm_psf3.pro	465
NLevels	spatial_singlespark_wc_fwhm_psf3.pro	466
NLevels	spatial_singlespark_wc_fwhm_psf_old.pro	442
NLevels	spatial_singlespark_wc_fwhm_psf_old.pro	443
NLevels	spatial_singlespark_wc_fwhm_psf.pro	459
NLevels	spatial_singlespark_wc_fwhm_psf.pro	460
NOTE	make_linescan_image_psf3d_v4.pro	5
NOTE	make_linescan_image_psf3d_v5.pro	6
NOTE	make_linescan_image_psf3d_v6.pro	7
NOTE	make_linescan_image_psf3d_v7.pro	9
NOTE	make_linescan_image_psf3d_v7_sep19.pro	12
NOTES	hcongrid.pro	43
NSFU	analyze_rogueryr.pro	194
NSFU	analyze_rogueryr_triggerrogue2.pro	188
NSFU	analyze_rogueryr_triggerrogue.pro	188
NSFU	main_plot.pro	72
NSFU	main.pro	249
NSFU	main.pro	486
NSFU	read_peripheral_datafile.pro	29
NSFU	spatial_singlespark_wc_compare_old.pro	45
NSFU	spatial_singlespark_wc_old.pro	44
NSFU_normal	main_plotspark.pro	43
NSFU_normal	main_plotspark_sep19.pro	47
NSFU_normal	main.pro	40
NSFU_normal	read_hdf_spatial_wc.pro	563
NUM_STATES_LCCs	main_plot.pro	37
NUM_STATES_LCCs	main_plotspark.pro	42
NUM_STATES_LCCs	main_plotspark_sep19.pro	46
NUM_STATES_LCCs	main.pro	39
NUM_STATES_NJ	main_plot.pro	37
NUM_STATES_NJ	main_plotspark.pro	42
NUM_STATES_NJ	main_plotspark_sep19.pro	46
NUM_STATES_NJ	main.pro	39
NUM_STATES_RyRs	main_plot.pro	37
NUM_STATES_RyRs	main_plotspark.pro	42
NUM_STATES_RyRs	main_plotspark_sep19.pro	46
NUM_STATES_RyRs	main.pro	39
N_R_rogue	main_plotspark_sep19.pro	7
N_R_rogue	main_plotspark_sep19.pro	39
N_R_rogue	read_spatial_testfile.pro	54
Na_i	main_plot.pro	15
Na_i	main_plotspark.pro	17
Na_i	main_plotspark_sep19.pro	21
Na_i	main.pro	16
Na_i	read_hdf_spatial_wc.pro	470
Na_o	main_plot.pro	17
Na_o	main_plotspark.pro	19
Na_o	main_plotspark_sep19.pro	23
Na_o	main.pro	18
Na_o	read_paramfile_Jan192012.pro	92
Na_o	read_paramfile.pro	103
Ncolors	spatial_singlespark_wc_fwhm.pro	336
Ncolors	spatial_singlespark_wc_fwhm_psf_old.pro	389
Noise	noise.pro	/^Function Noise, dat, poisson = pois, seed = sed$/
Npar	hcongrid.pro	62
OLDHD	hcongrid.pro	28
ORDER	read_hdf_spatial_wc.pro	605
OUT	hcongrid.pro	52
OUTPUTS	hcongrid.pro	24
OVER	plot_trial_peripheralryr.pro	75
OVER	plot_trial_peripheralryr.pro	110
October	legend.pro	225
On_error	hcongrid.pro	61
Outputs	legend.pro	129
Overplot	spatial_singlespark_wc_fwhm_psf2.pro	596
Overplot	spatial_singlespark_wc_fwhm_psf3.pro	404
Overplot	spatial_singlespark_wc_fwhm_psf3.pro	466
Overplot	spatial_singlespark_wc_fwhm_psf_old.pro	413
Overplot	spatial_singlespark_wc_fwhm_psf.pro	398
Overplot	spatial_singlespark_wc_fwhm_psf.pro	460
PARAM	make_video_calcium.pro	6
PARAM_FILE	make_linescan_image_psf3d_v4.pro	8
PARAM_FILE	make_linescan_image_psf3d_v5.pro	9
PARAM_FILE	make_linescan_image_psf3d_v6.pro	10
PARAM_FILE	make_linescan_image_psf3d_v7.pro	12
PARAM_FILE	make_linescan_image_psf3d_v7_sep19.pro	15
PLAN	main_plotspark.pro	1
PLAN	main_plotspark_sep19.pro	3
PLAN	spatial_singlespark_wc_compare_old.pro	58
PLAN	spatial_singlespark_wc_old.pro	58
PLAN	spatial_singlespark_wc.pro	32
PLOT	legend.pro	158
PLOTTING	make_linescan_image_cmyo.pro	341
PLOTTING	make_linescan_image_psf3d.pro	261
PLOTTING	make_linescan_image_psf3d.pro	375
PLOTTING	make_linescan_image_psf3d_v2.pro	263
PLOTTING	make_linescan_image_psf3d_v2.pro	386
PLOTTING	make_linescan_image_psf3d_v3.pro	263
PLOTTING	make_linescan_image_psf3d_v3.pro	386
PLOTTING	make_linescan_image_psf3d_v4.pro	145
PLOTTING	make_linescan_image_psf3d_v4.pro	177
PLOTTING	make_linescan_image_psf3d_v5.pro	174
PLOTTING	make_linescan_image_psf3d_v6.pro	180
PLOTTING	make_linescan_image_psf3d_v7.pro	175
PLOTTING	make_linescan_image_psf3d_v7_sep19.pro	185
PLOTTING	make_video_calcium.pro	178
PLOTTING	spatial_singlespark_wc_compare_Jan152012.pro	268
PLOTTING	spatial_singlespark_wc_compare.pro	329
PLOTTING	spatial_singlespark_wc_fwhm_psf3.pro	268
PLOTTING	spatial_singlespark_wc_fwhm_psf_old.pro	262
PLOTTING	spatial_singlespark_wc_fwhm_psf.pro	262
PLOTTING	test_wc_compare.pro	332
PLOTTINGx	spatial_singlespark_wc_fwhm.pro	228
PROCEDURE	hcongrid.pro	37
PSF	make_linescan_image_psf3d.pro	/^ psf_size\/pixel_resolution] ; the size /
PSF	make_linescan_image_psf3d_v2.pro	/^ psf_size\/pixel_resolution] ; the size /
PSF	make_linescan_image_psf3d_v3.pro	/^ psf_size\/pixel_resolution] ; the size /
PSF	make_linescan_image_psf3d_v4.pro	68
PSF	make_linescan_image_psf3d_v5.pro	69
PSF	make_linescan_image_psf3d_v6.pro	75
PSF	make_linescan_image_psf3d_v7.pro	73
PSF	make_linescan_image_psf3d_v7_sep19.pro	82
PSF	make_video_calcium.pro	75
PSF	spatial_singlespark_wc_compare.pro	130
PSF	spatial_singlespark_wc_compare.pro	/^ psf_size\/pixel_resolution] ; the size /
PSF	spatial_singlespark_wc_fwhm_psf2.pro	/^;; single spark + generate line-scane image using /
PSF	spatial_singlespark_wc_fwhm_psf3.pro	64
PSF	spatial_singlespark_wc_fwhm_psf_old.pro	/^;; single spark + generate line-scane image using /
PSF	spatial_singlespark_wc_fwhm_psf.pro	/^;; single spark + generate line-scane image using /
PSF	test_wc_compare.pro	130
PSF	test_wc_compare.pro	/^ psf_size\/pixel_resolution] ; the size /
PSYM	legend.pro	71
PURPOSE	hcongrid.pro	6
PURPOSE	legend.pro	4
P_dhpr	main_plot.pro	33
P_dhpr	main_plotspark.pro	38
P_dhpr	main_plotspark_sep19.pro	42
P_dhpr	main.pro	35
P_dhpr	read_paramfile_Jan192012.pro	234
P_dhpr	read_paramfile.pro	242
P_dhpr_T	main_plot.pro	21
P_dhpr_T	main_plotspark.pro	23
P_dhpr_T	main_plotspark_sep19.pro	27
P_dhpr_T	main.pro	22
P_dhpr_T	spatial_singlespark_wc_compare_old.pro	46
P_dhpr_T	spatial_singlespark_wc_old.pro	45
P_dhpr_nj	main_plot.pro	35
P_dhpr_nj	main_plotspark.pro	40
P_dhpr_nj	main_plotspark_sep19.pro	44
P_dhpr_nj	main.pro	37
P_dhpr_nj	spatial_singlespark_wc_compare_old.pro	43
P_dhpr_nj	spatial_singlespark_wc_old.pro	42
Pixmap	analyze_rogueryr.pro	244
Pixmap	analyze_rogueryr_triggerrogue2.pro	238
Pixmap	analyze_rogueryr_triggerrogue.pro	238
Pixmap	main.pro	299
Position	make_linescan_image_cmyo.pro	365
Position	make_linescan_image_cmyo.pro	385
Position	make_linescan_image_psf3d.pro	400
Position	make_linescan_image_psf3d.pro	419
Position	make_linescan_image_psf3d_v2.pro	411
Position	make_linescan_image_psf3d_v2.pro	430
Position	make_linescan_image_psf3d_v2.pro	483
Position	make_linescan_image_psf3d_v3.pro	411
Position	make_linescan_image_psf3d_v3.pro	430
Position	make_linescan_image_psf3d_v3.pro	483
Position	make_linescan_image_psf3d_v4.pro	207
Position	make_linescan_image_psf3d_v4.pro	224
Position	make_linescan_image_psf3d_v4.pro	250
Position	make_linescan_image_psf3d_v4.pro	267
Position	make_linescan_image_psf3d_v4.pro	329
Position	make_linescan_image_psf3d_v4.pro	347
Position	make_linescan_image_psf3d_v4.pro	366
Position	make_linescan_image_psf3d_v4.pro	367
Position	make_linescan_image_psf3d_v4.pro	419
Position	make_linescan_image_psf3d_v5.pro	84
Position	make_linescan_image_psf3d_v5.pro	234
Position	make_linescan_image_psf3d_v5.pro	235
Position	make_linescan_image_psf3d_v5.pro	354
Position	make_linescan_image_psf3d_v5.pro	355
Position	make_linescan_image_psf3d_v5.pro	403
Position	make_linescan_image_psf3d_v5.pro	404
Position	make_linescan_image_psf3d_v5.pro	476
Position	make_linescan_image_psf3d_v5.pro	477
Position	make_linescan_image_psf3d_v5.pro	520
Position	make_linescan_image_psf3d_v5.pro	521
Position	make_linescan_image_psf3d_v5.pro	575
Position	make_linescan_image_psf3d_v5.pro	592
Position	make_linescan_image_psf3d_v5.pro	593
Position	make_linescan_image_psf3d_v5.pro	641
Position	make_linescan_image_psf3d_v5.pro	658
Position	make_linescan_image_psf3d_v5.pro	659
Position	make_linescan_image_psf3d_v5.pro	676
Position	make_linescan_image_psf3d_v5.pro	695
Position	make_linescan_image_psf3d_v5.pro	696
Position	make_linescan_image_psf3d_v5.pro	748
Position	make_linescan_image_psf3d_v6.pro	90
Position	make_linescan_image_psf3d_v6.pro	240
Position	make_linescan_image_psf3d_v6.pro	241
Position	make_linescan_image_psf3d_v6.pro	260
Position	make_linescan_image_psf3d_v6.pro	366
Position	make_linescan_image_psf3d_v6.pro	427
Position	make_linescan_image_psf3d_v6.pro	428
Position	make_linescan_image_psf3d_v6.pro	476
Position	make_linescan_image_psf3d_v6.pro	477
Position	make_linescan_image_psf3d_v6.pro	549
Position	make_linescan_image_psf3d_v6.pro	550
Position	make_linescan_image_psf3d_v6.pro	593
Position	make_linescan_image_psf3d_v6.pro	594
Position	make_linescan_image_psf3d_v6.pro	648
Position	make_linescan_image_psf3d_v6.pro	665
Position	make_linescan_image_psf3d_v6.pro	666
Position	make_linescan_image_psf3d_v6.pro	714
Position	make_linescan_image_psf3d_v6.pro	731
Position	make_linescan_image_psf3d_v6.pro	732
Position	make_linescan_image_psf3d_v6.pro	749
Position	make_linescan_image_psf3d_v6.pro	768
Position	make_linescan_image_psf3d_v6.pro	769
Position	make_linescan_image_psf3d_v6.pro	821
Position	make_linescan_image_psf3d_v7.pro	235
Position	make_linescan_image_psf3d_v7.pro	236
Position	make_linescan_image_psf3d_v7.pro	255
Position	make_linescan_image_psf3d_v7.pro	359
Position	make_linescan_image_psf3d_v7.pro	420
Position	make_linescan_image_psf3d_v7.pro	421
Position	make_linescan_image_psf3d_v7.pro	469
Position	make_linescan_image_psf3d_v7.pro	470
Position	make_linescan_image_psf3d_v7.pro	541
Position	make_linescan_image_psf3d_v7.pro	542
Position	make_linescan_image_psf3d_v7.pro	585
Position	make_linescan_image_psf3d_v7.pro	586
Position	make_linescan_image_psf3d_v7.pro	639
Position	make_linescan_image_psf3d_v7.pro	656
Position	make_linescan_image_psf3d_v7.pro	657
Position	make_linescan_image_psf3d_v7.pro	705
Position	make_linescan_image_psf3d_v7.pro	722
Position	make_linescan_image_psf3d_v7.pro	723
Position	make_linescan_image_psf3d_v7.pro	740
Position	make_linescan_image_psf3d_v7.pro	759
Position	make_linescan_image_psf3d_v7.pro	760
Position	make_linescan_image_psf3d_v7.pro	812
Position	make_linescan_image_psf3d_v7_sep19.pro	245
Position	make_linescan_image_psf3d_v7_sep19.pro	246
Position	make_linescan_image_psf3d_v7_sep19.pro	265
Position	make_linescan_image_psf3d_v7_sep19.pro	369
Position	make_linescan_image_psf3d_v7_sep19.pro	430
Position	make_linescan_image_psf3d_v7_sep19.pro	431
Position	make_linescan_image_psf3d_v7_sep19.pro	479
Position	make_linescan_image_psf3d_v7_sep19.pro	480
Position	make_linescan_image_psf3d_v7_sep19.pro	551
Position	make_linescan_image_psf3d_v7_sep19.pro	552
Position	make_linescan_image_psf3d_v7_sep19.pro	595
Position	make_linescan_image_psf3d_v7_sep19.pro	596
Position	make_linescan_image_psf3d_v7_sep19.pro	649
Position	make_linescan_image_psf3d_v7_sep19.pro	666
Position	make_linescan_image_psf3d_v7_sep19.pro	667
Position	make_linescan_image_psf3d_v7_sep19.pro	715
Position	make_linescan_image_psf3d_v7_sep19.pro	732
Position	make_linescan_image_psf3d_v7_sep19.pro	733
Position	make_linescan_image_psf3d_v7_sep19.pro	750
Position	make_linescan_image_psf3d_v7_sep19.pro	769
Position	make_linescan_image_psf3d_v7_sep19.pro	770
Position	make_linescan_image_psf3d_v7_sep19.pro	822
Position	make_video_calcium.pro	238
Position	make_video_calcium.pro	239
Position	make_video_calcium.pro	258
Position	make_video_calcium.pro	362
Position	make_video_calcium.pro	423
Position	make_video_calcium.pro	424
Position	make_video_calcium.pro	472
Position	make_video_calcium.pro	473
Position	make_video_calcium.pro	544
Position	make_video_calcium.pro	545
Position	make_video_calcium.pro	588
Position	make_video_calcium.pro	589
Position	make_video_calcium.pro	642
Position	make_video_calcium.pro	659
Position	make_video_calcium.pro	660
Position	make_video_calcium.pro	708
Position	make_video_calcium.pro	725
Position	make_video_calcium.pro	726
Position	make_video_calcium.pro	743
Position	make_video_calcium.pro	762
Position	make_video_calcium.pro	763
Position	make_video_calcium.pro	815
Position	spatial_singlespark_wc_fwhm.pro	249
Position	spatial_singlespark_wc_fwhm.pro	339
Position	spatial_singlespark_wc_fwhm.pro	344
Position	spatial_singlespark_wc_fwhm.pro	389
Position	spatial_singlespark_wc_fwhm_psf2.pro	523
Position	spatial_singlespark_wc_fwhm_psf2.pro	538
Position	spatial_singlespark_wc_fwhm_psf2.pro	600
Position	spatial_singlespark_wc_fwhm_psf3.pro	290
Position	spatial_singlespark_wc_fwhm_psf3.pro	470
Position	spatial_singlespark_wc_fwhm_psf_old.pro	284
Position	spatial_singlespark_wc_fwhm_psf_old.pro	392
Position	spatial_singlespark_wc_fwhm_psf_old.pro	397
Position	spatial_singlespark_wc_fwhm_psf_old.pro	447
Position	spatial_singlespark_wc_fwhm_psf.pro	284
Position	spatial_singlespark_wc_fwhm_psf.pro	464
Procedure	legend.pro	166
RANGE	plot_trial_peripheralryr.pro	70
RANGE	plot_trial_peripheralryr.pro	71
RANGE	plot_trial_peripheralryr.pro	105
RANGE	plot_trial_peripheralryr.pro	106
RANGE	plot_trial_peripheralryr.pro	122
RIGHT	legend.pro	157
RT_F	main_plot.pro	32
RT_F	main_plotspark.pro	37
RT_F	main_plotspark_sep19.pro	41
RT_F	main.pro	34
RT_FzCa	main_plot.pro	32
RT_FzCa	main_plotspark.pro	37
RT_FzCa	main_plotspark_sep19.pro	41
RT_FzCa	main.pro	34
RandomNumberGenerator	randomnumbergenerator_define.pro	/^FUNCTION RandomNumberGenerator::GetRandomDigits, d/
RandomNumberGenerator	randomnumbergenerator_define.pro	/^FUNCTION RandomNumberGenerator::GetRandomNumbers, /
RandomNumberGenerator	randomnumbergenerator_define.pro	/^FUNCTION RandomNumberGenerator::INIT, initialSeed$/
Range	make_linescan_image_psf3d_v4.pro	363
Range	make_linescan_image_psf3d_v5.pro	589
Range	make_linescan_image_psf3d_v5.pro	655
Range	make_linescan_image_psf3d_v5.pro	692
Range	make_linescan_image_psf3d_v6.pro	662
Range	make_linescan_image_psf3d_v6.pro	728
Range	make_linescan_image_psf3d_v6.pro	765
Range	make_linescan_image_psf3d_v7.pro	653
Range	make_linescan_image_psf3d_v7.pro	719
Range	make_linescan_image_psf3d_v7.pro	756
Range	make_linescan_image_psf3d_v7_sep19.pro	663
Range	make_linescan_image_psf3d_v7_sep19.pro	729
Range	make_linescan_image_psf3d_v7_sep19.pro	766
Range	make_video_calcium.pro	656
Range	make_video_calcium.pro	722
Range	make_video_calcium.pro	759
Range	spatial_singlespark_wc_fwhm.pro	246
Range	spatial_singlespark_wc_fwhm.pro	337
Range	spatial_singlespark_wc_fwhm.pro	340
Range	spatial_singlespark_wc_fwhm.pro	341
Range	spatial_singlespark_wc_fwhm.pro	388
Range	spatial_singlespark_wc_fwhm_psf2.pro	599
Range	spatial_singlespark_wc_fwhm_psf3.pro	287
Range	spatial_singlespark_wc_fwhm_psf3.pro	469
Range	spatial_singlespark_wc_fwhm_psf_old.pro	281
Range	spatial_singlespark_wc_fwhm_psf_old.pro	390
Range	spatial_singlespark_wc_fwhm_psf_old.pro	393
Range	spatial_singlespark_wc_fwhm_psf_old.pro	394
Range	spatial_singlespark_wc_fwhm_psf_old.pro	446
Range	spatial_singlespark_wc_fwhm_psf.pro	281
Range	spatial_singlespark_wc_fwhm_psf.pro	463
Restrictions	legend.pro	172
RyR	main_plotspark.pro	95
RyR	main_plotspark.pro	96
RyR	main.pro	1
RyR	main.pro	409
RyR_state	read_hdf_spatial_wc.pro	494
RyR_state	read_hdf_spatial_wc.pro	504
RyR_state	read_hdf_spatial_wc.pro	512
RyR_state	read_hdf_spatial_wc.pro	513
RyRs	analyze_rogueryr.pro	27
RyRs	analyze_rogueryr.pro	68
RyRs	analyze_rogueryr_triggerrogue2.pro	21
RyRs	analyze_rogueryr_triggerrogue.pro	21
SD	spark_analysis.pro	74
SEARCH_PATH	main_plot.pro	9
SEARCH_PATH	main_plotspark.pro	9
SEARCH_PATH	main_plotspark_sep19.pro	13
SEARCH_PATH	main.pro	8
SEQUENCE	hcongrid.pro	10
SEQUENCE	legend.pro	20
SHADES	make_linescan_image_cmyo.pro	106
SHADES	make_linescan_image_psf3d.pro	134
SHADES	make_linescan_image_psf3d_v2.pro	136
SHADES	make_linescan_image_psf3d_v3.pro	134
SHADES	spatial_singlespark_wc_compare_Jan152012.pro	418
SHADES	spatial_singlespark_wc_compare_old.pro	267
SHADES	spatial_singlespark_wc_compare.pro	519
SHADES	spatial_singlespark_wc_fwhm.pro	120
SHADES	spatial_singlespark_wc_fwhm_psf2.pro	135
SHADES	spatial_singlespark_wc_fwhm_psf3.pro	141
SHADES	spatial_singlespark_wc_fwhm_psf_old.pro	139
SHADES	spatial_singlespark_wc_fwhm_psf.pro	139
SHADES	spatial_singlespark_wc_old.pro	136
SHADES	spatial_singlespark_wc_old.pro	286
SHADES	spatial_singlespark_wc.pro	110
SHADES	spatial_singlespark_wc.pro	260
SHADES	test_wc_compare.pro	522
SHADE_SURF	make_linescan_image_cmyo.pro	106
SHADE_SURF	make_linescan_image_psf3d.pro	134
SHADE_SURF	make_linescan_image_psf3d_v2.pro	136
SHADE_SURF	make_linescan_image_psf3d_v3.pro	134
SHADE_SURF	spatial_singlespark_wc_compare_Jan152012.pro	418
SHADE_SURF	spatial_singlespark_wc_compare_old.pro	267
SHADE_SURF	spatial_singlespark_wc_compare.pro	519
SHADE_SURF	spatial_singlespark_wc_fwhm_psf2.pro	135
SHADE_SURF	spatial_singlespark_wc_fwhm_psf3.pro	141
SHADE_SURF	spatial_singlespark_wc_fwhm_psf_old.pro	139
SHADE_SURF	spatial_singlespark_wc_fwhm_psf.pro	139
SHADE_SURF	spatial_singlespark_wc.pro	110
SHADE_SURF	spatial_singlespark_wc.pro	260
SHADE_SURF	test_wc_compare.pro	522
SIZE	setup_pagefigure_2.pro	22
SIZE	setup_pagefigure_3.pro	28
STRIDE	read_hdf_spatial_wc3.pro	225
STRIDE	read_hdf_spatial_wc4.pro	235
STRIDE	read_hdf_spatial_wc5.pro	237
STRIDE	read_hdf_spatial_wc.pro	210
SURFACE	spatial_singlespark_wc_compare_Jan152012.pro	421
SURFACE	spatial_singlespark_wc_compare_old.pro	270
SURFACE	spatial_singlespark_wc_compare.pro	522
SURFACE	spatial_singlespark_wc.pro	263
SURFACE	test_wc_compare.pro	525
SYNOPSYS	make_linescan_image_psf3d_v7_sep19.pro	3
SYNOPSYS	make_video_calcium.pro	3
SetDecomposedState	make_linescan_image_psf3d_v4.pro	345
SetDecomposedState	make_linescan_image_psf3d_v4.pro	357
SetDecomposedState	make_linescan_image_psf3d_v5.pro	573
SetDecomposedState	make_linescan_image_psf3d_v5.pro	584
SetDecomposedState	make_linescan_image_psf3d_v5.pro	639
SetDecomposedState	make_linescan_image_psf3d_v5.pro	650
SetDecomposedState	make_linescan_image_psf3d_v5.pro	674
SetDecomposedState	make_linescan_image_psf3d_v5.pro	686
SetDecomposedState	make_linescan_image_psf3d_v6.pro	646
SetDecomposedState	make_linescan_image_psf3d_v6.pro	657
SetDecomposedState	make_linescan_image_psf3d_v6.pro	712
SetDecomposedState	make_linescan_image_psf3d_v6.pro	723
SetDecomposedState	make_linescan_image_psf3d_v6.pro	747
SetDecomposedState	make_linescan_image_psf3d_v6.pro	759
SetDecomposedState	make_linescan_image_psf3d_v7.pro	637
SetDecomposedState	make_linescan_image_psf3d_v7.pro	648
SetDecomposedState	make_linescan_image_psf3d_v7.pro	703
SetDecomposedState	make_linescan_image_psf3d_v7.pro	714
SetDecomposedState	make_linescan_image_psf3d_v7.pro	738
SetDecomposedState	make_linescan_image_psf3d_v7.pro	750
SetDecomposedState	make_linescan_image_psf3d_v7_sep19.pro	647
SetDecomposedState	make_linescan_image_psf3d_v7_sep19.pro	658
SetDecomposedState	make_linescan_image_psf3d_v7_sep19.pro	713
SetDecomposedState	make_linescan_image_psf3d_v7_sep19.pro	724
SetDecomposedState	make_linescan_image_psf3d_v7_sep19.pro	748
SetDecomposedState	make_linescan_image_psf3d_v7_sep19.pro	760
SetDecomposedState	make_video_calcium.pro	640
SetDecomposedState	make_video_calcium.pro	651
SetDecomposedState	make_video_calcium.pro	706
SetDecomposedState	make_video_calcium.pro	717
SetDecomposedState	make_video_calcium.pro	741
SetDecomposedState	make_video_calcium.pro	753
SetDecomposedState	spatial_singlespark_wc_fwhm_psf2.pro	593
SetDecomposedState	spatial_singlespark_wc_fwhm_psf2.pro	597
SetDecomposedState	spatial_singlespark_wc_fwhm_psf3.pro	463
SetDecomposedState	spatial_singlespark_wc_fwhm_psf3.pro	467
SetDecomposedState	spatial_singlespark_wc_fwhm_psf.pro	457
SetDecomposedState	spatial_singlespark_wc_fwhm_psf.pro	461
Shaded	make_linescan_image_cmyo.pro	113
Shaded	make_linescan_image_cmyo.pro	114
Shaded	make_linescan_image_psf3d.pro	141
Shaded	make_linescan_image_psf3d.pro	142
Shaded	make_linescan_image_psf3d_v2.pro	143
Shaded	make_linescan_image_psf3d_v2.pro	144
Shaded	make_linescan_image_psf3d_v3.pro	141
Shaded	make_linescan_image_psf3d_v3.pro	142
Shaded	spatial_singlespark_wc_fwhm.pro	126
Shaded	spatial_singlespark_wc_fwhm.pro	245
Shaded	spatial_singlespark_wc_fwhm.pro	256
Shaded	spatial_singlespark_wc_fwhm_psf2.pro	142
Shaded	spatial_singlespark_wc_fwhm_psf2.pro	143
Shaded	spatial_singlespark_wc_fwhm_psf3.pro	148
Shaded	spatial_singlespark_wc_fwhm_psf3.pro	149
Shaded	spatial_singlespark_wc_fwhm_psf3.pro	286
Shaded	spatial_singlespark_wc_fwhm_psf3.pro	297
Shaded	spatial_singlespark_wc_fwhm_psf_old.pro	146
Shaded	spatial_singlespark_wc_fwhm_psf_old.pro	147
Shaded	spatial_singlespark_wc_fwhm_psf_old.pro	280
Shaded	spatial_singlespark_wc_fwhm_psf_old.pro	291
Shaded	spatial_singlespark_wc_fwhm_psf.pro	146
Shaded	spatial_singlespark_wc_fwhm_psf.pro	147
Shaded	spatial_singlespark_wc_fwhm_psf.pro	280
Shaded	spatial_singlespark_wc_fwhm_psf.pro	291
Shaded	spatial_singlespark_wc_old.pro	142
Shaded	spatial_singlespark_wc.pro	116
Shaded	spatial_singlespark_wc.pro	117
Shades	make_linescan_image_psf3d_v5.pro	83
Shades	make_linescan_image_psf3d_v6.pro	89
Shades	spatial_singlespark_wc_fwhm_psf2.pro	574
Shades	spatial_singlespark_wc_fwhm_psf3.pro	444
Shades	spatial_singlespark_wc_fwhm_psf.pro	438
Sma	legend.pro	222
States	read_hdf_spatial_wc.pro	492
Surface	spatial_singlespark_wc_fwhm_psf2.pro	572
Surface	spatial_singlespark_wc_fwhm_psf2.pro	573
Surface	spatial_singlespark_wc_fwhm_psf2.pro	575
Surface	spatial_singlespark_wc_fwhm_psf3.pro	442
Surface	spatial_singlespark_wc_fwhm_psf3.pro	443
Surface	spatial_singlespark_wc_fwhm_psf3.pro	445
Surface	spatial_singlespark_wc_fwhm_psf.pro	436
Surface	spatial_singlespark_wc_fwhm_psf.pro	437
Surface	spatial_singlespark_wc_fwhm_psf.pro	439
TSIZE	make_linescan_image_cmyo.pro	115
TSIZE	make_linescan_image_psf3d.pro	143
TSIZE	make_linescan_image_psf3d_v2.pro	145
TSIZE	make_linescan_image_psf3d_v3.pro	143
TSIZE	spatial_singlespark_wc_fwhm.pro	128
TSIZE	spatial_singlespark_wc_fwhm_psf2.pro	144
TSIZE	spatial_singlespark_wc_fwhm_psf3.pro	150
TSIZE	spatial_singlespark_wc_fwhm_psf_old.pro	148
TSIZE	spatial_singlespark_wc_fwhm_psf.pro	148
TSIZE	spatial_singlespark_wc_old.pro	144
TSIZE	spatial_singlespark_wc.pro	118
TTfont	device_init_postscript.pro	/^;!P.FONT = 1 ; use TTfont (def/
TUAN	main_plot.pro	91
TUAN	main_plot.pro	97
TUAN	main_plot.pro	104
TV	spatial_singlespark_wc_fwhm_psf2.pro	604
TV	spatial_singlespark_wc_fwhm_psf3.pro	474
TV	spatial_singlespark_wc_fwhm_psf.pro	468
TVLCT	fluo_plot.pro	5
TVLCT	make_linescan_image_psf3d.pro	391
TVLCT	make_linescan_image_psf3d.pro	425
TVLCT	make_linescan_image_psf3d_v2.pro	402
TVLCT	make_linescan_image_psf3d_v2.pro	436
TVLCT	make_linescan_image_psf3d_v3.pro	402
TVLCT	make_linescan_image_psf3d_v3.pro	436
TVLCT	make_linescan_image_psf3d_v4.pro	338
TVLCT	make_linescan_image_psf3d_v4.pro	372
TVLCT	make_linescan_image_psf3d_v5.pro	667
TVLCT	make_linescan_image_psf3d_v5.pro	701
TVLCT	make_linescan_image_psf3d_v6.pro	740
TVLCT	make_linescan_image_psf3d_v6.pro	774
TVLCT	make_linescan_image_psf3d_v7.pro	731
TVLCT	make_linescan_image_psf3d_v7.pro	765
TVLCT	make_linescan_image_psf3d_v7_sep19.pro	741
TVLCT	make_linescan_image_psf3d_v7_sep19.pro	775
TVLCT	make_video_calcium.pro	734
TVLCT	make_video_calcium.pro	768
Title	spatial_singlespark_wc_fwhm.pro	381
Title	spatial_singlespark_wc_fwhm_psf2.pro	592
Title	spatial_singlespark_wc_fwhm_psf3.pro	462
Title	spatial_singlespark_wc_fwhm_psf_old.pro	439
Title	spatial_singlespark_wc_fwhm_psf.pro	456
Tolbert	legend.pro	211
Tolbert	legend.pro	215
Tuan	analyze_rogueryr.pro	1
Tuan	analyze_rogueryr_triggerrogue2.pro	1
Tuan	analyze_rogueryr_triggerrogue.pro	1
Tuan	device_init_postscript.pro	1
Tuan	main_plot.pro	1
Tuan	main_plotspark_sep19.pro	1
Tuan	make_linescan_image_psf3d_v7_sep19.pro	1
Tuan	make_video_calcium.pro	1
Tuan	making_sparkvideo.pro	1
Tuan	plot_trial_peripheralryr.pro	1
Tuan	read_cube_data.pro	1
Tuan	read_hdf_spatial_wc3.pro	1
Tuan	read_hdf_spatial_wc4.pro	1
Tuan	read_hdf_spatial_wc5.pro	1
Tuan	read_hdf_spatial_wc.pro	1
Tuan	read_markov.pro	1
Tuan	read_paramfile_Jan192012.pro	1
Tuan	read_paramfile.pro	1
Tuan	read_peripheral_datafile.pro	1
Tuan	read_spatial_testfile.pro	1
Tuan	read_whole_slice.pro	1
Tuan	setup_pagefigure_2.pro	1
Tuan	setup_pagefigure_3.pro	1
Tuan	spatial_singlespark_wc_compare_Jan152012.pro	1
Tuan	spatial_singlespark_wc_compare_old.pro	1
Tuan	spatial_singlespark_wc_compare.pro	1
Tuan	spatial_singlespark_wc_fwhm.pro	1
Tuan	spatial_singlespark_wc_fwhm_psf2.pro	1
Tuan	spatial_singlespark_wc_fwhm_psf3.pro	1
Tuan	spatial_singlespark_wc_fwhm_psf_old.pro	1
Tuan	spatial_singlespark_wc_fwhm_psf.pro	1
Tuan	spatial_singlespark_wc_old.pro	1
Tuan	spatial_singlespark_wc.pro	1
Tuan	test_wc_compare.pro	1
ULa	main_plot.pro	38
ULa	main_plotspark.pro	43
ULa	main_plotspark_sep19.pro	47
ULa	main.pro	40
ULc	main_plot.pro	38
ULc	main_plotspark.pro	43
ULc	main_plotspark_sep19.pro	47
ULc	main.pro	40
ULi	main_plot.pro	38
ULi	main_plotspark.pro	43
ULi	main_plotspark_sep19.pro	47
ULi	main.pro	40
ULo	main_plot.pro	38
ULo	main_plotspark.pro	43
ULo	main_plotspark_sep19.pro	47
ULo	main.pro	40
ULo_nj	main_plot.pro	38
ULo_nj	main_plotspark.pro	43
ULo_nj	main_plotspark_sep19.pro	47
ULo_nj	main.pro	40
ULr	main_plot.pro	38
ULr	main_plotspark.pro	43
ULr	main_plotspark_sep19.pro	47
ULr	main.pro	40
URc	main_plot.pro	38
URc	main_plotspark.pro	43
URc	main_plotspark_sep19.pro	47
URc	main.pro	40
URo	main_plot.pro	38
URo	main_plotspark.pro	43
URo	main_plotspark_sep19.pro	47
URo	main.pro	40
USERSYM	legend.pro	115
University	analyze_rogueryr.pro	2
University	analyze_rogueryr_triggerrogue2.pro	2
University	analyze_rogueryr_triggerrogue.pro	2
University	device_init_postscript.pro	2
University	main_plot.pro	2
University	main_plotspark_sep19.pro	2
University	make_linescan_image_psf3d_v7_sep19.pro	2
University	make_video_calcium.pro	2
University	making_sparkvideo.pro	2
University	plot_trial_peripheralryr.pro	2
University	read_cube_data.pro	2
University	read_hdf_spatial_wc3.pro	2
University	read_hdf_spatial_wc4.pro	2
University	read_hdf_spatial_wc5.pro	2
University	read_hdf_spatial_wc.pro	2
University	read_markov.pro	2
University	read_paramfile_Jan192012.pro	2
University	read_paramfile.pro	2
University	read_peripheral_datafile.pro	2
University	read_spatial_testfile.pro	2
University	read_whole_slice.pro	2
University	setup_pagefigure_2.pro	2
University	setup_pagefigure_3.pro	2
University	spatial_singlespark_wc_compare_Jan152012.pro	2
University	spatial_singlespark_wc_compare_old.pro	2
University	spatial_singlespark_wc_compare.pro	2
University	spatial_singlespark_wc_fwhm.pro	2
University	spatial_singlespark_wc_fwhm_psf2.pro	2
University	spatial_singlespark_wc_fwhm_psf3.pro	2
University	spatial_singlespark_wc_fwhm_psf_old.pro	2
University	spatial_singlespark_wc_fwhm_psf.pro	2
University	spatial_singlespark_wc_old.pro	2
University	spatial_singlespark_wc.pro	2
University	test_wc_compare.pro	2
Update	read_peripheral_datafile.pro	8
V_ds	main_plot.pro	33
V_ds	main_plotspark.pro	38
V_ds	main_plotspark_sep19.pro	42
V_ds	main.pro	35
V_ds	read_paramfile_Jan192012.pro	237
V_ds	read_paramfile.pro	245
V_ds_T	main_plot.pro	18
V_ds_T	main_plotspark.pro	20
V_ds_T	main_plotspark_sep19.pro	24
V_ds_T	main.pro	19
V_jsr	main_plot.pro	33
V_jsr	main_plotspark.pro	38
V_jsr	main_plotspark_sep19.pro	42
V_jsr	main.pro	35
V_jsr_T	main_plot.pro	18
V_jsr_T	main_plotspark.pro	20
V_jsr_T	main_plotspark_sep19.pro	24
V_jsr_T	main.pro	19
V_myo_T	main_plot.pro	17
V_myo_T	main_plotspark.pro	19
V_myo_T	main_plotspark_sep19.pro	23
V_myo_T	main.pro	18
V_nsr_T	main_plot.pro	17
V_nsr_T	main_plotspark.pro	19
V_nsr_T	main_plotspark_sep19.pro	23
V_nsr_T	main.pro	18
V_sigma1	main_plot.pro	26
V_sigma1	main_plotspark.pro	28
V_sigma1	main_plotspark_sep19.pro	32
V_sigma1	main.pro	27
V_sigma2	main_plot.pro	26
V_sigma2	main_plotspark.pro	28
V_sigma2	main_plotspark_sep19.pro	32
V_sigma2	main.pro	27
V_theta1	main_plot.pro	26
V_theta1	main_plotspark.pro	28
V_theta1	main_plotspark_sep19.pro	32
V_theta1	main.pro	27
V_theta2	main_plot.pro	26
V_theta2	main_plotspark.pro	28
V_theta2	main_plotspark_sep19.pro	32
V_theta2	main.pro	27
Vds_rogue	read_spatial_testfile.pro	55
Vds_small	read_peripheral_datafile.pro	10
Vm	read_hdf_spatial_wc.pro	456
WHAT2READ	read_hdf_spatial_wc3.pro	20
WHAT2READ	read_hdf_spatial_wc4.pro	16
WHAT2READ	read_hdf_spatial_wc5.pro	17
WHAT2READ	read_hdf_spatial_wc.pro	21
WRITE_PNG	make_linescan_image_cmyo.pro	96
WRITE_PNG	make_linescan_image_psf3d.pro	124
WRITE_PNG	make_linescan_image_psf3d_v2.pro	126
WRITE_PNG	make_linescan_image_psf3d_v3.pro	124
WRITE_PNG	spatial_singlespark_wc_fwhm_psf2.pro	125
WRITE_PNG	spatial_singlespark_wc_fwhm_psf3.pro	131
WRITE_PNG	spatial_singlespark_wc_fwhm_psf_old.pro	129
WRITE_PNG	spatial_singlespark_wc_fwhm_psf.pro	129
WRITE_PNG	spatial_singlespark_wc.pro	100
Window	analyze_rogueryr.pro	246
Window	analyze_rogueryr_triggerrogue2.pro	240
Window	analyze_rogueryr_triggerrogue.pro	240
Window	main.pro	301
Window	spatial_singlespark_wc_fwhm_psf2.pro	592
Window	spatial_singlespark_wc_fwhm_psf2.pro	603
Window	spatial_singlespark_wc_fwhm_psf3.pro	462
Window	spatial_singlespark_wc_fwhm_psf3.pro	473
Window	spatial_singlespark_wc_fwhm_psf.pro	456
Window	spatial_singlespark_wc_fwhm_psf.pro	467
Written	hcongrid.pro	57
X	plot_trial_peripheralryr.pro	72
X	plot_trial_peripheralryr.pro	107
X	plot_trial_peripheralryr.pro	130
X	plot_trial_peripheralryr.pro	130
XInterAnimate	making_sparkvideo.pro	29
XMARGIN	make_linescan_image_cmyo.pro	371
XSIZE	read_hdf_spatial_wc.pro	600
XST	spatial_singlespark_wc_compare_Jan152012.pro	421
XST	spatial_singlespark_wc_compare_old.pro	270
XST	spatial_singlespark_wc_compare.pro	522
XST	spatial_singlespark_wc_old.pro	289
XST	spatial_singlespark_wc.pro	263
XST	test_wc_compare.pro	525
XSize	spatial_singlespark_wc_fwhm.pro	392
XSize	spatial_singlespark_wc_fwhm_psf2.pro	603
XSize	spatial_singlespark_wc_fwhm_psf3.pro	473
XSize	spatial_singlespark_wc_fwhm_psf_old.pro	450
XSize	spatial_singlespark_wc_fwhm_psf.pro	467
XStyle	make_linescan_image_psf3d_v4.pro	350
XStyle	make_linescan_image_psf3d_v4.pro	422
XStyle	make_linescan_image_psf3d_v5.pro	578
XStyle	make_linescan_image_psf3d_v5.pro	644
XStyle	make_linescan_image_psf3d_v5.pro	679
XStyle	make_linescan_image_psf3d_v5.pro	751
XStyle	make_linescan_image_psf3d_v6.pro	651
XStyle	make_linescan_image_psf3d_v6.pro	717
XStyle	make_linescan_image_psf3d_v6.pro	752
XStyle	make_linescan_image_psf3d_v6.pro	824
XStyle	make_linescan_image_psf3d_v7.pro	642
XStyle	make_linescan_image_psf3d_v7.pro	708
XStyle	make_linescan_image_psf3d_v7.pro	743
XStyle	make_linescan_image_psf3d_v7.pro	815
XStyle	make_linescan_image_psf3d_v7_sep19.pro	652
XStyle	make_linescan_image_psf3d_v7_sep19.pro	718
XStyle	make_linescan_image_psf3d_v7_sep19.pro	753
XStyle	make_linescan_image_psf3d_v7_sep19.pro	825
XStyle	make_video_calcium.pro	645
XStyle	make_video_calcium.pro	711
XStyle	make_video_calcium.pro	746
XStyle	make_video_calcium.pro	818
XStyle	making_sparkvideo.pro	75
XStyle	making_sparkvideo.pro	91
XStyle	spatial_singlespark_wc_fwhm.pro	334
XStyle	spatial_singlespark_wc_fwhm_psf2.pro	573
XStyle	spatial_singlespark_wc_fwhm_psf2.pro	577
XStyle	spatial_singlespark_wc_fwhm_psf3.pro	443
XStyle	spatial_singlespark_wc_fwhm_psf3.pro	447
XStyle	spatial_singlespark_wc_fwhm_psf_old.pro	387
XStyle	spatial_singlespark_wc_fwhm_psf.pro	437
XStyle	spatial_singlespark_wc_fwhm_psf.pro	441
XX	read_hdf_spatial_wc3.pro	135
XX	read_hdf_spatial_wc4.pro	138
XX	read_hdf_spatial_wc5.pro	140
X_len	setup_pagefigure_2.pro	37
YRANGE	spatial_regular_ds_jsr_old.pro	170
YRANGE	spatial_regular_ds_jsr_old.pro	189
YRANGE	spatial_regular_dsjsr.pro	176
YRANGE	spatial_regular_dsjsr.pro	198
YRANGE	spatial_singlespark_wc_compare_old.pro	237
YRANGE	spatial_singlespark_wc_old.pro	227
YRANGE	spatial_singlespark_wc_old.pro	229
YRANGE	spatial_singlespark_wc_old.pro	234
YRANGE	spatial_singlespark_wc_old.pro	238
YRANGE	spatial_singlespark_wc_old.pro	248
YRANGE	spatial_singlespark_wc_old.pro	250
YRANGE	spatial_singlespark_wc.pro	201
YRANGE	spatial_singlespark_wc.pro	203
YRANGE	spatial_singlespark_wc.pro	208
YRANGE	spatial_singlespark_wc.pro	212
YRANGE	spatial_singlespark_wc.pro	222
YRANGE	spatial_singlespark_wc.pro	224
YRange	spatial_regular_ds_jsr_old.pro	166
YRange	spatial_regular_ds_jsr_old.pro	173
YRange	spatial_regular_ds_jsr_old.pro	174
YRange	spatial_regular_ds_jsr_old.pro	184
YRange	spatial_regular_ds_jsr_old.pro	187
YRange	spatial_regular_ds_jsr_old.pro	202
YRange	spatial_regular_dsjsr.pro	172
YRange	spatial_regular_dsjsr.pro	179
YRange	spatial_regular_dsjsr.pro	180
YRange	spatial_regular_dsjsr.pro	193
YRange	spatial_regular_dsjsr.pro	196
YRange	spatial_regular_dsjsr.pro	213
YRange	spatial_regular_dsjsr.pro	214
YRange	spatial_singlespark_wc_compare.pro	482
YRange	spatial_singlespark_wc_fwhm.pro	303
YRange	spatial_singlespark_wc_fwhm_psf2.pro	463
YRange	spatial_singlespark_wc_fwhm_psf3.pro	358
YRange	spatial_singlespark_wc_fwhm_psf_old.pro	352
YRange	spatial_singlespark_wc_fwhm_psf.pro	352
YRange	test_wc_compare.pro	480
YRange	test_wc_compare.pro	485
YRange	test_wc_compare.pro	495
YTITLE	plot_trial_peripheralryr.pro	75
YTITLE	plot_trial_peripheralryr.pro	76
YTITLE	plot_trial_peripheralryr.pro	77
YTITLE	plot_trial_peripheralryr.pro	110
YTITLE	plot_trial_peripheralryr.pro	111
YTITLE	plot_trial_peripheralryr.pro	112
YTITLE	spatial_regular_ds_jsr_old.pro	170
YTITLE	spatial_regular_ds_jsr_old.pro	189
YTITLE	spatial_regular_dsjsr.pro	176
YTITLE	spatial_regular_dsjsr.pro	198
YTITLE	spatial_singlespark_wc_old.pro	229
YTITLE	spatial_singlespark_wc.pro	203
YTITLE	spatial_singlespark_wc.pro	208
Z	make_linescan_image_cmyo.pro	106
Z	make_linescan_image_psf3d.pro	134
Z	make_linescan_image_psf3d_v2.pro	136
Z	make_linescan_image_psf3d_v3.pro	134
Z	read_hdf_spatial_wc3.pro	124
Z	read_hdf_spatial_wc4.pro	127
Z	read_hdf_spatial_wc5.pro	129
Z	spatial_singlespark_wc_compare_Jan152012.pro	418
Z	spatial_singlespark_wc_compare_Jan152012.pro	421
Z	spatial_singlespark_wc_compare_old.pro	267
[truncated: 6,120 more rows]
