# Supplementary material for: Using a Failing Human Ventricular Cardiomyocyte Model to Re-Evaluate Ca2+ Cycling, Voltage Dependence, and Spark Characteristics
Source: Biomolecules. 2024 Oct 28;14(11):1371. doi: 10.3390/biom14111371 (PMC11591732; doi:10.3390/biom14111371)
Supplement: Supplementary file 1 [file biomolecules-14-01371-s001.zip › ECC_GPU_WT/plot_IDL_3_State_RyR/UL6_1_vector.txt]

    1    0    0    0    0    0
    0    1    0    0    0    0
    0    0    1    0    0    0
    0    0    0    1    0    0
    0    0    0    0    1    0
    0    0    0    0    0    1
