# Supplementary material for: Using a Failing Human Ventricular Cardiomyocyte Model to Re-Evaluate Ca2+ Cycling, Voltage Dependence, and Spark Characteristics
Source: Biomolecules. 2024 Oct 28;14(11):1371. doi: 10.3390/biom14111371 (PMC11591732; doi:10.3390/biom14111371)
Supplement: Supplementary file 1 [file biomolecules-14-01371-s001.zip › ECC_GPU_WT/plot_IDL_3_State_RyR/UL6_9_vector.txt]

    9    0    0    0    0    0
    8    1    0    0    0    0
    8    0    1    0    0    0
    8    0    0    1    0    0
    8    0    0    0    1    0
    8    0    0    0    0    1
    7    2    0    0    0    0
    7    1    1    0    0    0
    7    1    0    1    0    0
    7    1    0    0    1    0
    7    1    0    0    0    1
    7    0    2    0    0    0
    7    0    1    1    0    0
    7    0    1    0    1    0
    7    0    1    0    0    1
    7    0    0    2    0    0
    7    0    0    1    1    0
    7    0    0    1    0    1
    7    0    0    0    2    0
    7    0    0    0    1    1
    7    0    0    0    0    2
    6    3    0    0    0    0
    6    2    1    0    0    0
    6    2    0    1    0    0
    6    2    0    0    1    0
    6    2    0    0    0    1
    6    1    2    0    0    0
    6    1    1    1    0    0
    6    1    1    0    1    0
    6    1    1    0    0    1
    6    1    0    2    0    0
    6    1    0    1    1    0
    6    1    0    1    0    1
    6    1    0    0    2    0
    6    1    0    0    1    1
    6    1    0    0    0    2
    6    0    3    0    0    0
    6    0    2    1    0    0
    6    0    2    0    1    0
    6    0    2    0    0    1
    6    0    1    2    0    0
    6    0    1    1    1    0
    6    0    1    1    0    1
    6    0    1    0    2    0
    6    0    1    0    1    1
    6    0    1    0    0    2
    6    0    0    3    0    0
    6    0    0    2    1    0
    6    0    0    2    0    1
    6    0    0    1    2    0
    6    0    0    1    1    1
    6    0    0    1    0    2
    6    0    0    0    3    0
    6    0    0    0    2    1
    6    0    0    0    1    2
    6    0    0    0    0    3
    5    4    0    0    0    0
    5    3    1    0    0    0
    5    3    0    1    0    0
    5    3    0    0    1    0
    5    3    0    0    0    1
    5    2    2    0    0    0
    5    2    1    1    0    0
    5    2    1    0    1    0
    5    2    1    0    0    1
    5    2    0    2    0    0
    5    2    0    1    1    0
    5    2    0    1    0    1
    5    2    0    0    2    0
    5    2    0    0    1    1
    5    2    0    0    0    2
    5    1    3    0    0    0
    5    1    2    1    0    0
    5    1    2    0    1    0
    5    1    2    0    0    1
    5    1    1    2    0    0
    5    1    1    1    1    0
    5    1    1    1    0    1
    5    1    1    0    2    0
    5    1    1    0    1    1
    5    1    1    0    0    2
    5    1    0    3    0    0
    5    1    0    2    1    0
    5    1    0    2    0    1
    5    1    0    1    2    0
    5    1    0    1    1    1
    5    1    0    1    0    2
    5    1    0    0    3    0
    5    1    0    0    2    1
    5    1    0    0    1    2
    5    1    0    0    0    3
    5    0    4    0    0    0
    5    0    3    1    0    0
    5    0    3    0    1    0
    5    0    3    0    0    1
    5    0    2    2    0    0
    5    0    2    1    1    0
    5    0    2    1    0    1
    5    0    2    0    2    0
    5    0    2    0    1    1
    5    0    2    0    0    2
    5    0    1    3    0    0
    5    0    1    2    1    0
    5    0    1    2    0    1
    5    0    1    1    2    0
    5    0    1    1    1    1
    5    0    1    1    0    2
    5    0    1    0    3    0
    5    0    1    0    2    1
    5    0    1    0    1    2
    5    0    1    0    0    3
    5    0    0    4    0    0
    5    0    0    3    1    0
    5    0    0    3    0    1
    5    0    0    2    2    0
    5    0    0    2    1    1
    5    0    0    2    0    2
    5    0    0    1    3    0
    5    0    0    1    2    1
    5    0    0    1    1    2
    5    0    0    1    0    3
    5    0    0    0    4    0
    5    0    0    0    3    1
    5    0    0    0    2    2
    5    0    0    0    1    3
    5    0    0    0    0    4
    4    5    0    0    0    0
    4    4    1    0    0    0
    4    4    0    1    0    0
    4    4    0    0    1    0
    4    4    0    0    0    1
    4    3    2    0    0    0
    4    3    1    1    0    0
    4    3    1    0    1    0
    4    3    1    0    0    1
    4    3    0    2    0    0
    4    3    0    1    1    0
    4    3    0    1    0    1
    4    3    0    0    2    0
    4    3    0    0    1    1
    4    3    0    0    0    2
    4    2    3    0    0    0
    4    2    2    1    0    0
    4    2    2    0    1    0
    4    2    2    0    0    1
    4    2    1    2    0    0
    4    2    1    1    1    0
    4    2    1    1    0    1
    4    2    1    0    2    0
    4    2    1    0    1    1
    4    2    1    0    0    2
    4    2    0    3    0    0
    4    2    0    2    1    0
    4    2    0    2    0    1
    4    2    0    1    2    0
    4    2    0    1    1    1
    4    2    0    1    0    2
    4    2    0    0    3    0
    4    2    0    0    2    1
    4    2    0    0    1    2
    4    2    0    0    0    3
    4    1    4    0    0    0
    4    1    3    1    0    0
    4    1    3    0    1    0
    4    1    3    0    0    1
    4    1    2    2    0    0
    4    1    2    1    1    0
    4    1    2    1    0    1
    4    1    2    0    2    0
    4    1    2    0    1    1
    4    1    2    0    0    2
    4    1    1    3    0    0
    4    1    1    2    1    0
    4    1    1    2    0    1
    4    1    1    1    2    0
    4    1    1    1    1    1
    4    1    1    1    0    2
    4    1    1    0    3    0
    4    1    1    0    2    1
    4    1    1    0    1    2
    4    1    1    0    0    3
    4    1    0    4    0    0
    4    1    0    3    1    0
    4    1    0    3    0    1
    4    1    0    2    2    0
    4    1    0    2    1    1
    4    1    0    2    0    2
    4    1    0    1    3    0
    4    1    0    1    2    1
    4    1    0    1    1    2
    4    1    0    1    0    3
    4    1    0    0    4    0
    4    1    0    0    3    1
    4    1    0    0    2    2
    4    1    0    0    1    3
    4    1    0    0    0    4
    4    0    5    0    0    0
    4    0    4    1    0    0
    4    0    4    0    1    0
    4    0    4    0    0    1
    4    0    3    2    0    0
    4    0    3    1    1    0
    4    0    3    1    0    1
    4    0    3    0    2    0
    4    0    3    0    1    1
    4    0    3    0    0    2
    4    0    2    3    0    0
    4    0    2    2    1    0
    4    0    2    2    0    1
    4    0    2    1    2    0
    4    0    2    1    1    1
    4    0    2    1    0    2
    4    0    2    0    3    0
    4    0    2    0    2    1
    4    0    2    0    1    2
    4    0    2    0    0    3
    4    0    1    4    0    0
    4    0    1    3    1    0
    4    0    1    3    0    1
    4    0    1    2    2    0
    4    0    1    2    1    1
    4    0    1    2    0    2
    4    0    1    1    3    0
    4    0    1    1    2    1
    4    0    1    1    1    2
    4    0    1    1    0    3
    4    0    1    0    4    0
    4    0    1    0    3    1
    4    0    1    0    2    2
    4    0    1    0    1    3
    4    0    1    0    0    4
    4    0    0    5    0    0
    4    0    0    4    1    0
    4    0    0    4    0    1
    4    0    0    3    2    0
    4    0    0    3    1    1
    4    0    0    3    0    2
    4    0    0    2    3    0
    4    0    0    2    2    1
    4    0    0    2    1    2
    4    0    0    2    0    3
    4    0    0    1    4    0
    4    0    0    1    3    1
    4    0    0    1    2    2
    4    0    0    1    1    3
    4    0    0    1    0    4
    4    0    0    0    5    0
    4    0    0    0    4    1
    4    0    0    0    3    2
    4    0    0    0    2    3
    4    0    0    0    1    4
    4    0    0    0    0    5
    3    6    0    0    0    0
    3    5    1    0    0    0
    3    5    0    1    0    0
    3    5    0    0    1    0
    3    5    0    0    0    1
    3    4    2    0    0    0
    3    4    1    1    0    0
    3    4    1    0    1    0
    3    4    1    0    0    1
    3    4    0    2    0    0
    3    4    0    1    1    0
    3    4    0    1    0    1
    3    4    0    0    2    0
    3    4    0    0    1    1
    3    4    0    0    0    2
    3    3    3    0    0    0
    3    3    2    1    0    0
    3    3    2    0    1    0
    3    3    2    0    0    1
    3    3    1    2    0    0
    3    3    1    1    1    0
    3    3    1    1    0    1
    3    3    1    0    2    0
    3    3    1    0    1    1
    3    3    1    0    0    2
    3    3    0    3    0    0
    3    3    0    2    1    0
    3    3    0    2    0    1
    3    3    0    1    2    0
    3    3    0    1    1    1
    3    3    0    1    0    2
    3    3    0    0    3    0
    3    3    0    0    2    1
    3    3    0    0    1    2
    3    3    0    0    0    3
    3    2    4    0    0    0
    3    2    3    1    0    0
    3    2    3    0    1    0
    3    2    3    0    0    1
    3    2    2    2    0    0
    3    2    2    1    1    0
    3    2    2    1    0    1
    3    2    2    0    2    0
    3    2    2    0    1    1
    3    2    2    0    0    2
    3    2    1    3    0    0
    3    2    1    2    1    0
    3    2    1    2    0    1
    3    2    1    1    2    0
    3    2    1    1    1    1
    3    2    1    1    0    2
    3    2    1    0    3    0
    3    2    1    0    2    1
    3    2    1    0    1    2
    3    2    1    0    0    3
    3    2    0    4    0    0
    3    2    0    3    1    0
    3    2    0    3    0    1
    3    2    0    2    2    0
    3    2    0    2    1    1
    3    2    0    2    0    2
    3    2    0    1    3    0
    3    2    0    1    2    1
    3    2    0    1    1    2
    3    2    0    1    0    3
    3    2    0    0    4    0
    3    2    0    0    3    1
    3    2    0    0    2    2
    3    2    0    0    1    3
    3    2    0    0    0    4
    3    1    5    0    0    0
    3    1    4    1    0    0
    3    1    4    0    1    0
    3    1    4    0    0    1
    3    1    3    2    0    0
    3    1    3    1    1    0
    3    1    3    1    0    1
    3    1    3    0    2    0
    3    1    3    0    1    1
    3    1    3    0    0    2
    3    1    2    3    0    0
    3    1    2    2    1    0
    3    1    2    2    0    1
    3    1    2    1    2    0
    3    1    2    1    1    1
    3    1    2    1    0    2
    3    1    2    0    3    0
    3    1    2    0    2    1
    3    1    2    0    1    2
    3    1    2    0    0    3
    3    1    1    4    0    0
    3    1    1    3    1    0
    3    1    1    3    0    1
    3    1    1    2    2    0
    3    1    1    2    1    1
    3    1    1    2    0    2
    3    1    1    1    3    0
    3    1    1    1    2    1
    3    1    1    1    1    2
    3    1    1    1    0    3
    3    1    1    0    4    0
    3    1    1    0    3    1
    3    1    1    0    2    2
    3    1    1    0    1    3
    3    1    1    0    0    4
    3    1    0    5    0    0
    3    1    0    4    1    0
    3    1    0    4    0    1
    3    1    0    3    2    0
    3    1    0    3    1    1
    3    1    0    3    0    2
    3    1    0    2    3    0
    3    1    0    2    2    1
    3    1    0    2    1    2
    3    1    0    2    0    3
    3    1    0    1    4    0
    3    1    0    1    3    1
    3    1    0    1    2    2
    3    1    0    1    1    3
    3    1    0    1    0    4
    3    1    0    0    5    0
    3    1    0    0    4    1
    3    1    0    0    3    2
    3    1    0    0    2    3
    3    1    0    0    1    4
    3    1    0    0    0    5
    3    0    6    0    0    0
    3    0    5    1    0    0
    3    0    5    0    1    0
    3    0    5    0    0    1
    3    0    4    2    0    0
    3    0    4    1    1    0
    3    0    4    1    0    1
    3    0    4    0    2    0
    3    0    4    0    1    1
    3    0    4    0    0    2
    3    0    3    3    0    0
    3    0    3    2    1    0
    3    0    3    2    0    1
    3    0    3    1    2    0
    3    0    3    1    1    1
    3    0    3    1    0    2
    3    0    3    0    3    0
    3    0    3    0    2    1
    3    0    3    0    1    2
    3    0    3    0    0    3
    3    0    2    4    0    0
    3    0    2    3    1    0
    3    0    2    3    0    1
    3    0    2    2    2    0
    3    0    2    2    1    1
    3    0    2    2    0    2
    3    0    2    1    3    0
    3    0    2    1    2    1
    3    0    2    1    1    2
    3    0    2    1    0    3
    3    0    2    0    4    0
    3    0    2    0    3    1
    3    0    2    0    2    2
    3    0    2    0    1    3
    3    0    2    0    0    4
    3    0    1    5    0    0
    3    0    1    4    1    0
    3    0    1    4    0    1
    3    0    1    3    2    0
    3    0    1    3    1    1
    3    0    1    3    0    2
    3    0    1    2    3    0
    3    0    1    2    2    1
    3    0    1    2    1    2
    3    0    1    2    0    3
    3    0    1    1    4    0
    3    0    1    1    3    1
    3    0    1    1    2    2
    3    0    1    1    1    3
    3    0    1    1    0    4
    3    0    1    0    5    0
    3    0    1    0    4    1
    3    0    1    0    3    2
    3    0    1    0    2    3
    3    0    1    0    1    4
    3    0    1    0    0    5
    3    0    0    6    0    0
    3    0    0    5    1    0
    3    0    0    5    0    1
    3    0    0    4    2    0
    3    0    0    4    1    1
    3    0    0    4    0    2
    3    0    0    3    3    0
    3    0    0    3    2    1
    3    0    0    3    1    2
    3    0    0    3    0    3
    3    0    0    2    4    0
    3    0    0    2    3    1
    3    0    0    2    2    2
    3    0    0    2    1    3
    3    0    0    2    0    4
    3    0    0    1    5    0
    3    0    0    1    4    1
    3    0    0    1    3    2
    3    0    0    1    2    3
    3    0    0    1    1    4
    3    0    0    1    0    5
    3    0    0    0    6    0
    3    0    0    0    5    1
    3    0    0    0    4    2
    3    0    0    0    3    3
    3    0    0    0    2    4
    3    0    0    0    1    5
    3    0    0    0    0    6
    2    7    0    0    0    0
    2    6    1    0    0    0
    2    6    0    1    0    0
    2    6    0    0    1    0
    2    6    0    0    0    1
    2    5    2    0    0    0
    2    5    1    1    0    0
    2    5    1    0    1    0
    2    5    1    0    0    1
    2    5    0    2    0    0
    2    5    0    1    1    0
    2    5    0    1    0    1
    2    5    0    0    2    0
    2    5    0    0    1    1
    2    5    0    0    0    2
    2    4    3    0    0    0
    2    4    2    1    0    0
    2    4    2    0    1    0
    2    4    2    0    0    1
    2    4    1    2    0    0
    2    4    1    1    1    0
    2    4    1    1    0    1
    2    4    1    0    2    0
    2    4    1    0    1    1
    2    4    1    0    0    2
    2    4    0    3    0    0
    2    4    0    2    1    0
    2    4    0    2    0    1
    2    4    0    1    2    0
    2    4    0    1    1    1
    2    4    0    1    0    2
    2    4    0    0    3    0
    2    4    0    0    2    1
    2    4    0    0    1    2
    2    4    0    0    0    3
    2    3    4    0    0    0
    2    3    3    1    0    0
    2    3    3    0    1    0
    2    3    3    0    0    1
    2    3    2    2    0    0
    2    3    2    1    1    0
    2    3    2    1    0    1
    2    3    2    0    2    0
    2    3    2    0    1    1
    2    3    2    0    0    2
    2    3    1    3    0    0
    2    3    1    2    1    0
    2    3    1    2    0    1
    2    3    1    1    2    0
    2    3    1    1    1    1
    2    3    1    1    0    2
    2    3    1    0    3    0
    2    3    1    0    2    1
    2    3    1    0    1    2
    2    3    1    0    0    3
    2    3    0    4    0    0
    2    3    0    3    1    0
    2    3    0    3    0    1
    2    3    0    2    2    0
    2    3    0    2    1    1
    2    3    0    2    0    2
    2    3    0    1    3    0
    2    3    0    1    2    1
    2    3    0    1    1    2
    2    3    0    1    0    3
    2    3    0    0    4    0
    2    3    0    0    3    1
    2    3    0    0    2    2
    2    3    0    0    1    3
    2    3    0    0    0    4
    2    2    5    0    0    0
    2    2    4    1    0    0
    2    2    4    0    1    0
    2    2    4    0    0    1
    2    2    3    2    0    0
    2    2    3    1    1    0
    2    2    3    1    0    1
    2    2    3    0    2    0
    2    2    3    0    1    1
    2    2    3    0    0    2
    2    2    2    3    0    0
    2    2    2    2    1    0
    2    2    2    2    0    1
    2    2    2    1    2    0
    2    2    2    1    1    1
    2    2    2    1    0    2
    2    2    2    0    3    0
    2    2    2    0    2    1
    2    2    2    0    1    2
    2    2    2    0    0    3
    2    2    1    4    0    0
    2    2    1    3    1    0
    2    2    1    3    0    1
    2    2    1    2    2    0
    2    2    1    2    1    1
    2    2    1    2    0    2
    2    2    1    1    3    0
    2    2    1    1    2    1
    2    2    1    1    1    2
    2    2    1    1    0    3
    2    2    1    0    4    0
    2    2    1    0    3    1
    2    2    1    0    2    2
    2    2    1    0    1    3
    2    2    1    0    0    4
    2    2    0    5    0    0
    2    2    0    4    1    0
    2    2    0    4    0    1
    2    2    0    3    2    0
    2    2    0    3    1    1
    2    2    0    3    0    2
    2    2    0    2    3    0
    2    2    0    2    2    1
    2    2    0    2    1    2
    2    2    0    2    0    3
    2    2    0    1    4    0
    2    2    0    1    3    1
    2    2    0    1    2    2
    2    2    0    1    1    3
    2    2    0    1    0    4
    2    2    0    0    5    0
    2    2    0    0    4    1
    2    2    0    0    3    2
    2    2    0    0    2    3
    2    2    0    0    1    4
    2    2    0    0    0    5
    2    1    6    0    0    0
    2    1    5    1    0    0
    2    1    5    0    1    0
    2    1    5    0    0    1
    2    1    4    2    0    0
    2    1    4    1    1    0
    2    1    4    1    0    1
    2    1    4    0    2    0
    2    1    4    0    1    1
    2    1    4    0    0    2
    2    1    3    3    0    0
    2    1    3    2    1    0
    2    1    3    2    0    1
    2    1    3    1    2    0
    2    1    3    1    1    1
    2    1    3    1    0    2
    2    1    3    0    3    0
    2    1    3    0    2    1
    2    1    3    0    1    2
    2    1    3    0    0    3
    2    1    2    4    0    0
    2    1    2    3    1    0
    2    1    2    3    0    1
    2    1    2    2    2    0
    2    1    2    2    1    1
    2    1    2    2    0    2
    2    1    2    1    3    0
    2    1    2    1    2    1
    2    1    2    1    1    2
    2    1    2    1    0    3
    2    1    2    0    4    0
    2    1    2    0    3    1
    2    1    2    0    2    2
    2    1    2    0    1    3
    2    1    2    0    0    4
    2    1    1    5    0    0
    2    1    1    4    1    0
    2    1    1    4    0    1
    2    1    1    3    2    0
    2    1    1    3    1    1
    2    1    1    3    0    2
    2    1    1    2    3    0
    2    1    1    2    2    1
    2    1    1    2    1    2
    2    1    1    2    0    3
    2    1    1    1    4    0
    2    1    1    1    3    1
    2    1    1    1    2    2
    2    1    1    1    1    3
    2    1    1    1    0    4
    2    1    1    0    5    0
    2    1    1    0    4    1
    2    1    1    0    3    2
    2    1    1    0    2    3
    2    1    1    0    1    4
    2    1    1    0    0    5
    2    1    0    6    0    0
    2    1    0    5    1    0
    2    1    0    5    0    1
    2    1    0    4    2    0
    2    1    0    4    1    1
    2    1    0    4    0    2
    2    1    0    3    3    0
    2    1    0    3    2    1
    2    1    0    3    1    2
    2    1    0    3    0    3
    2    1    0    2    4    0
    2    1    0    2    3    1
    2    1    0    2    2    2
    2    1    0    2    1    3
    2    1    0    2    0    4
    2    1    0    1    5    0
    2    1    0    1    4    1
    2    1    0    1    3    2
    2    1    0    1    2    3
    2    1    0    1    1    4
    2    1    0    1    0    5
    2    1    0    0    6    0
    2    1    0    0    5    1
    2    1    0    0    4    2
    2    1    0    0    3    3
    2    1    0    0    2    4
    2    1    0    0    1    5
    2    1    0    0    0    6
    2    0    7    0    0    0
    2    0    6    1    0    0
    2    0    6    0    1    0
    2    0    6    0    0    1
    2    0    5    2    0    0
    2    0    5    1    1    0
    2    0    5    1    0    1
    2    0    5    0    2    0
    2    0    5    0    1    1
    2    0    5    0    0    2
    2    0    4    3    0    0
    2    0    4    2    1    0
    2    0    4    2    0    1
    2    0    4    1    2    0
    2    0    4    1    1    1
    2    0    4    1    0    2
    2    0    4    0    3    0
    2    0    4    0    2    1
    2    0    4    0    1    2
    2    0    4    0    0    3
    2    0    3    4    0    0
    2    0    3    3    1    0
    2    0    3    3    0    1
    2    0    3    2    2    0
    2    0    3    2    1    1
    2    0    3    2    0    2
    2    0    3    1    3    0
    2    0    3    1    2    1
    2    0    3    1    1    2
    2    0    3    1    0    3
    2    0    3    0    4    0
    2    0    3    0    3    1
    2    0    3    0    2    2
    2    0    3    0    1    3
    2    0    3    0    0    4
    2    0    2    5    0    0
    2    0    2    4    1    0
    2    0    2    4    0    1
    2    0    2    3    2    0
    2    0    2    3    1    1
    2    0    2    3    0    2
    2    0    2    2    3    0
    2    0    2    2    2    1
    2    0    2    2    1    2
    2    0    2    2    0    3
    2    0    2    1    4    0
    2    0    2    1    3    1
    2    0    2    1    2    2
    2    0    2    1    1    3
    2    0    2    1    0    4
    2    0    2    0    5    0
    2    0    2    0    4    1
    2    0    2    0    3    2
    2    0    2    0    2    3
    2    0    2    0    1    4
    2    0    2    0    0    5
    2    0    1    6    0    0
    2    0    1    5    1    0
    2    0    1    5    0    1
    2    0    1    4    2    0
    2    0    1    4    1    1
    2    0    1    4    0    2
    2    0    1    3    3    0
    2    0    1    3    2    1
    2    0    1    3    1    2
    2    0    1    3    0    3
    2    0    1    2    4    0
    2    0    1    2    3    1
    2    0    1    2    2    2
    2    0    1    2    1    3
    2    0    1    2    0    4
    2    0    1    1    5    0
    2    0    1    1    4    1
    2    0    1    1    3    2
    2    0    1    1    2    3
    2    0    1    1    1    4
    2    0    1    1    0    5
    2    0    1    0    6    0
    2    0    1    0    5    1
    2    0    1    0    4    2
    2    0    1    0    3    3
    2    0    1    0    2    4
    2    0    1    0    1    5
    2    0    1    0    0    6
    2    0    0    7    0    0
    2    0    0    6    1    0
    2    0    0    6    0    1
    2    0    0    5    2    0
    2    0    0    5    1    1
    2    0    0    5    0    2
    2    0    0    4    3    0
    2    0    0    4    2    1
    2    0    0    4    1    2
    2    0    0    4    0    3
    2    0    0    3    4    0
    2    0    0    3    3    1
    2    0    0    3    2    2
    2    0    0    3    1    3
    2    0    0    3    0    4
    2    0    0    2    5    0
    2    0    0    2    4    1
    2    0    0    2    3    2
    2    0    0    2    2    3
    2    0    0    2    1    4
    2    0    0    2    0    5
    2    0    0    1    6    0
    2    0    0    1    5    1
    2    0    0    1    4    2
    2    0    0    1    3    3
    2    0    0    1    2    4
    2    0    0    1    1    5
    2    0    0    1    0    6
    2    0    0    0    7    0
    2    0    0    0    6    1
    2    0    0    0    5    2
    2    0    0    0    4    3
    2    0    0    0    3    4
    2    0    0    0    2    5
    2    0    0    0    1    6
    2    0    0    0    0    7
    1    8    0    0    0    0
    1    7    1    0    0    0
    1    7    0    1    0    0
    1    7    0    0    1    0
    1    7    0    0    0    1
    1    6    2    0    0    0
    1    6    1    1    0    0
    1    6    1    0    1    0
    1    6    1    0    0    1
    1    6    0    2    0    0
    1    6    0    1    1    0
    1    6    0    1    0    1
    1    6    0    0    2    0
    1    6    0    0    1    1
    1    6    0    0    0    2
    1    5    3    0    0    0
    1    5    2    1    0    0
    1    5    2    0    1    0
    1    5    2    0    0    1
    1    5    1    2    0    0
    1    5    1    1    1    0
    1    5    1    1    0    1
    1    5    1    0    2    0
    1    5    1    0    1    1
    1    5    1    0    0    2
    1    5    0    3    0    0
    1    5    0    2    1    0
    1    5    0    2    0    1
    1    5    0    1    2    0
    1    5    0    1    1    1
    1    5    0    1    0    2
    1    5    0    0    3    0
    1    5    0    0    2    1
    1    5    0    0    1    2
    1    5    0    0    0    3
    1    4    4    0    0    0
    1    4    3    1    0    0
    1    4    3    0    1    0
    1    4    3    0    0    1
    1    4    2    2    0    0
    1    4    2    1    1    0
    1    4    2    1    0    1
    1    4    2    0    2    0
    1    4    2    0    1    1
    1    4    2    0    0    2
    1    4    1    3    0    0
    1    4    1    2    1    0
    1    4    1    2    0    1
    1    4    1    1    2    0
    1    4    1    1    1    1
    1    4    1    1    0    2
    1    4    1    0    3    0
    1    4    1    0    2    1
    1    4    1    0    1    2
    1    4    1    0    0    3
    1    4    0    4    0    0
    1    4    0    3    1    0
    1    4    0    3    0    1
    1    4    0    2    2    0
    1    4    0    2    1    1
    1    4    0    2    0    2
    1    4    0    1    3    0
    1    4    0    1    2    1
    1    4    0    1    1    2
    1    4    0    1    0    3
    1    4    0    0    4    0
    1    4    0    0    3    1
    1    4    0    0    2    2
    1    4    0    0    1    3
    1    4    0    0    0    4
    1    3    5    0    0    0
    1    3    4    1    0    0
    1    3    4    0    1    0
    1    3    4    0    0    1
    1    3    3    2    0    0
    1    3    3    1    1    0
    1    3    3    1    0    1
    1    3    3    0    2    0
    1    3    3    0    1    1
    1    3    3    0    0    2
    1    3    2    3    0    0
    1    3    2    2    1    0
    1    3    2    2    0    1
    1    3    2    1    2    0
    1    3    2    1    1    1
    1    3    2    1    0    2
    1    3    2    0    3    0
    1    3    2    0    2    1
    1    3    2    0    1    2
    1    3    2    0    0    3
    1    3    1    4    0    0
    1    3    1    3    1    0
    1    3    1    3    0    1
    1    3    1    2    2    0
    1    3    1    2    1    1
    1    3    1    2    0    2
    1    3    1    1    3    0
    1    3    1    1    2    1
    1    3    1    1    1    2
    1    3    1    1    0    3
    1    3    1    0    4    0
    1    3    1    0    3    1
    1    3    1    0    2    2
    1    3    1    0    1    3
    1    3    1    0    0    4
    1    3    0    5    0    0
    1    3    0    4    1    0
    1    3    0    4    0    1
    1    3    0    3    2    0
    1    3    0    3    1    1
    1    3    0    3    0    2
    1    3    0    2    3    0
    1    3    0    2    2    1
    1    3    0    2    1    2
    1    3    0    2    0    3
    1    3    0    1    4    0
    1    3    0    1    3    1
    1    3    0    1    2    2
    1    3    0    1    1    3
    1    3    0    1    0    4
    1    3    0    0    5    0
    1    3    0    0    4    1
    1    3    0    0    3    2
    1    3    0    0    2    3
    1    3    0    0    1    4
    1    3    0    0    0    5
    1    2    6    0    0    0
    1    2    5    1    0    0
    1    2    5    0    1    0
    1    2    5    0    0    1
    1    2    4    2    0    0
    1    2    4    1    1    0
    1    2    4    1    0    1
    1    2    4    0    2    0
    1    2    4    0    1    1
    1    2    4    0    0    2
    1    2    3    3    0    0
    1    2    3    2    1    0
    1    2    3    2    0    1
    1    2    3    1    2    0
    1    2    3    1    1    1
    1    2    3    1    0    2
    1    2    3    0    3    0
    1    2    3    0    2    1
    1    2    3    0    1    2
    1    2    3    0    0    3
    1    2    2    4    0    0
    1    2    2    3    1    0
    1    2    2    3    0    1
    1    2    2    2    2    0
    1    2    2    2    1    1
    1    2    2    2    0    2
    1    2    2    1    3    0
    1    2    2    1    2    1
    1    2    2    1    1    2
    1    2    2    1    0    3
    1    2    2    0    4    0
    1    2    2    0    3    1
    1    2    2    0    2    2
    1    2    2    0    1    3
    1    2    2    0    0    4
    1    2    1    5    0    0
    1    2    1    4    1    0
    1    2    1    4    0    1
    1    2    1    3    2    0
    1    2    1    3    1    1
    1    2    1    3    0    2
    1    2    1    2    3    0
    1    2    1    2    2    1
    1    2    1    2    1    2
    1    2    1    2    0    3
    1    2    1    1    4    0
    1    2    1    1    3    1
    1    2    1    1    2    2
    1    2    1    1    1    3
    1    2    1    1    0    4
    1    2    1    0    5    0
    1    2    1    0    4    1
    1    2    1    0    3    2
    1    2    1    0    2    3
    1    2    1    0    1    4
    1    2    1    0    0    5
    1    2    0    6    0    0
    1    2    0    5    1    0
    1    2    0    5    0    1
    1    2    0    4    2    0
    1    2    0    4    1    1
    1    2    0    4    0    2
    1    2    0    3    3    0
    1    2    0    3    2    1
    1    2    0    3    1    2
    1    2    0    3    0    3
    1    2    0    2    4    0
    1    2    0    2    3    1
    1    2    0    2    2    2
    1    2    0    2    1    3
    1    2    0    2    0    4
    1    2    0    1    5    0
    1    2    0    1    4    1
    1    2    0    1    3    2
    1    2    0    1    2    3
    1    2    0    1    1    4
    1    2    0    1    0    5
    1    2    0    0    6    0
    1    2    0    0    5    1
    1    2    0    0    4    2
    1    2    0    0    3    3
    1    2    0    0    2    4
    1    2    0    0    1    5
    1    2    0    0    0    6
    1    1    7    0    0    0
    1    1    6    1    0    0
    1    1    6    0    1    0
    1    1    6    0    0    1
    1    1    5    2    0    0
    1    1    5    1    1    0
    1    1    5    1    0    1
    1    1    5    0    2    0
    1    1    5    0    1    1
    1    1    5    0    0    2
    1    1    4    3    0    0
    1    1    4    2    1    0
    1    1    4    2    0    1
    1    1    4    1    2    0
    1    1    4    1    1    1
    1    1    4    1    0    2
    1    1    4    0    3    0
    1    1    4    0    2    1
    1    1    4    0    1    2
    1    1    4    0    0    3
    1    1    3    4    0    0
    1    1    3    3    1    0
    1    1    3    3    0    1
    1    1    3    2    2    0
    1    1    3    2    1    1
    1    1    3    2    0    2
    1    1    3    1    3    0
    1    1    3    1    2    1
    1    1    3    1    1    2
    1    1    3    1    0    3
    1    1    3    0    4    0
    1    1    3    0    3    1
    1    1    3    0    2    2
    1    1    3    0    1    3
    1    1    3    0    0    4
    1    1    2    5    0    0
    1    1    2    4    1    0
    1    1    2    4    0    1
    1    1    2    3    2    0
    1    1    2    3    1    1
    1    1    2    3    0    2
    1    1    2    2    3    0
    1    1    2    2    2    1
    1    1    2    2    1    2
    1    1    2    2    0    3
    1    1    2    1    4    0
    1    1    2    1    3    1
    1    1    2    1    2    2
    1    1    2    1    1    3
    1    1    2    1    0    4
    1    1    2    0    5    0
    1    1    2    0    4    1
    1    1    2    0    3    2
    1    1    2    0    2    3
    1    1    2    0    1    4
    1    1    2    0    0    5
    1    1    1    6    0    0
    1    1    1    5    1    0
    1    1    1    5    0    1
    1    1    1    4    2    0
    1    1    1    4    1    1
    1    1    1    4    0    2
    1    1    1    3    3    0
    1    1    1    3    2    1
    1    1    1    3    1    2
    1    1    1    3    0    3
    1    1    1    2    4    0
    1    1    1    2    3    1
    1    1    1    2    2    2
    1    1    1    2    1    3
    1    1    1    2    0    4
    1    1    1    1    5    0
    1    1    1    1    4    1
    1    1    1    1    3    2
    1    1    1    1    2    3
    1    1    1    1    1    4
    1    1    1    1    0    5
    1    1    1    0    6    0
    1    1    1    0    5    1
    1    1    1    0    4    2
    1    1    1    0    3    3
    1    1    1    0    2    4
    1    1    1    0    1    5
    1    1    1    0    0    6
    1    1    0    7    0    0
    1    1    0    6    1    0
    1    1    0    6    0    1
    1    1    0    5    2    0
    1    1    0    5    1    1
    1    1    0    5    0    2
    1    1    0    4    3    0
    1    1    0    4    2    1
    1    1    0    4    1    2
    1    1    0    4    0    3
    1    1    0    3    4    0
    1    1    0    3    3    1
    1    1    0    3    2    2
    1    1    0    3    1    3
    1    1    0    3    0    4
    1    1    0    2    5    0
    1    1    0    2    4    1
    1    1    0    2    3    2
    1    1    0    2    2    3
    1    1    0    2    1    4
    1    1    0    2    0    5
    1    1    0    1    6    0
    1    1    0    1    5    1
    1    1    0    1    4    2
    1    1    0    1    3    3
    1    1    0    1    2    4
    1    1    0    1    1    5
    1    1    0    1    0    6
    1    1    0    0    7    0
    1    1    0    0    6    1
    1    1    0    0    5    2
    1    1    0    0    4    3
    1    1    0    0    3    4
    1    1    0    0    2    5
    1    1    0    0    1    6
    1    1    0    0    0    7
    1    0    8    0    0    0
    1    0    7    1    0    0
    1    0    7    0    1    0
    1    0    7    0    0    1
    1    0    6    2    0    0
    1    0    6    1    1    0
    1    0    6    1    0    1
    1    0    6    0    2    0
    1    0    6    0    1    1
    1    0    6    0    0    2
    1    0    5    3    0    0
    1    0    5    2    1    0
    1    0    5    2    0    1
    1    0    5    1    2    0
    1    0    5    1    1    1
    1    0    5    1    0    2
    1    0    5    0    3    0
    1    0    5    0    2    1
    1    0    5    0    1    2
    1    0    5    0    0    3
    1    0    4    4    0    0
    1    0    4    3    1    0
    1    0    4    3    0    1
    1    0    4    2    2    0
    1    0    4    2    1    1
    1    0    4    2    0    2
    1    0    4    1    3    0
    1    0    4    1    2    1
    1    0    4    1    1    2
    1    0    4    1    0    3
    1    0    4    0    4    0
    1    0    4    0    3    1
    1    0    4    0    2    2
    1    0    4    0    1    3
    1    0    4    0    0    4
    1    0    3    5    0    0
    1    0    3    4    1    0
    1    0    3    4    0    1
    1    0    3    3    2    0
    1    0    3    3    1    1
    1    0    3    3    0    2
    1    0    3    2    3    0
    1    0    3    2    2    1
    1    0    3    2    1    2
    1    0    3    2    0    3
    1    0    3    1    4    0
    1    0    3    1    3    1
    1    0    3    1    2    2
    1    0    3    1    1    3
    1    0    3    1    0    4
    1    0    3    0    5    0
    1    0    3    0    4    1
    1    0    3    0    3    2
    1    0    3    0    2    3
    1    0    3    0    1    4
    1    0    3    0    0    5
    1    0    2    6    0    0
    1    0    2    5    1    0
    1    0    2    5    0    1
    1    0    2    4    2    0
    1    0    2    4    1    1
    1    0    2    4    0    2
    1    0    2    3    3    0
    1    0    2    3    2    1
    1    0    2    3    1    2
    1    0    2    3    0    3
    1    0    2    2    4    0
    1    0    2    2    3    1
    1    0    2    2    2    2
    1    0    2    2    1    3
    1    0    2    2    0    4
    1    0    2    1    5    0
    1    0    2    1    4    1
    1    0    2    1    3    2
    1    0    2    1    2    3
    1    0    2    1    1    4
    1    0    2    1    0    5
    1    0    2    0    6    0
    1    0    2    0    5    1
    1    0    2    0    4    2
    1    0    2    0    3    3
    1    0    2    0    2    4
    1    0    2    0    1    5
    1    0    2    0    0    6
    1    0    1    7    0    0
    1    0    1    6    1    0
    1    0    1    6    0    1
    1    0    1    5    2    0
    1    0    1    5    1    1
    1    0    1    5    0    2
    1    0    1    4    3    0
    1    0    1    4    2    1
    1    0    1    4    1    2
    1    0    1    4    0    3
    1    0    1    3    4    0
    1    0    1    3    3    1
    1    0    1    3    2    2
    1    0    1    3    1    3
    1    0    1    3    0    4
    1    0    1    2    5    0
    1    0    1    2    4    1
    1    0    1    2    3    2
    1    0    1    2    2    3
    1    0    1    2    1    4
    1    0    1    2    0    5
    1    0    1    1    6    0
    1    0    1    1    5    1
    1    0    1    1    4    2
    1    0    1    1    3    3
    1    0    1    1    2    4
    1    0    1    1    1    5
    1    0    1    1    0    6
    1    0    1    0    7    0
    1    0    1    0    6    1
    1    0    1    0    5    2
    1    0    1    0    4    3
    1    0    1    0    3    4
    1    0    1    0    2    5
    1    0    1    0    1    6
    1    0    1    0    0    7
    1    0    0    8    0    0
    1    0    0    7    1    0
    1    0    0    7    0    1
    1    0    0    6    2    0
    1    0    0    6    1    1
    1    0    0    6    0    2
    1    0    0    5    3    0
    1    0    0    5    2    1
    1    0    0    5    1    2
    1    0    0    5    0    3
    1    0    0    4    4    0
    1    0    0    4    3    1
    1    0    0    4    2    2
    1    0    0    4    1    3
    1    0    0    4    0    4
    1    0    0    3    5    0
    1    0    0    3    4    1
    1    0    0    3    3    2
    1    0    0    3    2    3
    1    0    0    3    1    4
    1    0    0    3    0    5
    1    0    0    2    6    0
    1    0    0    2    5    1
    1    0    0    2    4    2
    1    0    0    2    3    3
    1    0    0    2    2    4
    1    0    0    2    1    5
    1    0    0    2    0    6
    1    0    0    1    7    0
    1    0    0    1    6    1
    1    0    0    1    5    2
    1    0    0    1    4    3
    1    0    0    1    3    4
    1    0    0    1    2    5
    1    0    0    1    1    6
    1    0    0    1    0    7
    1    0    0    0    8    0
    1    0    0    0    7    1
    1    0    0    0    6    2
    1    0    0    0    5    3
    1    0    0    0    4    4
    1    0    0    0    3    5
    1    0    0    0    2    6
    1    0    0    0    1    7
    1    0    0    0    0    8
    0    9    0    0    0    0
    0    8    1    0    0    0
    0    8    0    1    0    0
    0    8    0    0    1    0
    0    8    0    0    0    1
    0    7    2    0    0    0
    0    7    1    1    0    0
    0    7    1    0    1    0
    0    7    1    0    0    1
    0    7    0    2    0    0
    0    7    0    1    1    0
    0    7    0    1    0    1
    0    7    0    0    2    0
    0    7    0    0    1    1
    0    7    0    0    0    2
    0    6    3    0    0    0
    0    6    2    1    0    0
    0    6    2    0    1    0
    0    6    2    0    0    1
    0    6    1    2    0    0
    0    6    1    1    1    0
    0    6    1    1    0    1
    0    6    1    0    2    0
    0    6    1    0    1    1
    0    6    1    0    0    2
    0    6    0    3    0    0
    0    6    0    2    1    0
    0    6    0    2    0    1
    0    6    0    1    2    0
    0    6    0    1    1    1
    0    6    0    1    0    2
    0    6    0    0    3    0
    0    6    0    0    2    1
    0    6    0    0    1    2
    0    6    0    0    0    3
    0    5    4    0    0    0
    0    5    3    1    0    0
    0    5    3    0    1    0
    0    5    3    0    0    1
    0    5    2    2    0    0
    0    5    2    1    1    0
    0    5    2    1    0    1
    0    5    2    0    2    0
    0    5    2    0    1    1
    0    5    2    0    0    2
    0    5    1    3    0    0
    0    5    1    2    1    0
    0    5    1    2    0    1
    0    5    1    1    2    0
    0    5    1    1    1    1
    0    5    1    1    0    2
    0    5    1    0    3    0
    0    5    1    0    2    1
    0    5    1    0    1    2
    0    5    1    0    0    3
    0    5    0    4    0    0
    0    5    0    3    1    0
    0    5    0    3    0    1
    0    5    0    2    2    0
    0    5    0    2    1    1
    0    5    0    2    0    2
    0    5    0    1    3    0
    0    5    0    1    2    1
    0    5    0    1    1    2
    0    5    0    1    0    3
    0    5    0    0    4    0
    0    5    0    0    3    1
    0    5    0    0    2    2
    0    5    0    0    1    3
    0    5    0    0    0    4
    0    4    5    0    0    0
    0    4    4    1    0    0
    0    4    4    0    1    0
    0    4    4    0    0    1
    0    4    3    2    0    0
    0    4    3    1    1    0
    0    4    3    1    0    1
    0    4    3    0    2    0
    0    4    3    0    1    1
    0    4    3    0    0    2
    0    4    2    3    0    0
    0    4    2    2    1    0
    0    4    2    2    0    1
    0    4    2    1    2    0
    0    4    2    1    1    1
    0    4    2    1    0    2
    0    4    2    0    3    0
    0    4    2    0    2    1
    0    4    2    0    1    2
    0    4    2    0    0    3
    0    4    1    4    0    0
    0    4    1    3    1    0
    0    4    1    3    0    1
    0    4    1    2    2    0
    0    4    1    2    1    1
    0    4    1    2    0    2
    0    4    1    1    3    0
    0    4    1    1    2    1
    0    4    1    1    1    2
    0    4    1    1    0    3
    0    4    1    0    4    0
    0    4    1    0    3    1
    0    4    1    0    2    2
    0    4    1    0    1    3
    0    4    1    0    0    4
    0    4    0    5    0    0
    0    4    0    4    1    0
    0    4    0    4    0    1
    0    4    0    3    2    0
    0    4    0    3    1    1
    0    4    0    3    0    2
    0    4    0    2    3    0
    0    4    0    2    2    1
    0    4    0    2    1    2
    0    4    0    2    0    3
    0    4    0    1    4    0
    0    4    0    1    3    1
    0    4    0    1    2    2
    0    4    0    1    1    3
    0    4    0    1    0    4
    0    4    0    0    5    0
    0    4    0    0    4    1
    0    4    0    0    3    2
    0    4    0    0    2    3
    0    4    0    0    1    4
    0    4    0    0    0    5
    0    3    6    0    0    0
    0    3    5    1    0    0
    0    3    5    0    1    0
    0    3    5    0    0    1
    0    3    4    2    0    0
    0    3    4    1    1    0
    0    3    4    1    0    1
    0    3    4    0    2    0
    0    3    4    0    1    1
    0    3    4    0    0    2
    0    3    3    3    0    0
    0    3    3    2    1    0
    0    3    3    2    0    1
    0    3    3    1    2    0
    0    3    3    1    1    1
    0    3    3    1    0    2
    0    3    3    0    3    0
    0    3    3    0    2    1
    0    3    3    0    1    2
    0    3    3    0    0    3
    0    3    2    4    0    0
    0    3    2    3    1    0
    0    3    2    3    0    1
    0    3    2    2    2    0
    0    3    2    2    1    1
    0    3    2    2    0    2
    0    3    2    1    3    0
    0    3    2    1    2    1
    0    3    2    1    1    2
    0    3    2    1    0    3
    0    3    2    0    4    0
    0    3    2    0    3    1
    0    3    2    0    2    2
    0    3    2    0    1    3
    0    3    2    0    0    4
    0    3    1    5    0    0
    0    3    1    4    1    0
    0    3    1    4    0    1
    0    3    1    3    2    0
    0    3    1    3    1    1
    0    3    1    3    0    2
    0    3    1    2    3    0
    0    3    1    2    2    1
    0    3    1    2    1    2
    0    3    1    2    0    3
    0    3    1    1    4    0
    0    3    1    1    3    1
    0    3    1    1    2    2
    0    3    1    1    1    3
    0    3    1    1    0    4
    0    3    1    0    5    0
    0    3    1    0    4    1
    0    3    1    0    3    2
    0    3    1    0    2    3
    0    3    1    0    1    4
    0    3    1    0    0    5
    0    3    0    6    0    0
    0    3    0    5    1    0
    0    3    0    5    0    1
    0    3    0    4    2    0
    0    3    0    4    1    1
    0    3    0    4    0    2
    0    3    0    3    3    0
    0    3    0    3    2    1
    0    3    0    3    1    2
    0    3    0    3    0    3
    0    3    0    2    4    0
    0    3    0    2    3    1
    0    3    0    2    2    2
    0    3    0    2    1    3
    0    3    0    2    0    4
    0    3    0    1    5    0
    0    3    0    1    4    1
    0    3    0    1    3    2
    0    3    0    1    2    3
    0    3    0    1    1    4
    0    3    0    1    0    5
    0    3    0    0    6    0
    0    3    0    0    5    1
    0    3    0    0    4    2
    0    3    0    0    3    3
    0    3    0    0    2    4
    0    3    0    0    1    5
    0    3    0    0    0    6
    0    2    7    0    0    0
    0    2    6    1    0    0
    0    2    6    0    1    0
    0    2    6    0    0    1
    0    2    5    2    0    0
    0    2    5    1    1    0
    0    2    5    1    0    1
    0    2    5    0    2    0
    0    2    5    0    1    1
    0    2    5    0    0    2
    0    2    4    3    0    0
    0    2    4    2    1    0
    0    2    4    2    0    1
    0    2    4    1    2    0
    0    2    4    1    1    1
    0    2    4    1    0    2
    0    2    4    0    3    0
    0    2    4    0    2    1
    0    2    4    0    1    2
    0    2    4    0    0    3
    0    2    3    4    0    0
    0    2    3    3    1    0
    0    2    3    3    0    1
    0    2    3    2    2    0
    0    2    3    2    1    1
    0    2    3    2    0    2
    0    2    3    1    3    0
    0    2    3    1    2    1
    0    2    3    1    1    2
    0    2    3    1    0    3
    0    2    3    0    4    0
    0    2    3    0    3    1
    0    2    3    0    2    2
    0    2    3    0    1    3
    0    2    3    0    0    4
    0    2    2    5    0    0
    0    2    2    4    1    0
    0    2    2    4    0    1
    0    2    2    3    2    0
    0    2    2    3    1    1
    0    2    2    3    0    2
    0    2    2    2    3    0
    0    2    2    2    2    1
    0    2    2    2    1    2
    0    2    2    2    0    3
    0    2    2    1    4    0
    0    2    2    1    3    1
    0    2    2    1    2    2
    0    2    2    1    1    3
    0    2    2    1    0    4
    0    2    2    0    5    0
    0    2    2    0    4    1
    0    2    2    0    3    2
    0    2    2    0    2    3
    0    2    2    0    1    4
    0    2    2    0    0    5
    0    2    1    6    0    0
    0    2    1    5    1    0
    0    2    1    5    0    1
    0    2    1    4    2    0
    0    2    1    4    1    1
    0    2    1    4    0    2
    0    2    1    3    3    0
    0    2    1    3    2    1
    0    2    1    3    1    2
    0    2    1    3    0    3
    0    2    1    2    4    0
    0    2    1    2    3    1
    0    2    1    2    2    2
    0    2    1    2    1    3
    0    2    1    2    0    4
    0    2    1    1    5    0
    0    2    1    1    4    1
    0    2    1    1    3    2
    0    2    1    1    2    3
    0    2    1    1    1    4
    0    2    1    1    0    5
    0    2    1    0    6    0
    0    2    1    0    5    1
    0    2    1    0    4    2
    0    2    1    0    3    3
    0    2    1    0    2    4
    0    2    1    0    1    5
    0    2    1    0    0    6
    0    2    0    7    0    0
    0    2    0    6    1    0
    0    2    0    6    0    1
    0    2    0    5    2    0
    0    2    0    5    1    1
    0    2    0    5    0    2
    0    2    0    4    3    0
    0    2    0    4    2    1
    0    2    0    4    1    2
    0    2    0    4    0    3
    0    2    0    3    4    0
    0    2    0    3    3    1
    0    2    0    3    2    2
    0    2    0    3    1    3
    0    2    0    3    0    4
    0    2    0    2    5    0
    0    2    0    2    4    1
    0    2    0    2    3    2
    0    2    0    2    2    3
    0    2    0    2    1    4
    0    2    0    2    0    5
    0    2    0    1    6    0
    0    2    0    1    5    1
    0    2    0    1    4    2
    0    2    0    1    3    3
    0    2    0    1    2    4
    0    2    0    1    1    5
    0    2    0    1    0    6
    0    2    0    0    7    0
    0    2    0    0    6    1
    0    2    0    0    5    2
    0    2    0    0    4    3
    0    2    0    0    3    4
    0    2    0    0    2    5
    0    2    0    0    1    6
    0    2    0    0    0    7
    0    1    8    0    0    0
    0    1    7    1    0    0
    0    1    7    0    1    0
    0    1    7    0    0    1
    0    1    6    2    0    0
    0    1    6    1    1    0
    0    1    6    1    0    1
    0    1    6    0    2    0
    0    1    6    0    1    1
    0    1    6    0    0    2
    0    1    5    3    0    0
    0    1    5    2    1    0
    0    1    5    2    0    1
    0    1    5    1    2    0
    0    1    5    1    1    1
    0    1    5    1    0    2
    0    1    5    0    3    0
    0    1    5    0    2    1
    0    1    5    0    1    2
    0    1    5    0    0    3
    0    1    4    4    0    0
    0    1    4    3    1    0
    0    1    4    3    0    1
    0    1    4    2    2    0
    0    1    4    2    1    1
    0    1    4    2    0    2
    0    1    4    1    3    0
    0    1    4    1    2    1
    0    1    4    1    1    2
    0    1    4    1    0    3
    0    1    4    0    4    0
    0    1    4    0    3    1
    0    1    4    0    2    2
    0    1    4    0    1    3
    0    1    4    0    0    4
    0    1    3    5    0    0
    0    1    3    4    1    0
    0    1    3    4    0    1
    0    1    3    3    2    0
    0    1    3    3    1    1
    0    1    3    3    0    2
    0    1    3    2    3    0
    0    1    3    2    2    1
    0    1    3    2    1    2
    0    1    3    2    0    3
    0    1    3    1    4    0
    0    1    3    1    3    1
    0    1    3    1    2    2
    0    1    3    1    1    3
    0    1    3    1    0    4
    0    1    3    0    5    0
    0    1    3    0    4    1
    0    1    3    0    3    2
    0    1    3    0    2    3
    0    1    3    0    1    4
    0    1    3    0    0    5
    0    1    2    6    0    0
    0    1    2    5    1    0
    0    1    2    5    0    1
    0    1    2    4    2    0
    0    1    2    4    1    1
    0    1    2    4    0    2
    0    1    2    3    3    0
    0    1    2    3    2    1
    0    1    2    3    1    2
    0    1    2    3    0    3
    0    1    2    2    4    0
    0    1    2    2    3    1
    0    1    2    2    2    2
    0    1    2    2    1    3
    0    1    2    2    0    4
    0    1    2    1    5    0
    0    1    2    1    4    1
    0    1    2    1    3    2
    0    1    2    1    2    3
    0    1    2    1    1    4
    0    1    2    1    0    5
    0    1    2    0    6    0
    0    1    2    0    5    1
    0    1    2    0    4    2
    0    1    2    0    3    3
    0    1    2    0    2    4
    0    1    2    0    1    5
    0    1    2    0    0    6
    0    1    1    7    0    0
    0    1    1    6    1    0
    0    1    1    6    0    1
    0    1    1    5    2    0
    0    1    1    5    1    1
    0    1    1    5    0    2
    0    1    1    4    3    0
    0    1    1    4    2    1
    0    1    1    4    1    2
    0    1    1    4    0    3
    0    1    1    3    4    0
    0    1    1    3    3    1
    0    1    1    3    2    2
    0    1    1    3    1    3
    0    1    1    3    0    4
    0    1    1    2    5    0
    0    1    1    2    4    1
    0    1    1    2    3    2
    0    1    1    2    2    3
    0    1    1    2    1    4
    0    1    1    2    0    5
    0    1    1    1    6    0
    0    1    1    1    5    1
    0    1    1    1    4    2
    0    1    1    1    3    3
    0    1    1    1    2    4
    0    1    1    1    1    5
    0    1    1    1    0    6
    0    1    1    0    7    0
    0    1    1    0    6    1
    0    1    1    0    5    2
    0    1    1    0    4    3
    0    1    1    0    3    4
    0    1    1    0    2    5
    0    1    1    0    1    6
    0    1    1    0    0    7
    0    1    0    8    0    0
    0    1    0    7    1    0
    0    1    0    7    0    1
    0    1    0    6    2    0
    0    1    0    6    1    1
    0    1    0    6    0    2
    0    1    0    5    3    0
    0    1    0    5    2    1
    0    1    0    5    1    2
    0    1    0    5    0    3
    0    1    0    4    4    0
    0    1    0    4    3    1
    0    1    0    4    2    2
    0    1    0    4    1    3
    0    1    0    4    0    4
    0    1    0    3    5    0
    0    1    0    3    4    1
    0    1    0    3    3    2
    0    1    0    3    2    3
    0    1    0    3    1    4
    0    1    0    3    0    5
    0    1    0    2    6    0
    0    1    0    2    5    1
    0    1    0    2    4    2
    0    1    0    2    3    3
    0    1    0    2    2    4
    0    1    0    2    1    5
    0    1    0    2    0    6
    0    1    0    1    7    0
    0    1    0    1    6    1
    0    1    0    1    5    2
    0    1    0    1    4    3
    0    1    0    1    3    4
    0    1    0    1    2    5
    0    1    0    1    1    6
    0    1    0    1    0    7
    0    1    0    0    8    0
    0    1    0    0    7    1
    0    1    0    0    6    2
    0    1    0    0    5    3
    0    1    0    0    4    4
    0    1    0    0    3    5
    0    1    0    0    2    6
    0    1    0    0    1    7
    0    1    0    0    0    8
    0    0    9    0    0    0
    0    0    8    1    0    0
    0    0    8    0    1    0
    0    0    8    0    0    1
    0    0    7    2    0    0
    0    0    7    1    1    0
    0    0    7    1    0    1
    0    0    7    0    2    0
    0    0    7    0    1    1
    0    0    7    0    0    2
    0    0    6    3    0    0
    0    0    6    2    1    0
    0    0    6    2    0    1
    0    0    6    1    2    0
    0    0    6    1    1    1
    0    0    6    1    0    2
    0    0    6    0    3    0
    0    0    6    0    2    1
    0    0    6    0    1    2
    0    0    6    0    0    3
    0    0    5    4    0    0
    0    0    5    3    1    0
    0    0    5    3    0    1
    0    0    5    2    2    0
    0    0    5    2    1    1
    0    0    5    2    0    2
    0    0    5    1    3    0
    0    0    5    1    2    1
    0    0    5    1    1    2
    0    0    5    1    0    3
    0    0    5    0    4    0
    0    0    5    0    3    1
    0    0    5    0    2    2
    0    0    5    0    1    3
    0    0    5    0    0    4
    0    0    4    5    0    0
    0    0    4    4    1    0
    0    0    4    4    0    1
    0    0    4    3    2    0
    0    0    4    3    1    1
    0    0    4    3    0    2
    0    0    4    2    3    0
    0    0    4    2    2    1
    0    0    4    2    1    2
    0    0    4    2    0    3
    0    0    4    1    4    0
    0    0    4    1    3    1
    0    0    4    1    2    2
    0    0    4    1    1    3
    0    0    4    1    0    4
    0    0    4    0    5    0
    0    0    4    0    4    1
    0    0    4    0    3    2
    0    0    4    0    2    3
    0    0    4    0    1    4
    0    0    4    0    0    5
    0    0    3    6    0    0
    0    0    3    5    1    0
    0    0    3    5    0    1
    0    0    3    4    2    0
    0    0    3    4    1    1
    0    0    3    4    0    2
    0    0    3    3    3    0
    0    0    3    3    2    1
    0    0    3    3    1    2
    0    0    3    3    0    3
    0    0    3    2    4    0
    0    0    3    2    3    1
    0    0    3    2    2    2
    0    0    3    2    1    3
    0    0    3    2    0    4
    0    0    3    1    5    0
    0    0    3    1    4    1
    0    0    3    1    3    2
    0    0    3    1    2    3
    0    0    3    1    1    4
    0    0    3    1    0    5
    0    0    3    0    6    0
    0    0    3    0    5    1
    0    0    3    0    4    2
    0    0    3    0    3    3
    0    0    3    0    2    4
    0    0    3    0    1    5
    0    0    3    0    0    6
    0    0    2    7    0    0
    0    0    2    6    1    0
    0    0    2    6    0    1
    0    0    2    5    2    0
    0    0    2    5    1    1
    0    0    2    5    0    2
    0    0    2    4    3    0
    0    0    2    4    2    1
    0    0    2    4    1    2
    0    0    2    4    0    3
    0    0    2    3    4    0
    0    0    2    3    3    1
    0    0    2    3    2    2
    0    0    2    3    1    3
    0    0    2    3    0    4
    0    0    2    2    5    0
    0    0    2    2    4    1
    0    0    2    2    3    2
    0    0    2    2    2    3
    0    0    2    2    1    4
    0    0    2    2    0    5
    0    0    2    1    6    0
    0    0    2    1    5    1
    0    0    2    1    4    2
    0    0    2    1    3    3
    0    0    2    1    2    4
    0    0    2    1    1    5
    0    0    2    1    0    6
    0    0    2    0    7    0
    0    0    2    0    6    1
    0    0    2    0    5    2
    0    0    2    0    4    3
    0    0    2    0    3    4
    0    0    2    0    2    5
    0    0    2    0    1    6
    0    0    2    0    0    7
    0    0    1    8    0    0
    0    0    1    7    1    0
    0    0    1    7    0    1
    0    0    1    6    2    0
    0    0    1    6    1    1
    0    0    1    6    0    2
    0    0    1    5    3    0
    0    0    1    5    2    1
    0    0    1    5    1    2
    0    0    1    5    0    3
    0    0    1    4    4    0
    0    0    1    4    3    1
    0    0    1    4    2    2
    0    0    1    4    1    3
    0    0    1    4    0    4
    0    0    1    3    5    0
    0    0    1    3    4    1
    0    0    1    3    3    2
    0    0    1    3    2    3
    0    0    1    3    1    4
    0    0    1    3    0    5
    0    0    1    2    6    0
    0    0    1    2    5    1
    0    0    1    2    4    2
    0    0    1    2    3    3
    0    0    1    2    2    4
    0    0    1    2    1    5
    0    0    1    2    0    6
    0    0    1    1    7    0
    0    0    1    1    6    1
    0    0    1    1    5    2
    0    0    1    1    4    3
    0    0    1    1    3    4
    0    0    1    1    2    5
    0    0    1    1    1    6
    0    0    1    1    0    7
    0    0    1    0    8    0
    0    0    1    0    7    1
    0    0    1    0    6    2
    0    0    1    0    5    3
    0    0    1    0    4    4
    0    0    1    0    3    5
    0    0    1    0    2    6
    0    0    1    0    1    7
    0    0    1    0    0    8
    0    0    0    9    0    0
    0    0    0    8    1    0
    0    0    0    8    0    1
    0    0    0    7    2    0
    0    0    0    7    1    1
    0    0    0    7    0    2
    0    0    0    6    3    0
    0    0    0    6    2    1
    0    0    0    6    1    2
    0    0    0    6    0    3
    0    0    0    5    4    0
    0    0    0    5    3    1
    0    0    0    5    2    2
    0    0    0    5    1    3
    0    0    0    5    0    4
    0    0    0    4    5    0
    0    0    0    4    4    1
    0    0    0    4    3    2
    0    0    0    4    2    3
    0    0    0    4    1    4
    0    0    0    4    0    5
    0    0    0    3    6    0
    0    0    0    3    5    1
    0    0    0    3    4    2
    0    0    0    3    3    3
    0    0    0    3    2    4
    0    0    0    3    1    5
    0    0    0    3    0    6
    0    0    0    2    7    0
    0    0    0    2    6    1
    0    0    0    2    5    2
    0    0    0    2    4    3
    0    0    0    2    3    4
    0    0    0    2    2    5
    0    0    0    2    1    6
    0    0    0    2    0    7
    0    0    0    1    8    0
    0    0    0    1    7    1
    0    0    0    1    6    2
    0    0    0    1    5    3
    0    0    0    1    4    4
    0    0    0    1    3    5
    0    0    0    1    2    6
    0    0    0    1    1    7
    0    0    0    1    0    8
    0    0    0    0    9    0
    0    0    0    0    8    1
    0    0    0    0    7    2
    0    0    0    0    6    3
    0    0    0    0    5    4
    0    0    0    0    4    5
    0    0    0    0    3    6
    0    0    0    0    2    7
    0    0    0    0    1    8
    0    0    0    0    0    9
