# Supplementary material for: Using a Failing Human Ventricular Cardiomyocyte Model to Re-Evaluate Ca2+ Cycling, Voltage Dependence, and Spark Characteristics
Source: Biomolecules. 2024 Oct 28;14(11):1371. doi: 10.3390/biom14111371 (PMC11591732; doi:10.3390/biom14111371)
Supplement: Supplementary file 1 [file biomolecules-14-01371-s001.zip › ECC_GPU_WT/plot_IDL_3_State_RyR/UL7_3_vector.txt]

    3    0    0    0    0    0    0
    2    1    0    0    0    0    0
    2    0    1    0    0    0    0
    2    0    0    1    0    0    0
    2    0    0    0    1    0    0
    2    0    0    0    0    1    0
    2    0    0    0    0    0    1
    1    2    0    0    0    0    0
    1    1    1    0    0    0    0
    1    1    0    1    0    0    0
    1    1    0    0    1    0    0
    1    1    0    0    0    1    0
    1    1    0    0    0    0    1
    1    0    2    0    0    0    0
    1    0    1    1    0    0    0
    1    0    1    0    1    0    0
    1    0    1    0    0    1    0
    1    0    1    0    0    0    1
    1    0    0    2    0    0    0
    1    0    0    1    1    0    0
    1    0    0    1    0    1    0
    1    0    0    1    0    0    1
    1    0    0    0    2    0    0
    1    0    0    0    1    1    0
    1    0    0    0    1    0    1
    1    0    0    0    0    2    0
    1    0    0    0    0    1    1
    1    0    0    0    0    0    2
    0    3    0    0    0    0    0
    0    2    1    0    0    0    0
    0    2    0    1    0    0    0
    0    2    0    0    1    0    0
    0    2    0    0    0    1    0
    0    2    0    0    0    0    1
    0    1    2    0    0    0    0
    0    1    1    1    0    0    0
    0    1    1    0    1    0    0
    0    1    1    0    0    1    0
    0    1    1    0    0    0    1
    0    1    0    2    0    0    0
    0    1    0    1    1    0    0
    0    1    0    1    0    1    0
    0    1    0    1    0    0    1
    0    1    0    0    2    0    0
    0    1    0    0    1    1    0
    0    1    0    0    1    0    1
    0    1    0    0    0    2    0
    0    1    0    0    0    1    1
    0    1    0    0    0    0    2
    0    0    3    0    0    0    0
    0    0    2    1    0    0    0
    0    0    2    0    1    0    0
    0    0    2    0    0    1    0
    0    0    2    0    0    0    1
    0    0    1    2    0    0    0
    0    0    1    1    1    0    0
    0    0    1    1    0    1    0
    0    0    1    1    0    0    1
    0    0    1    0    2    0    0
    0    0    1    0    1    1    0
    0    0    1    0    1    0    1
    0    0    1    0    0    2    0
    0    0    1    0    0    1    1
    0    0    1    0    0    0    2
    0    0    0    3    0    0    0
    0    0    0    2    1    0    0
    0    0    0    2    0    1    0
    0    0    0    2    0    0    1
    0    0    0    1    2    0    0
    0    0    0    1    1    1    0
    0    0    0    1    1    0    1
    0    0    0    1    0    2    0
    0    0    0    1    0    1    1
    0    0    0    1    0    0    2
    0    0    0    0    3    0    0
    0    0    0    0    2    1    0
    0    0    0    0    2    0    1
    0    0    0    0    1    2    0
    0    0    0    0    1    1    1
    0    0    0    0    1    0    2
    0    0    0    0    0    3    0
    0    0    0    0    0    2    1
    0    0    0    0    0    1    2
    0    0    0    0    0    0    3
