# Supplementary material for: Using a Failing Human Ventricular Cardiomyocyte Model to Re-Evaluate Ca2+ Cycling, Voltage Dependence, and Spark Characteristics
Source: Biomolecules. 2024 Oct 28;14(11):1371. doi: 10.3390/biom14111371 (PMC11591732; doi:10.3390/biom14111371)
Supplement: Supplementary file 1 [file biomolecules-14-01371-s001.zip › ECC_GPU_WT/plot_IDL_3_State_RyR/UL7_5_vector.txt]

    5    0    0    0    0    0    0 
    4    1    0    0    0    0    0 
    4    0    1    0    0    0    0 
    4    0    0    1    0    0    0 
    4    0    0    0    1    0    0 
    4    0    0    0    0    1    0 
    4    0    0    0    0    0    1 
    3    2    0    0    0    0    0 
    3    1    1    0    0    0    0 
    3    1    0    1    0    0    0 
    3    1    0    0    1    0    0 
    3    1    0    0    0    1    0 
    3    1    0    0    0    0    1 
    3    0    2    0    0    0    0 
    3    0    1    1    0    0    0 
    3    0    1    0    1    0    0 
    3    0    1    0    0    1    0 
    3    0    1    0    0    0    1 
    3    0    0    2    0    0    0 
    3    0    0    1    1    0    0 
    3    0    0    1    0    1    0 
    3    0    0    1    0    0    1 
    3    0    0    0    2    0    0 
    3    0    0    0    1    1    0 
    3    0    0    0    1    0    1 
    3    0    0    0    0    2    0 
    3    0    0    0    0    1    1 
    3    0    0    0    0    0    2 
    2    3    0    0    0    0    0 
    2    2    1    0    0    0    0 
    2    2    0    1    0    0    0 
    2    2    0    0    1    0    0 
    2    2    0    0    0    1    0 
    2    2    0    0    0    0    1 
    2    1    2    0    0    0    0 
    2    1    1    1    0    0    0 
    2    1    1    0    1    0    0 
    2    1    1    0    0    1    0 
    2    1    1    0    0    0    1 
    2    1    0    2    0    0    0 
    2    1    0    1    1    0    0 
    2    1    0    1    0    1    0 
    2    1    0    1    0    0    1 
    2    1    0    0    2    0    0 
    2    1    0    0    1    1    0 
    2    1    0    0    1    0    1 
    2    1    0    0    0    2    0 
    2    1    0    0    0    1    1 
    2    1    0    0    0    0    2 
    2    0    3    0    0    0    0 
    2    0    2    1    0    0    0 
    2    0    2    0    1    0    0 
    2    0    2    0    0    1    0 
    2    0    2    0    0    0    1 
    2    0    1    2    0    0    0 
    2    0    1    1    1    0    0 
    2    0    1    1    0    1    0 
    2    0    1    1    0    0    1 
    2    0    1    0    2    0    0 
    2    0    1    0    1    1    0 
    2    0    1    0    1    0    1 
    2    0    1    0    0    2    0 
    2    0    1    0    0    1    1 
    2    0    1    0    0    0    2 
    2    0    0    3    0    0    0 
    2    0    0    2    1    0    0 
    2    0    0    2    0    1    0 
    2    0    0    2    0    0    1 
    2    0    0    1    2    0    0 
    2    0    0    1    1    1    0 
    2    0    0    1    1    0    1 
    2    0    0    1    0    2    0 
    2    0    0    1    0    1    1 
    2    0    0    1    0    0    2 
    2    0    0    0    3    0    0 
    2    0    0    0    2    1    0 
    2    0    0    0    2    0    1 
    2    0    0    0    1    2    0 
    2    0    0    0    1    1    1 
    2    0    0    0    1    0    2 
    2    0    0    0    0    3    0 
    2    0    0    0    0    2    1 
    2    0    0    0    0    1    2 
    2    0    0    0    0    0    3 
    1    4    0    0    0    0    0 
    1    3    1    0    0    0    0 
    1    3    0    1    0    0    0 
    1    3    0    0    1    0    0 
    1    3    0    0    0    1    0 
    1    3    0    0    0    0    1 
    1    2    2    0    0    0    0 
    1    2    1    1    0    0    0 
    1    2    1    0    1    0    0 
    1    2    1    0    0    1    0 
    1    2    1    0    0    0    1 
    1    2    0    2    0    0    0 
    1    2    0    1    1    0    0 
    1    2    0    1    0    1    0 
    1    2    0    1    0    0    1 
    1    2    0    0    2    0    0 
    1    2    0    0    1    1    0 
    1    2    0    0    1    0    1 
    1    2    0    0    0    2    0 
    1    2    0    0    0    1    1 
    1    2    0    0    0    0    2 
    1    1    3    0    0    0    0 
    1    1    2    1    0    0    0 
    1    1    2    0    1    0    0 
    1    1    2    0    0    1    0 
    1    1    2    0    0    0    1 
    1    1    1    2    0    0    0 
    1    1    1    1    1    0    0 
    1    1    1    1    0    1    0 
    1    1    1    1    0    0    1 
    1    1    1    0    2    0    0 
    1    1    1    0    1    1    0 
    1    1    1    0    1    0    1 
    1    1    1    0    0    2    0 
    1    1    1    0    0    1    1 
    1    1    1    0    0    0    2 
    1    1    0    3    0    0    0 
    1    1    0    2    1    0    0 
    1    1    0    2    0    1    0 
    1    1    0    2    0    0    1 
    1    1    0    1    2    0    0 
    1    1    0    1    1    1    0 
    1    1    0    1    1    0    1 
    1    1    0    1    0    2    0 
    1    1    0    1    0    1    1 
    1    1    0    1    0    0    2 
    1    1    0    0    3    0    0 
    1    1    0    0    2    1    0 
    1    1    0    0    2    0    1 
    1    1    0    0    1    2    0 
    1    1    0    0    1    1    1 
    1    1    0    0    1    0    2 
    1    1    0    0    0    3    0 
    1    1    0    0    0    2    1 
    1    1    0    0    0    1    2 
    1    1    0    0    0    0    3 
    1    0    4    0    0    0    0 
    1    0    3    1    0    0    0 
    1    0    3    0    1    0    0 
    1    0    3    0    0    1    0 
    1    0    3    0    0    0    1 
    1    0    2    2    0    0    0 
    1    0    2    1    1    0    0 
    1    0    2    1    0    1    0 
    1    0    2    1    0    0    1 
    1    0    2    0    2    0    0 
    1    0    2    0    1    1    0 
    1    0    2    0    1    0    1 
    1    0    2    0    0    2    0 
    1    0    2    0    0    1    1 
    1    0    2    0    0    0    2 
    1    0    1    3    0    0    0 
    1    0    1    2    1    0    0 
    1    0    1    2    0    1    0 
    1    0    1    2    0    0    1 
    1    0    1    1    2    0    0 
    1    0    1    1    1    1    0 
    1    0    1    1    1    0    1 
    1    0    1    1    0    2    0 
    1    0    1    1    0    1    1 
    1    0    1    1    0    0    2 
    1    0    1    0    3    0    0 
    1    0    1    0    2    1    0 
    1    0    1    0    2    0    1 
    1    0    1    0    1    2    0 
    1    0    1    0    1    1    1 
    1    0    1    0    1    0    2 
    1    0    1    0    0    3    0 
    1    0    1    0    0    2    1 
    1    0    1    0    0    1    2 
    1    0    1    0    0    0    3 
    1    0    0    4    0    0    0 
    1    0    0    3    1    0    0 
    1    0    0    3    0    1    0 
    1    0    0    3    0    0    1 
    1    0    0    2    2    0    0 
    1    0    0    2    1    1    0 
    1    0    0    2    1    0    1 
    1    0    0    2    0    2    0 
    1    0    0    2    0    1    1 
    1    0    0    2    0    0    2 
    1    0    0    1    3    0    0 
    1    0    0    1    2    1    0 
    1    0    0    1    2    0    1 
    1    0    0    1    1    2    0 
    1    0    0    1    1    1    1 
    1    0    0    1    1    0    2 
    1    0    0    1    0    3    0 
    1    0    0    1    0    2    1 
    1    0    0    1    0    1    2 
    1    0    0    1    0    0    3 
    1    0    0    0    4    0    0 
    1    0    0    0    3    1    0 
    1    0    0    0    3    0    1 
    1    0    0    0    2    2    0 
    1    0    0    0    2    1    1 
    1    0    0    0    2    0    2 
    1    0    0    0    1    3    0 
    1    0    0    0    1    2    1 
    1    0    0    0    1    1    2 
    1    0    0    0    1    0    3 
    1    0    0    0    0    4    0 
    1    0    0    0    0    3    1 
    1    0    0    0    0    2    2 
    1    0    0    0    0    1    3 
    1    0    0    0    0    0    4 
    0    5    0    0    0    0    0 
    0    4    1    0    0    0    0 
    0    4    0    1    0    0    0 
    0    4    0    0    1    0    0 
    0    4    0    0    0    1    0 
    0    4    0    0    0    0    1 
    0    3    2    0    0    0    0 
    0    3    1    1    0    0    0 
    0    3    1    0    1    0    0 
    0    3    1    0    0    1    0 
    0    3    1    0    0    0    1 
    0    3    0    2    0    0    0 
    0    3    0    1    1    0    0 
    0    3    0    1    0    1    0 
    0    3    0    1    0    0    1 
    0    3    0    0    2    0    0 
    0    3    0    0    1    1    0 
    0    3    0    0    1    0    1 
    0    3    0    0    0    2    0 
    0    3    0    0    0    1    1 
    0    3    0    0    0    0    2 
    0    2    3    0    0    0    0 
    0    2    2    1    0    0    0 
    0    2    2    0    1    0    0 
    0    2    2    0    0    1    0 
    0    2    2    0    0    0    1 
    0    2    1    2    0    0    0 
    0    2    1    1    1    0    0 
    0    2    1    1    0    1    0 
    0    2    1    1    0    0    1 
    0    2    1    0    2    0    0 
    0    2    1    0    1    1    0 
    0    2    1    0    1    0    1 
    0    2    1    0    0    2    0 
    0    2    1    0    0    1    1 
    0    2    1    0    0    0    2 
    0    2    0    3    0    0    0 
    0    2    0    2    1    0    0 
    0    2    0    2    0    1    0 
    0    2    0    2    0    0    1 
    0    2    0    1    2    0    0 
    0    2    0    1    1    1    0 
    0    2    0    1    1    0    1 
    0    2    0    1    0    2    0 
    0    2    0    1    0    1    1 
    0    2    0    1    0    0    2 
    0    2    0    0    3    0    0 
    0    2    0    0    2    1    0 
    0    2    0    0    2    0    1 
    0    2    0    0    1    2    0 
    0    2    0    0    1    1    1 
    0    2    0    0    1    0    2 
    0    2    0    0    0    3    0 
    0    2    0    0    0    2    1 
    0    2    0    0    0    1    2 
    0    2    0    0    0    0    3 
    0    1    4    0    0    0    0 
    0    1    3    1    0    0    0 
    0    1    3    0    1    0    0 
    0    1    3    0    0    1    0 
    0    1    3    0    0    0    1 
    0    1    2    2    0    0    0 
    0    1    2    1    1    0    0 
    0    1    2    1    0    1    0 
    0    1    2    1    0    0    1 
    0    1    2    0    2    0    0 
    0    1    2    0    1    1    0 
    0    1    2    0    1    0    1 
    0    1    2    0    0    2    0 
    0    1    2    0    0    1    1 
    0    1    2    0    0    0    2 
    0    1    1    3    0    0    0 
    0    1    1    2    1    0    0 
    0    1    1    2    0    1    0 
    0    1    1    2    0    0    1 
    0    1    1    1    2    0    0 
    0    1    1    1    1    1    0 
    0    1    1    1    1    0    1 
    0    1    1    1    0    2    0 
    0    1    1    1    0    1    1 
    0    1    1    1    0    0    2 
    0    1    1    0    3    0    0 
    0    1    1    0    2    1    0 
    0    1    1    0    2    0    1 
    0    1    1    0    1    2    0 
    0    1    1    0    1    1    1 
    0    1    1    0    1    0    2 
    0    1    1    0    0    3    0 
    0    1    1    0    0    2    1 
    0    1    1    0    0    1    2 
    0    1    1    0    0    0    3 
    0    1    0    4    0    0    0 
    0    1    0    3    1    0    0 
    0    1    0    3    0    1    0 
    0    1    0    3    0    0    1 
    0    1    0    2    2    0    0 
    0    1    0    2    1    1    0 
    0    1    0    2    1    0    1 
    0    1    0    2    0    2    0 
    0    1    0    2    0    1    1 
    0    1    0    2    0    0    2 
    0    1    0    1    3    0    0 
    0    1    0    1    2    1    0 
    0    1    0    1    2    0    1 
    0    1    0    1    1    2    0 
    0    1    0    1    1    1    1 
    0    1    0    1    1    0    2 
    0    1    0    1    0    3    0 
    0    1    0    1    0    2    1 
    0    1    0    1    0    1    2 
    0    1    0    1    0    0    3 
    0    1    0    0    4    0    0 
    0    1    0    0    3    1    0 
    0    1    0    0    3    0    1 
    0    1    0    0    2    2    0 
    0    1    0    0    2    1    1 
    0    1    0    0    2    0    2 
    0    1    0    0    1    3    0 
    0    1    0    0    1    2    1 
    0    1    0    0    1    1    2 
    0    1    0    0    1    0    3 
    0    1    0    0    0    4    0 
    0    1    0    0    0    3    1 
    0    1    0    0    0    2    2 
    0    1    0    0    0    1    3 
    0    1    0    0    0    0    4 
    0    0    5    0    0    0    0 
    0    0    4    1    0    0    0 
    0    0    4    0    1    0    0 
    0    0    4    0    0    1    0 
    0    0    4    0    0    0    1 
    0    0    3    2    0    0    0 
    0    0    3    1    1    0    0 
    0    0    3    1    0    1    0 
    0    0    3    1    0    0    1 
    0    0    3    0    2    0    0 
    0    0    3    0    1    1    0 
    0    0    3    0    1    0    1 
    0    0    3    0    0    2    0 
    0    0    3    0    0    1    1 
    0    0    3    0    0    0    2 
    0    0    2    3    0    0    0 
    0    0    2    2    1    0    0 
    0    0    2    2    0    1    0 
    0    0    2    2    0    0    1 
    0    0    2    1    2    0    0 
    0    0    2    1    1    1    0 
    0    0    2    1    1    0    1 
    0    0    2    1    0    2    0 
    0    0    2    1    0    1    1 
    0    0    2    1    0    0    2 
    0    0    2    0    3    0    0 
    0    0    2    0    2    1    0 
    0    0    2    0    2    0    1 
    0    0    2    0    1    2    0 
    0    0    2    0    1    1    1 
    0    0    2    0    1    0    2 
    0    0    2    0    0    3    0 
    0    0    2    0    0    2    1 
    0    0    2    0    0    1    2 
    0    0    2    0    0    0    3 
    0    0    1    4    0    0    0 
    0    0    1    3    1    0    0 
    0    0    1    3    0    1    0 
    0    0    1    3    0    0    1 
    0    0    1    2    2    0    0 
    0    0    1    2    1    1    0 
    0    0    1    2    1    0    1 
    0    0    1    2    0    2    0 
    0    0    1    2    0    1    1 
    0    0    1    2    0    0    2 
    0    0    1    1    3    0    0 
    0    0    1    1    2    1    0 
    0    0    1    1    2    0    1 
    0    0    1    1    1    2    0 
    0    0    1    1    1    1    1 
    0    0    1    1    1    0    2 
    0    0    1    1    0    3    0 
    0    0    1    1    0    2    1 
    0    0    1    1    0    1    2 
    0    0    1    1    0    0    3 
    0    0    1    0    4    0    0 
    0    0    1    0    3    1    0 
    0    0    1    0    3    0    1 
    0    0    1    0    2    2    0 
    0    0    1    0    2    1    1 
    0    0    1    0    2    0    2 
    0    0    1    0    1    3    0 
    0    0    1    0    1    2    1 
    0    0    1    0    1    1    2 
    0    0    1    0    1    0    3 
    0    0    1    0    0    4    0 
    0    0    1    0    0    3    1 
    0    0    1    0    0    2    2 
    0    0    1    0    0    1    3 
    0    0    1    0    0    0    4 
    0    0    0    5    0    0    0 
    0    0    0    4    1    0    0 
    0    0    0    4    0    1    0 
    0    0    0    4    0    0    1 
    0    0    0    3    2    0    0 
    0    0    0    3    1    1    0 
    0    0    0    3    1    0    1 
    0    0    0    3    0    2    0 
    0    0    0    3    0    1    1 
    0    0    0    3    0    0    2 
    0    0    0    2    3    0    0 
    0    0    0    2    2    1    0 
    0    0    0    2    2    0    1 
    0    0    0    2    1    2    0 
    0    0    0    2    1    1    1 
    0    0    0    2    1    0    2 
    0    0    0    2    0    3    0 
    0    0    0    2    0    2    1 
    0    0    0    2    0    1    2 
    0    0    0    2    0    0    3 
    0    0    0    1    4    0    0 
    0    0    0    1    3    1    0 
    0    0    0    1    3    0    1 
    0    0    0    1    2    2    0 
    0    0    0    1    2    1    1 
    0    0    0    1    2    0    2 
    0    0    0    1    1    3    0 
    0    0    0    1    1    2    1 
    0    0    0    1    1    1    2 
    0    0    0    1    1    0    3 
    0    0    0    1    0    4    0 
    0    0    0    1    0    3    1 
    0    0    0    1    0    2    2 
    0    0    0    1    0    1    3 
    0    0    0    1    0    0    4 
    0    0    0    0    5    0    0 
    0    0    0    0    4    1    0 
    0    0    0    0    4    0    1 
    0    0    0    0    3    2    0 
    0    0    0    0    3    1    1 
    0    0    0    0    3    0    2 
    0    0    0    0    2    3    0 
    0    0    0    0    2    2    1 
    0    0    0    0    2    1    2 
    0    0    0    0    2    0    3 
    0    0    0    0    1    4    0 
    0    0    0    0    1    3    1 
    0    0    0    0    1    2    2 
    0    0    0    0    1    1    3 
    0    0    0    0    1    0    4 
    0    0    0    0    0    5    0 
    0    0    0    0    0    4    1 
    0    0    0    0    0    3    2 
    0    0    0    0    0    2    3 
    0    0    0    0    0    1    4 
    0    0    0    0    0    0    5 
