# Supplementary material for: Using a Failing Human Ventricular Cardiomyocyte Model to Re-Evaluate Ca2+ Cycling, Voltage Dependence, and Spark Characteristics
Source: Biomolecules. 2024 Oct 28;14(11):1371. doi: 10.3390/biom14111371 (PMC11591732; doi:10.3390/biom14111371)
Supplement: Supplementary file 1 [file biomolecules-14-01371-s001.zip › ECC_GPU_WT/plot_IDL_3_State_RyR/UR2_36_vector.txt]

   36    0 
   35    1 
   34    2 
   33    3 
   32    4 
   31    5 
   30    6 
   29    7 
   28    8 
   27    9 
   26   10 
   25   11 
   24   12 
   23   13 
   22   14 
   21   15 
   20   16 
   19   17 
   18   18 
   17   19 
   16   20 
   15   21 
   14   22 
   13   23 
   12   24 
   11   25 
   10   26 
    9   27 
    8   28 
    7   29 
    6   30 
    5   31 
    4   32 
    3   33 
    2   34 
    1   35 
    0   36 
