# Supplementary material for: Using a Failing Human Ventricular Cardiomyocyte Model to Re-Evaluate Ca2+ Cycling, Voltage Dependence, and Spark Characteristics
Source: Biomolecules. 2024 Oct 28;14(11):1371. doi: 10.3390/biom14111371 (PMC11591732; doi:10.3390/biom14111371)
Supplement: Supplementary file 1 [file biomolecules-14-01371-s001.zip › ECC_GPU_WT/plot_IDL_3_State_RyR/UR3_49_vector.txt]

   49    0    0
   48    1    0
   48    0    1
   47    2    0
   47    1    1
   47    0    2
   46    3    0
   46    2    1
   46    1    2
   46    0    3
   45    4    0
   45    3    1
   45    2    2
   45    1    3
   45    0    4
   44    5    0
   44    4    1
   44    3    2
   44    2    3
   44    1    4
   44    0    5
   43    6    0
   43    5    1
   43    4    2
   43    3    3
   43    2    4
   43    1    5
   43    0    6
   42    7    0
   42    6    1
   42    5    2
   42    4    3
   42    3    4
   42    2    5
   42    1    6
   42    0    7
   41    8    0
   41    7    1
   41    6    2
   41    5    3
   41    4    4
   41    3    5
   41    2    6
   41    1    7
   41    0    8
   40    9    0
   40    8    1
   40    7    2
   40    6    3
   40    5    4
   40    4    5
   40    3    6
   40    2    7
   40    1    8
   40    0    9
   39   10    0
   39    9    1
   39    8    2
   39    7    3
   39    6    4
   39    5    5
   39    4    6
   39    3    7
   39    2    8
   39    1    9
   39    0   10
   38   11    0
   38   10    1
   38    9    2
   38    8    3
   38    7    4
   38    6    5
   38    5    6
   38    4    7
   38    3    8
   38    2    9
   38    1   10
   38    0   11
   37   12    0
   37   11    1
   37   10    2
   37    9    3
   37    8    4
   37    7    5
   37    6    6
   37    5    7
   37    4    8
   37    3    9
   37    2   10
   37    1   11
   37    0   12
   36   13    0
   36   12    1
   36   11    2
   36   10    3
   36    9    4
   36    8    5
   36    7    6
   36    6    7
   36    5    8
   36    4    9
   36    3   10
   36    2   11
   36    1   12
   36    0   13
   35   14    0
   35   13    1
   35   12    2
   35   11    3
   35   10    4
   35    9    5
   35    8    6
   35    7    7
   35    6    8
   35    5    9
   35    4   10
   35    3   11
   35    2   12
   35    1   13
   35    0   14
   34   15    0
   34   14    1
   34   13    2
   34   12    3
   34   11    4
   34   10    5
   34    9    6
   34    8    7
   34    7    8
   34    6    9
   34    5   10
   34    4   11
   34    3   12
   34    2   13
   34    1   14
   34    0   15
   33   16    0
   33   15    1
   33   14    2
   33   13    3
   33   12    4
   33   11    5
   33   10    6
   33    9    7
   33    8    8
   33    7    9
   33    6   10
   33    5   11
   33    4   12
   33    3   13
   33    2   14
   33    1   15
   33    0   16
   32   17    0
   32   16    1
   32   15    2
   32   14    3
   32   13    4
   32   12    5
   32   11    6
   32   10    7
   32    9    8
   32    8    9
   32    7   10
   32    6   11
   32    5   12
   32    4   13
   32    3   14
   32    2   15
   32    1   16
   32    0   17
   31   18    0
   31   17    1
   31   16    2
   31   15    3
   31   14    4
   31   13    5
   31   12    6
   31   11    7
   31   10    8
   31    9    9
   31    8   10
   31    7   11
   31    6   12
   31    5   13
   31    4   14
   31    3   15
   31    2   16
   31    1   17
   31    0   18
   30   19    0
   30   18    1
   30   17    2
   30   16    3
   30   15    4
   30   14    5
   30   13    6
   30   12    7
   30   11    8
   30   10    9
   30    9   10
   30    8   11
   30    7   12
   30    6   13
   30    5   14
   30    4   15
   30    3   16
   30    2   17
   30    1   18
   30    0   19
   29   20    0
   29   19    1
   29   18    2
   29   17    3
   29   16    4
   29   15    5
   29   14    6
   29   13    7
   29   12    8
   29   11    9
   29   10   10
   29    9   11
   29    8   12
   29    7   13
   29    6   14
   29    5   15
   29    4   16
   29    3   17
   29    2   18
   29    1   19
   29    0   20
   28   21    0
   28   20    1
   28   19    2
   28   18    3
   28   17    4
   28   16    5
   28   15    6
   28   14    7
   28   13    8
   28   12    9
   28   11   10
   28   10   11
   28    9   12
   28    8   13
   28    7   14
   28    6   15
   28    5   16
   28    4   17
   28    3   18
   28    2   19
   28    1   20
   28    0   21
   27   22    0
   27   21    1
   27   20    2
   27   19    3
   27   18    4
   27   17    5
   27   16    6
   27   15    7
   27   14    8
   27   13    9
   27   12   10
   27   11   11
   27   10   12
   27    9   13
   27    8   14
   27    7   15
   27    6   16
   27    5   17
   27    4   18
   27    3   19
   27    2   20
   27    1   21
   27    0   22
   26   23    0
   26   22    1
   26   21    2
   26   20    3
   26   19    4
   26   18    5
   26   17    6
   26   16    7
   26   15    8
   26   14    9
   26   13   10
   26   12   11
   26   11   12
   26   10   13
   26    9   14
   26    8   15
   26    7   16
   26    6   17
   26    5   18
   26    4   19
   26    3   20
   26    2   21
   26    1   22
   26    0   23
   25   24    0
   25   23    1
   25   22    2
   25   21    3
   25   20    4
   25   19    5
   25   18    6
   25   17    7
   25   16    8
   25   15    9
   25   14   10
   25   13   11
   25   12   12
   25   11   13
   25   10   14
   25    9   15
   25    8   16
   25    7   17
   25    6   18
   25    5   19
   25    4   20
   25    3   21
   25    2   22
   25    1   23
   25    0   24
   24   25    0
   24   24    1
   24   23    2
   24   22    3
   24   21    4
   24   20    5
   24   19    6
   24   18    7
   24   17    8
   24   16    9
   24   15   10
   24   14   11
   24   13   12
   24   12   13
   24   11   14
   24   10   15
   24    9   16
   24    8   17
   24    7   18
   24    6   19
   24    5   20
   24    4   21
   24    3   22
   24    2   23
   24    1   24
   24    0   25
   23   26    0
   23   25    1
   23   24    2
   23   23    3
   23   22    4
   23   21    5
   23   20    6
   23   19    7
   23   18    8
   23   17    9
   23   16   10
   23   15   11
   23   14   12
   23   13   13
   23   12   14
   23   11   15
   23   10   16
   23    9   17
   23    8   18
   23    7   19
   23    6   20
   23    5   21
   23    4   22
   23    3   23
   23    2   24
   23    1   25
   23    0   26
   22   27    0
   22   26    1
   22   25    2
   22   24    3
   22   23    4
   22   22    5
   22   21    6
   22   20    7
   22   19    8
   22   18    9
   22   17   10
   22   16   11
   22   15   12
   22   14   13
   22   13   14
   22   12   15
   22   11   16
   22   10   17
   22    9   18
   22    8   19
   22    7   20
   22    6   21
   22    5   22
   22    4   23
   22    3   24
   22    2   25
   22    1   26
   22    0   27
   21   28    0
   21   27    1
   21   26    2
   21   25    3
   21   24    4
   21   23    5
   21   22    6
   21   21    7
   21   20    8
   21   19    9
   21   18   10
   21   17   11
   21   16   12
   21   15   13
   21   14   14
   21   13   15
   21   12   16
   21   11   17
   21   10   18
   21    9   19
   21    8   20
   21    7   21
   21    6   22
   21    5   23
   21    4   24
   21    3   25
   21    2   26
   21    1   27
   21    0   28
   20   29    0
   20   28    1
   20   27    2
   20   26    3
   20   25    4
   20   24    5
   20   23    6
   20   22    7
   20   21    8
   20   20    9
   20   19   10
   20   18   11
   20   17   12
   20   16   13
   20   15   14
   20   14   15
   20   13   16
   20   12   17
   20   11   18
   20   10   19
   20    9   20
   20    8   21
   20    7   22
   20    6   23
   20    5   24
   20    4   25
   20    3   26
   20    2   27
   20    1   28
   20    0   29
   19   30    0
   19   29    1
   19   28    2
   19   27    3
   19   26    4
   19   25    5
   19   24    6
   19   23    7
   19   22    8
   19   21    9
   19   20   10
   19   19   11
   19   18   12
   19   17   13
   19   16   14
   19   15   15
   19   14   16
   19   13   17
   19   12   18
   19   11   19
   19   10   20
   19    9   21
   19    8   22
   19    7   23
   19    6   24
   19    5   25
   19    4   26
   19    3   27
   19    2   28
   19    1   29
   19    0   30
   18   31    0
   18   30    1
   18   29    2
   18   28    3
   18   27    4
   18   26    5
   18   25    6
   18   24    7
   18   23    8
   18   22    9
   18   21   10
   18   20   11
   18   19   12
   18   18   13
   18   17   14
   18   16   15
   18   15   16
   18   14   17
   18   13   18
   18   12   19
   18   11   20
   18   10   21
   18    9   22
   18    8   23
   18    7   24
   18    6   25
   18    5   26
   18    4   27
   18    3   28
   18    2   29
   18    1   30
   18    0   31
   17   32    0
   17   31    1
   17   30    2
   17   29    3
   17   28    4
   17   27    5
   17   26    6
   17   25    7
   17   24    8
   17   23    9
   17   22   10
   17   21   11
   17   20   12
   17   19   13
   17   18   14
   17   17   15
   17   16   16
   17   15   17
   17   14   18
   17   13   19
   17   12   20
   17   11   21
   17   10   22
   17    9   23
   17    8   24
   17    7   25
   17    6   26
   17    5   27
   17    4   28
   17    3   29
   17    2   30
   17    1   31
   17    0   32
   16   33    0
   16   32    1
   16   31    2
   16   30    3
   16   29    4
   16   28    5
   16   27    6
   16   26    7
   16   25    8
   16   24    9
   16   23   10
   16   22   11
   16   21   12
   16   20   13
   16   19   14
   16   18   15
   16   17   16
   16   16   17
   16   15   18
   16   14   19
   16   13   20
   16   12   21
   16   11   22
   16   10   23
   16    9   24
   16    8   25
   16    7   26
   16    6   27
   16    5   28
   16    4   29
   16    3   30
   16    2   31
   16    1   32
   16    0   33
   15   34    0
   15   33    1
   15   32    2
   15   31    3
   15   30    4
   15   29    5
   15   28    6
   15   27    7
   15   26    8
   15   25    9
   15   24   10
   15   23   11
   15   22   12
   15   21   13
   15   20   14
   15   19   15
   15   18   16
   15   17   17
   15   16   18
   15   15   19
   15   14   20
   15   13   21
   15   12   22
   15   11   23
   15   10   24
   15    9   25
   15    8   26
   15    7   27
   15    6   28
   15    5   29
   15    4   30
   15    3   31
   15    2   32
   15    1   33
   15    0   34
   14   35    0
   14   34    1
   14   33    2
   14   32    3
   14   31    4
   14   30    5
   14   29    6
   14   28    7
   14   27    8
   14   26    9
   14   25   10
   14   24   11
   14   23   12
   14   22   13
   14   21   14
   14   20   15
   14   19   16
   14   18   17
   14   17   18
   14   16   19
   14   15   20
   14   14   21
   14   13   22
   14   12   23
   14   11   24
   14   10   25
   14    9   26
   14    8   27
   14    7   28
   14    6   29
   14    5   30
   14    4   31
   14    3   32
   14    2   33
   14    1   34
   14    0   35
   13   36    0
   13   35    1
   13   34    2
   13   33    3
   13   32    4
   13   31    5
   13   30    6
   13   29    7
   13   28    8
   13   27    9
   13   26   10
   13   25   11
   13   24   12
   13   23   13
   13   22   14
   13   21   15
   13   20   16
   13   19   17
   13   18   18
   13   17   19
   13   16   20
   13   15   21
   13   14   22
   13   13   23
   13   12   24
   13   11   25
   13   10   26
   13    9   27
   13    8   28
   13    7   29
   13    6   30
   13    5   31
   13    4   32
   13    3   33
   13    2   34
   13    1   35
   13    0   36
   12   37    0
   12   36    1
   12   35    2
   12   34    3
   12   33    4
   12   32    5
   12   31    6
   12   30    7
   12   29    8
   12   28    9
   12   27   10
   12   26   11
   12   25   12
   12   24   13
   12   23   14
   12   22   15
   12   21   16
   12   20   17
   12   19   18
   12   18   19
   12   17   20
   12   16   21
   12   15   22
   12   14   23
   12   13   24
   12   12   25
   12   11   26
   12   10   27
   12    9   28
   12    8   29
   12    7   30
   12    6   31
   12    5   32
   12    4   33
   12    3   34
   12    2   35
   12    1   36
   12    0   37
   11   38    0
   11   37    1
   11   36    2
   11   35    3
   11   34    4
   11   33    5
   11   32    6
   11   31    7
   11   30    8
   11   29    9
   11   28   10
   11   27   11
   11   26   12
   11   25   13
   11   24   14
   11   23   15
   11   22   16
   11   21   17
   11   20   18
   11   19   19
   11   18   20
   11   17   21
   11   16   22
   11   15   23
   11   14   24
   11   13   25
   11   12   26
   11   11   27
   11   10   28
   11    9   29
   11    8   30
   11    7   31
   11    6   32
   11    5   33
   11    4   34
   11    3   35
   11    2   36
   11    1   37
   11    0   38
   10   39    0
   10   38    1
   10   37    2
   10   36    3
   10   35    4
   10   34    5
   10   33    6
   10   32    7
   10   31    8
   10   30    9
   10   29   10
   10   28   11
   10   27   12
   10   26   13
   10   25   14
   10   24   15
   10   23   16
   10   22   17
   10   21   18
   10   20   19
   10   19   20
   10   18   21
   10   17   22
   10   16   23
   10   15   24
   10   14   25
   10   13   26
   10   12   27
   10   11   28
   10   10   29
   10    9   30
   10    8   31
   10    7   32
   10    6   33
   10    5   34
   10    4   35
   10    3   36
   10    2   37
   10    1   38
   10    0   39
    9   40    0
    9   39    1
    9   38    2
    9   37    3
    9   36    4
    9   35    5
    9   34    6
    9   33    7
    9   32    8
    9   31    9
    9   30   10
    9   29   11
    9   28   12
    9   27   13
    9   26   14
    9   25   15
    9   24   16
    9   23   17
    9   22   18
    9   21   19
    9   20   20
    9   19   21
    9   18   22
    9   17   23
    9   16   24
    9   15   25
    9   14   26
    9   13   27
    9   12   28
    9   11   29
    9   10   30
    9    9   31
    9    8   32
    9    7   33
    9    6   34
    9    5   35
    9    4   36
    9    3   37
    9    2   38
    9    1   39
    9    0   40
    8   41    0
    8   40    1
    8   39    2
    8   38    3
    8   37    4
    8   36    5
    8   35    6
    8   34    7
    8   33    8
    8   32    9
    8   31   10
    8   30   11
    8   29   12
    8   28   13
    8   27   14
    8   26   15
    8   25   16
    8   24   17
    8   23   18
    8   22   19
    8   21   20
    8   20   21
    8   19   22
    8   18   23
    8   17   24
    8   16   25
    8   15   26
    8   14   27
    8   13   28
    8   12   29
    8   11   30
    8   10   31
    8    9   32
    8    8   33
    8    7   34
    8    6   35
    8    5   36
    8    4   37
    8    3   38
    8    2   39
    8    1   40
    8    0   41
    7   42    0
    7   41    1
    7   40    2
    7   39    3
    7   38    4
    7   37    5
    7   36    6
    7   35    7
    7   34    8
    7   33    9
    7   32   10
    7   31   11
    7   30   12
    7   29   13
    7   28   14
    7   27   15
    7   26   16
    7   25   17
    7   24   18
    7   23   19
    7   22   20
    7   21   21
    7   20   22
    7   19   23
    7   18   24
    7   17   25
    7   16   26
    7   15   27
    7   14   28
    7   13   29
    7   12   30
    7   11   31
    7   10   32
    7    9   33
    7    8   34
    7    7   35
    7    6   36
    7    5   37
    7    4   38
    7    3   39
    7    2   40
    7    1   41
    7    0   42
    6   43    0
    6   42    1
    6   41    2
    6   40    3
    6   39    4
    6   38    5
    6   37    6
    6   36    7
    6   35    8
    6   34    9
    6   33   10
    6   32   11
    6   31   12
    6   30   13
    6   29   14
    6   28   15
    6   27   16
    6   26   17
    6   25   18
    6   24   19
    6   23   20
    6   22   21
    6   21   22
    6   20   23
    6   19   24
    6   18   25
    6   17   26
    6   16   27
    6   15   28
    6   14   29
    6   13   30
    6   12   31
    6   11   32
    6   10   33
    6    9   34
    6    8   35
    6    7   36
    6    6   37
    6    5   38
    6    4   39
    6    3   40
    6    2   41
    6    1   42
    6    0   43
    5   44    0
    5   43    1
    5   42    2
    5   41    3
    5   40    4
    5   39    5
    5   38    6
    5   37    7
    5   36    8
    5   35    9
    5   34   10
    5   33   11
    5   32   12
    5   31   13
    5   30   14
    5   29   15
    5   28   16
    5   27   17
    5   26   18
    5   25   19
    5   24   20
    5   23   21
    5   22   22
    5   21   23
    5   20   24
    5   19   25
    5   18   26
    5   17   27
    5   16   28
    5   15   29
    5   14   30
    5   13   31
    5   12   32
    5   11   33
    5   10   34
    5    9   35
    5    8   36
    5    7   37
    5    6   38
    5    5   39
    5    4   40
    5    3   41
    5    2   42
    5    1   43
    5    0   44
    4   45    0
    4   44    1
    4   43    2
    4   42    3
    4   41    4
    4   40    5
    4   39    6
    4   38    7
    4   37    8
    4   36    9
    4   35   10
    4   34   11
    4   33   12
    4   32   13
    4   31   14
    4   30   15
    4   29   16
    4   28   17
    4   27   18
    4   26   19
    4   25   20
    4   24   21
    4   23   22
    4   22   23
    4   21   24
    4   20   25
    4   19   26
    4   18   27
    4   17   28
    4   16   29
    4   15   30
    4   14   31
    4   13   32
    4   12   33
    4   11   34
    4   10   35
    4    9   36
    4    8   37
    4    7   38
    4    6   39
    4    5   40
    4    4   41
    4    3   42
    4    2   43
    4    1   44
    4    0   45
    3   46    0
    3   45    1
    3   44    2
    3   43    3
    3   42    4
    3   41    5
    3   40    6
    3   39    7
    3   38    8
    3   37    9
    3   36   10
    3   35   11
    3   34   12
    3   33   13
    3   32   14
    3   31   15
    3   30   16
    3   29   17
    3   28   18
    3   27   19
    3   26   20
    3   25   21
    3   24   22
    3   23   23
    3   22   24
    3   21   25
    3   20   26
    3   19   27
    3   18   28
    3   17   29
    3   16   30
    3   15   31
    3   14   32
    3   13   33
    3   12   34
    3   11   35
    3   10   36
    3    9   37
    3    8   38
    3    7   39
    3    6   40
    3    5   41
    3    4   42
    3    3   43
    3    2   44
    3    1   45
    3    0   46
    2   47    0
    2   46    1
    2   45    2
    2   44    3
    2   43    4
    2   42    5
    2   41    6
    2   40    7
    2   39    8
    2   38    9
    2   37   10
    2   36   11
    2   35   12
    2   34   13
    2   33   14
    2   32   15
    2   31   16
    2   30   17
    2   29   18
    2   28   19
    2   27   20
    2   26   21
    2   25   22
    2   24   23
    2   23   24
    2   22   25
    2   21   26
    2   20   27
    2   19   28
    2   18   29
    2   17   30
    2   16   31
    2   15   32
    2   14   33
    2   13   34
    2   12   35
    2   11   36
    2   10   37
    2    9   38
    2    8   39
    2    7   40
    2    6   41
    2    5   42
    2    4   43
    2    3   44
    2    2   45
    2    1   46
    2    0   47
    1   48    0
    1   47    1
    1   46    2
    1   45    3
    1   44    4
    1   43    5
    1   42    6
    1   41    7
    1   40    8
    1   39    9
    1   38   10
    1   37   11
    1   36   12
    1   35   13
    1   34   14
    1   33   15
    1   32   16
    1   31   17
    1   30   18
    1   29   19
    1   28   20
    1   27   21
    1   26   22
    1   25   23
    1   24   24
    1   23   25
    1   22   26
    1   21   27
    1   20   28
    1   19   29
    1   18   30
    1   17   31
    1   16   32
    1   15   33
    1   14   34
    1   13   35
    1   12   36
    1   11   37
    1   10   38
    1    9   39
    1    8   40
    1    7   41
    1    6   42
    1    5   43
    1    4   44
    1    3   45
    1    2   46
    1    1   47
    1    0   48
    0   49    0
    0   48    1
    0   47    2
    0   46    3
    0   45    4
    0   44    5
    0   43    6
    0   42    7
    0   41    8
    0   40    9
    0   39   10
    0   38   11
    0   37   12
    0   36   13
    0   35   14
    0   34   15
    0   33   16
    0   32   17
    0   31   18
    0   30   19
    0   29   20
    0   28   21
    0   27   22
    0   26   23
    0   25   24
    0   24   25
    0   23   26
    0   22   27
    0   21   28
    0   20   29
    0   19   30
    0   18   31
    0   17   32
    0   16   33
    0   15   34
    0   14   35
    0   13   36
    0   12   37
    0   11   38
    0   10   39
    0    9   40
    0    8   41
    0    7   42
    0    6   43
    0    5   44
    0    4   45
    0    3   46
    0    2   47
    0    1   48
    0    0   49
