# Supplementary material for: Using a Failing Human Ventricular Cardiomyocyte Model to Re-Evaluate Ca2+ Cycling, Voltage Dependence, and Spark Characteristics
Source: Biomolecules. 2024 Oct 28;14(11):1371. doi: 10.3390/biom14111371 (PMC11591732; doi:10.3390/biom14111371)
Supplement: Supplementary file 1 [file biomolecules-14-01371-s001.zip › ECC_GPU_WT/plot_IDL_3_State_RyR/UR4_49_vector.txt]

   49    0    0    0 

   48    1    0    0 

   48    0    1    0 

   48    0    0    1 

   47    2    0    0 

   47    1    1    0 

   47    1    0    1 

   47    0    2    0 

   47    0    1    1 

   47    0    0    2 

   46    3    0    0 

   46    2    1    0 

   46    2    0    1 

   46    1    2    0 

   46    1    1    1 

   46    1    0    2 

   46    0    3    0 

   46    0    2    1 

   46    0    1    2 

   46    0    0    3 

   45    4    0    0 

   45    3    1    0 

   45    3    0    1 

   45    2    2    0 

   45    2    1    1 

   45    2    0    2 

   45    1    3    0 

   45    1    2    1 

   45    1    1    2 

   45    1    0    3 

   45    0    4    0 

   45    0    3    1 

   45    0    2    2 

   45    0    1    3 

   45    0    0    4 

   44    5    0    0 

   44    4    1    0 

   44    4    0    1 

   44    3    2    0 

   44    3    1    1 

   44    3    0    2 

   44    2    3    0 

   44    2    2    1 

   44    2    1    2 

   44    2    0    3 

   44    1    4    0 

   44    1    3    1 

   44    1    2    2 

   44    1    1    3 

   44    1    0    4 

   44    0    5    0 

   44    0    4    1 

   44    0    3    2 

   44    0    2    3 

   44    0    1    4 

   44    0    0    5 

   43    6    0    0 

   43    5    1    0 

   43    5    0    1 

   43    4    2    0 

   43    4    1    1 

   43    4    0    2 

   43    3    3    0 

   43    3    2    1 

   43    3    1    2 

   43    3    0    3 

   43    2    4    0 

   43    2    3    1 

   43    2    2    2 

   43    2    1    3 

   43    2    0    4 

   43    1    5    0 

   43    1    4    1 

   43    1    3    2 

   43    1    2    3 

   43    1    1    4 

   43    1    0    5 

   43    0    6    0 

   43    0    5    1 

   43    0    4    2 

   43    0    3    3 

   43    0    2    4 

   43    0    1    5 

   43    0    0    6 

   42    7    0    0 

   42    6    1    0 

   42    6    0    1 

   42    5    2    0 

   42    5    1    1 

   42    5    0    2 

   42    4    3    0 

   42    4    2    1 

   42    4    1    2 

   42    4    0    3 

   42    3    4    0 

   42    3    3    1 

   42    3    2    2 

   42    3    1    3 

   42    3    0    4 

   42    2    5    0 

   42    2    4    1 

   42    2    3    2 

   42    2    2    3 

   42    2    1    4 

   42    2    0    5 

   42    1    6    0 

   42    1    5    1 

   42    1    4    2 

   42    1    3    3 

   42    1    2    4 

   42    1    1    5 

   42    1    0    6 

   42    0    7    0 

   42    0    6    1 

   42    0    5    2 

   42    0    4    3 

   42    0    3    4 

   42    0    2    5 

   42    0    1    6 

   42    0    0    7 

   41    8    0    0 

   41    7    1    0 

   41    7    0    1 

   41    6    2    0 

   41    6    1    1 

   41    6    0    2 

   41    5    3    0 

   41    5    2    1 

   41    5    1    2 

   41    5    0    3 

   41    4    4    0 

   41    4    3    1 

   41    4    2    2 

   41    4    1    3 

   41    4    0    4 

   41    3    5    0 

   41    3    4    1 

   41    3    3    2 

   41    3    2    3 

   41    3    1    4 

   41    3    0    5 

   41    2    6    0 

   41    2    5    1 

   41    2    4    2 

   41    2    3    3 

   41    2    2    4 

   41    2    1    5 

   41    2    0    6 

   41    1    7    0 

   41    1    6    1 

   41    1    5    2 

   41    1    4    3 

   41    1    3    4 

   41    1    2    5 

   41    1    1    6 

   41    1    0    7 

   41    0    8    0 

   41    0    7    1 

   41    0    6    2 

   41    0    5    3 

   41    0    4    4 

   41    0    3    5 

   41    0    2    6 

   41    0    1    7 

   41    0    0    8 

   40    9    0    0 

   40    8    1    0 

   40    8    0    1 

   40    7    2    0 

   40    7    1    1 

   40    7    0    2 

   40    6    3    0 

   40    6    2    1 

   40    6    1    2 

   40    6    0    3 

   40    5    4    0 

   40    5    3    1 

   40    5    2    2 

   40    5    1    3 

   40    5    0    4 

   40    4    5    0 

   40    4    4    1 

   40    4    3    2 

   40    4    2    3 

   40    4    1    4 

   40    4    0    5 

   40    3    6    0 

   40    3    5    1 

   40    3    4    2 

   40    3    3    3 

   40    3    2    4 

   40    3    1    5 

   40    3    0    6 

   40    2    7    0 

   40    2    6    1 

   40    2    5    2 

   40    2    4    3 

   40    2    3    4 

   40    2    2    5 

   40    2    1    6 

   40    2    0    7 

   40    1    8    0 

   40    1    7    1 

   40    1    6    2 

   40    1    5    3 

   40    1    4    4 

   40    1    3    5 

   40    1    2    6 

   40    1    1    7 

   40    1    0    8 

   40    0    9    0 

   40    0    8    1 

   40    0    7    2 

   40    0    6    3 

   40    0    5    4 

   40    0    4    5 

   40    0    3    6 

   40    0    2    7 

   40    0    1    8 

   40    0    0    9 

   39   10    0    0 

   39    9    1    0 

   39    9    0    1 

   39    8    2    0 

   39    8    1    1 

   39    8    0    2 

   39    7    3    0 

   39    7    2    1 

   39    7    1    2 

   39    7    0    3 

   39    6    4    0 

   39    6    3    1 

   39    6    2    2 

   39    6    1    3 

   39    6    0    4 

   39    5    5    0 

   39    5    4    1 

   39    5    3    2 

   39    5    2    3 

   39    5    1    4 

   39    5    0    5 

   39    4    6    0 

   39    4    5    1 

   39    4    4    2 

   39    4    3    3 

   39    4    2    4 

   39    4    1    5 

   39    4    0    6 

   39    3    7    0 

   39    3    6    1 

   39    3    5    2 

   39    3    4    3 

   39    3    3    4 

   39    3    2    5 

   39    3    1    6 

   39    3    0    7 

   39    2    8    0 

   39    2    7    1 

   39    2    6    2 

   39    2    5    3 

   39    2    4    4 

   39    2    3    5 

   39    2    2    6 

   39    2    1    7 

   39    2    0    8 

   39    1    9    0 

   39    1    8    1 

   39    1    7    2 

   39    1    6    3 

   39    1    5    4 

   39    1    4    5 

   39    1    3    6 

   39    1    2    7 

   39    1    1    8 

   39    1    0    9 

   39    0   10    0 

   39    0    9    1 

   39    0    8    2 

   39    0    7    3 

   39    0    6    4 

   39    0    5    5 

   39    0    4    6 

   39    0    3    7 

   39    0    2    8 

   39    0    1    9 

   39    0    0   10 

   38   11    0    0 

   38   10    1    0 

   38   10    0    1 

   38    9    2    0 

   38    9    1    1 

   38    9    0    2 

   38    8    3    0 

   38    8    2    1 

   38    8    1    2 

   38    8    0    3 

   38    7    4    0 

   38    7    3    1 

   38    7    2    2 

   38    7    1    3 

   38    7    0    4 

   38    6    5    0 

   38    6    4    1 

   38    6    3    2 

   38    6    2    3 

   38    6    1    4 

   38    6    0    5 

   38    5    6    0 

   38    5    5    1 

   38    5    4    2 

   38    5    3    3 

   38    5    2    4 

   38    5    1    5 

   38    5    0    6 

   38    4    7    0 

   38    4    6    1 

   38    4    5    2 

   38    4    4    3 

   38    4    3    4 

   38    4    2    5 

   38    4    1    6 

   38    4    0    7 

   38    3    8    0 

   38    3    7    1 

   38    3    6    2 

   38    3    5    3 

   38    3    4    4 

   38    3    3    5 

   38    3    2    6 

   38    3    1    7 

   38    3    0    8 

   38    2    9    0 

   38    2    8    1 

   38    2    7    2 

   38    2    6    3 

   38    2    5    4 

   38    2    4    5 

   38    2    3    6 

   38    2    2    7 

   38    2    1    8 

   38    2    0    9 

   38    1   10    0 

   38    1    9    1 

   38    1    8    2 

   38    1    7    3 

   38    1    6    4 

   38    1    5    5 

   38    1    4    6 

   38    1    3    7 

   38    1    2    8 

   38    1    1    9 

   38    1    0   10 

   38    0   11    0 

   38    0   10    1 

   38    0    9    2 

   38    0    8    3 

   38    0    7    4 

   38    0    6    5 

   38    0    5    6 

   38    0    4    7 

   38    0    3    8 

   38    0    2    9 

   38    0    1   10 

   38    0    0   11 

   37   12    0    0 

   37   11    1    0 

   37   11    0    1 

   37   10    2    0 

   37   10    1    1 

   37   10    0    2 

   37    9    3    0 

   37    9    2    1 

   37    9    1    2 

   37    9    0    3 

   37    8    4    0 

   37    8    3    1 

   37    8    2    2 

   37    8    1    3 

   37    8    0    4 

   37    7    5    0 

   37    7    4    1 

   37    7    3    2 

   37    7    2    3 

   37    7    1    4 

   37    7    0    5 

   37    6    6    0 

   37    6    5    1 

   37    6    4    2 

   37    6    3    3 

   37    6    2    4 

   37    6    1    5 

   37    6    0    6 

   37    5    7    0 

   37    5    6    1 

   37    5    5    2 

   37    5    4    3 

   37    5    3    4 

   37    5    2    5 

   37    5    1    6 

   37    5    0    7 

   37    4    8    0 

   37    4    7    1 

   37    4    6    2 

   37    4    5    3 

   37    4    4    4 

   37    4    3    5 

   37    4    2    6 

   37    4    1    7 

   37    4    0    8 

   37    3    9    0 

   37    3    8    1 

   37    3    7    2 

   37    3    6    3 

   37    3    5    4 

   37    3    4    5 

   37    3    3    6 

   37    3    2    7 

   37    3    1    8 

   37    3    0    9 

   37    2   10    0 

   37    2    9    1 

   37    2    8    2 

   37    2    7    3 

   37    2    6    4 

   37    2    5    5 

   37    2    4    6 

   37    2    3    7 

   37    2    2    8 

   37    2    1    9 

   37    2    0   10 

   37    1   11    0 

   37    1   10    1 

   37    1    9    2 

   37    1    8    3 

   37    1    7    4 

   37    1    6    5 

   37    1    5    6 

   37    1    4    7 

   37    1    3    8 

   37    1    2    9 

   37    1    1   10 

   37    1    0   11 

   37    0   12    0 

   37    0   11    1 

   37    0   10    2 

   37    0    9    3 

   37    0    8    4 

   37    0    7    5 

   37    0    6    6 

   37    0    5    7 

   37    0    4    8 

   37    0    3    9 

   37    0    2   10 

   37    0    1   11 

   37    0    0   12 

   36   13    0    0 

   36   12    1    0 

   36   12    0    1 

   36   11    2    0 

   36   11    1    1 

   36   11    0    2 

   36   10    3    0 

   36   10    2    1 

   36   10    1    2 

   36   10    0    3 

   36    9    4    0 

   36    9    3    1 

   36    9    2    2 

   36    9    1    3 

   36    9    0    4 

   36    8    5    0 

   36    8    4    1 

   36    8    3    2 

   36    8    2    3 

   36    8    1    4 

   36    8    0    5 

   36    7    6    0 

   36    7    5    1 

   36    7    4    2 

   36    7    3    3 

   36    7    2    4 

   36    7    1    5 

   36    7    0    6 

   36    6    7    0 

   36    6    6    1 

   36    6    5    2 

   36    6    4    3 

   36    6    3    4 

   36    6    2    5 

   36    6    1    6 

   36    6    0    7 

   36    5    8    0 

   36    5    7    1 

   36    5    6    2 

   36    5    5    3 

   36    5    4    4 

   36    5    3    5 

   36    5    2    6 

   36    5    1    7 

   36    5    0    8 

   36    4    9    0 

   36    4    8    1 

   36    4    7    2 

   36    4    6    3 

   36    4    5    4 

   36    4    4    5 

   36    4    3    6 

   36    4    2    7 

   36    4    1    8 

   36    4    0    9 

   36    3   10    0 

   36    3    9    1 

   36    3    8    2 

   36    3    7    3 

   36    3    6    4 

   36    3    5    5 

   36    3    4    6 

   36    3    3    7 

   36    3    2    8 

   36    3    1    9 

   36    3    0   10 

   36    2   11    0 

   36    2   10    1 

   36    2    9    2 

   36    2    8    3 

   36    2    7    4 

   36    2    6    5 

   36    2    5    6 

   36    2    4    7 

   36    2    3    8 

   36    2    2    9 

   36    2    1   10 

   36    2    0   11 

   36    1   12    0 

   36    1   11    1 

   36    1   10    2 

   36    1    9    3 

   36    1    8    4 

   36    1    7    5 

   36    1    6    6 

   36    1    5    7 

   36    1    4    8 

   36    1    3    9 

   36    1    2   10 

   36    1    1   11 

   36    1    0   12 

   36    0   13    0 

   36    0   12    1 

   36    0   11    2 

   36    0   10    3 

   36    0    9    4 

   36    0    8    5 

   36    0    7    6 

   36    0    6    7 

   36    0    5    8 

   36    0    4    9 

   36    0    3   10 

   36    0    2   11 

   36    0    1   12 

   36    0    0   13 

   35   14    0    0 

   35   13    1    0 

   35   13    0    1 

   35   12    2    0 

   35   12    1    1 

   35   12    0    2 

   35   11    3    0 

   35   11    2    1 

   35   11    1    2 

   35   11    0    3 

   35   10    4    0 

   35   10    3    1 

   35   10    2    2 

   35   10    1    3 

   35   10    0    4 

   35    9    5    0 

   35    9    4    1 

   35    9    3    2 

   35    9    2    3 

   35    9    1    4 

   35    9    0    5 

   35    8    6    0 

   35    8    5    1 

   35    8    4    2 

   35    8    3    3 

   35    8    2    4 

   35    8    1    5 

   35    8    0    6 

   35    7    7    0 

   35    7    6    1 

   35    7    5    2 

   35    7    4    3 

   35    7    3    4 

   35    7    2    5 

   35    7    1    6 

   35    7    0    7 

   35    6    8    0 

   35    6    7    1 

   35    6    6    2 

   35    6    5    3 

   35    6    4    4 

   35    6    3    5 

   35    6    2    6 

   35    6    1    7 

   35    6    0    8 

   35    5    9    0 

   35    5    8    1 

   35    5    7    2 

   35    5    6    3 

   35    5    5    4 

   35    5    4    5 

   35    5    3    6 

   35    5    2    7 

   35    5    1    8 

   35    5    0    9 

   35    4   10    0 

   35    4    9    1 

   35    4    8    2 

   35    4    7    3 

   35    4    6    4 

   35    4    5    5 

   35    4    4    6 

   35    4    3    7 

   35    4    2    8 

   35    4    1    9 

   35    4    0   10 

   35    3   11    0 

   35    3   10    1 

   35    3    9    2 

   35    3    8    3 

   35    3    7    4 

   35    3    6    5 

   35    3    5    6 

   35    3    4    7 

   35    3    3    8 

   35    3    2    9 

   35    3    1   10 

   35    3    0   11 

   35    2   12    0 

   35    2   11    1 

   35    2   10    2 

   35    2    9    3 

   35    2    8    4 

   35    2    7    5 

   35    2    6    6 

   35    2    5    7 

   35    2    4    8 

   35    2    3    9 

   35    2    2   10 

   35    2    1   11 

   35    2    0   12 

   35    1   13    0 

   35    1   12    1 

   35    1   11    2 

   35    1   10    3 

   35    1    9    4 

   35    1    8    5 

   35    1    7    6 

   35    1    6    7 

   35    1    5    8 

   35    1    4    9 

   35    1    3   10 

   35    1    2   11 

   35    1    1   12 

   35    1    0   13 

   35    0   14    0 

   35    0   13    1 

   35    0   12    2 

   35    0   11    3 

   35    0   10    4 

   35    0    9    5 

   35    0    8    6 

   35    0    7    7 

   35    0    6    8 

   35    0    5    9 

   35    0    4   10 

   35    0    3   11 

   35    0    2   12 

   35    0    1   13 

   35    0    0   14 

   34   15    0    0 

   34   14    1    0 

   34   14    0    1 

   34   13    2    0 

   34   13    1    1 

   34   13    0    2 

   34   12    3    0 

   34   12    2    1 

   34   12    1    2 

   34   12    0    3 

   34   11    4    0 

   34   11    3    1 

   34   11    2    2 

   34   11    1    3 

   34   11    0    4 

   34   10    5    0 

   34   10    4    1 

   34   10    3    2 

   34   10    2    3 

   34   10    1    4 

   34   10    0    5 

   34    9    6    0 

   34    9    5    1 

   34    9    4    2 

   34    9    3    3 

   34    9    2    4 

   34    9    1    5 

   34    9    0    6 

   34    8    7    0 

   34    8    6    1 

   34    8    5    2 

   34    8    4    3 

   34    8    3    4 

   34    8    2    5 

   34    8    1    6 

   34    8    0    7 

   34    7    8    0 

   34    7    7    1 

   34    7    6    2 

   34    7    5    3 

   34    7    4    4 

   34    7    3    5 

   34    7    2    6 

   34    7    1    7 

   34    7    0    8 

   34    6    9    0 

   34    6    8    1 

   34    6    7    2 

   34    6    6    3 

   34    6    5    4 

   34    6    4    5 

   34    6    3    6 

   34    6    2    7 

   34    6    1    8 

   34    6    0    9 

   34    5   10    0 

   34    5    9    1 

   34    5    8    2 

   34    5    7    3 

   34    5    6    4 

   34    5    5    5 

   34    5    4    6 

   34    5    3    7 

   34    5    2    8 

   34    5    1    9 

   34    5    0   10 

   34    4   11    0 

   34    4   10    1 

   34    4    9    2 

   34    4    8    3 

   34    4    7    4 

   34    4    6    5 

   34    4    5    6 

   34    4    4    7 

   34    4    3    8 

   34    4    2    9 

   34    4    1   10 

   34    4    0   11 

   34    3   12    0 

   34    3   11    1 

   34    3   10    2 

   34    3    9    3 

   34    3    8    4 

   34    3    7    5 

   34    3    6    6 

   34    3    5    7 

   34    3    4    8 

   34    3    3    9 

   34    3    2   10 

   34    3    1   11 

   34    3    0   12 

   34    2   13    0 

   34    2   12    1 

   34    2   11    2 

   34    2   10    3 

   34    2    9    4 

   34    2    8    5 

   34    2    7    6 

   34    2    6    7 

   34    2    5    8 

   34    2    4    9 

   34    2    3   10 

   34    2    2   11 

   34    2    1   12 

   34    2    0   13 

   34    1   14    0 

   34    1   13    1 

   34    1   12    2 

   34    1   11    3 

   34    1   10    4 

   34    1    9    5 

   34    1    8    6 

   34    1    7    7 

   34    1    6    8 

   34    1    5    9 

   34    1    4   10 

   34    1    3   11 

   34    1    2   12 

   34    1    1   13 

   34    1    0   14 

   34    0   15    0 

   34    0   14    1 

   34    0   13    2 

   34    0   12    3 

   34    0   11    4 

   34    0   10    5 

   34    0    9    6 

   34    0    8    7 

   34    0    7    8 

   34    0    6    9 

   34    0    5   10 

   34    0    4   11 

   34    0    3   12 

   34    0    2   13 

   34    0    1   14 

   34    0    0   15 

   33   16    0    0 

   33   15    1    0 

   33   15    0    1 

   33   14    2    0 

   33   14    1    1 

   33   14    0    2 

   33   13    3    0 

   33   13    2    1 

   33   13    1    2 

   33   13    0    3 

   33   12    4    0 

   33   12    3    1 

   33   12    2    2 

   33   12    1    3 

   33   12    0    4 

   33   11    5    0 

   33   11    4    1 

   33   11    3    2 

   33   11    2    3 

   33   11    1    4 

   33   11    0    5 

   33   10    6    0 

   33   10    5    1 

   33   10    4    2 

   33   10    3    3 

   33   10    2    4 

   33   10    1    5 

   33   10    0    6 

   33    9    7    0 

   33    9    6    1 

   33    9    5    2 

   33    9    4    3 

   33    9    3    4 

   33    9    2    5 

   33    9    1    6 

   33    9    0    7 

   33    8    8    0 

   33    8    7    1 

   33    8    6    2 

   33    8    5    3 

   33    8    4    4 

   33    8    3    5 

   33    8    2    6 

   33    8    1    7 

   33    8    0    8 

   33    7    9    0 

   33    7    8    1 

   33    7    7    2 

   33    7    6    3 

   33    7    5    4 

   33    7    4    5 

   33    7    3    6 

   33    7    2    7 

   33    7    1    8 

   33    7    0    9 

   33    6   10    0 

   33    6    9    1 

   33    6    8    2 

   33    6    7    3 

   33    6    6    4 

   33    6    5    5 

   33    6    4    6 

   33    6    3    7 

   33    6    2    8 

   33    6    1    9 

   33    6    0   10 

   33    5   11    0 

   33    5   10    1 

   33    5    9    2 

   33    5    8    3 

   33    5    7    4 

   33    5    6    5 

   33    5    5    6 

   33    5    4    7 

   33    5    3    8 

   33    5    2    9 

   33    5    1   10 

   33    5    0   11 

   33    4   12    0 

   33    4   11    1 

   33    4   10    2 

   33    4    9    3 

   33    4    8    4 

   33    4    7    5 

   33    4    6    6 

   33    4    5    7 

   33    4    4    8 

   33    4    3    9 

   33    4    2   10 

   33    4    1   11 

   33    4    0   12 

   33    3   13    0 

   33    3   12    1 

   33    3   11    2 

   33    3   10    3 

   33    3    9    4 

   33    3    8    5 

   33    3    7    6 

   33    3    6    7 

   33    3    5    8 

   33    3    4    9 

   33    3    3   10 

   33    3    2   11 

   33    3    1   12 

   33    3    0   13 

   33    2   14    0 

   33    2   13    1 

   33    2   12    2 

   33    2   11    3 

   33    2   10    4 

   33    2    9    5 

   33    2    8    6 

   33    2    7    7 

   33    2    6    8 

   33    2    5    9 

   33    2    4   10 

   33    2    3   11 

   33    2    2   12 

   33    2    1   13 

   33    2    0   14 

   33    1   15    0 

   33    1   14    1 

   33    1   13    2 

   33    1   12    3 

   33    1   11    4 

   33    1   10    5 

   33    1    9    6 

   33    1    8    7 

   33    1    7    8 

   33    1    6    9 

   33    1    5   10 

   33    1    4   11 

   33    1    3   12 

   33    1    2   13 

   33    1    1   14 

   33    1    0   15 

   33    0   16    0 

   33    0   15    1 

   33    0   14    2 

   33    0   13    3 

   33    0   12    4 

   33    0   11    5 

   33    0   10    6 

   33    0    9    7 

   33    0    8    8 

   33    0    7    9 

   33    0    6   10 

   33    0    5   11 

   33    0    4   12 

   33    0    3   13 

   33    0    2   14 

   33    0    1   15 

   33    0    0   16 

   32   17    0    0 

   32   16    1    0 

   32   16    0    1 

   32   15    2    0 

   32   15    1    1 

   32   15    0    2 

   32   14    3    0 

   32   14    2    1 

   32   14    1    2 

   32   14    0    3 

   32   13    4    0 

   32   13    3    1 

   32   13    2    2 

   32   13    1    3 

   32   13    0    4 

   32   12    5    0 

   32   12    4    1 

   32   12    3    2 

   32   12    2    3 

   32   12    1    4 

   32   12    0    5 

   32   11    6    0 

   32   11    5    1 

   32   11    4    2 

   32   11    3    3 

   32   11    2    4 

   32   11    1    5 

   32   11    0    6 

   32   10    7    0 

   32   10    6    1 

   32   10    5    2 

   32   10    4    3 

   32   10    3    4 

   32   10    2    5 

   32   10    1    6 

   32   10    0    7 

   32    9    8    0 

   32    9    7    1 

   32    9    6    2 

   32    9    5    3 

   32    9    4    4 

   32    9    3    5 

   32    9    2    6 

   32    9    1    7 

   32    9    0    8 

   32    8    9    0 

   32    8    8    1 

   32    8    7    2 

   32    8    6    3 

   32    8    5    4 

   32    8    4    5 

   32    8    3    6 

   32    8    2    7 

   32    8    1    8 

   32    8    0    9 

   32    7   10    0 

   32    7    9    1 

   32    7    8    2 

   32    7    7    3 

   32    7    6    4 

   32    7    5    5 

   32    7    4    6 

   32    7    3    7 

   32    7    2    8 

   32    7    1    9 

   32    7    0   10 

   32    6   11    0 

   32    6   10    1 

   32    6    9    2 

   32    6    8    3 

   32    6    7    4 

   32    6    6    5 

   32    6    5    6 

   32    6    4    7 

   32    6    3    8 

   32    6    2    9 

   32    6    1   10 

   32    6    0   11 

   32    5   12    0 

   32    5   11    1 

   32    5   10    2 

   32    5    9    3 

   32    5    8    4 

   32    5    7    5 

   32    5    6    6 

   32    5    5    7 

   32    5    4    8 

   32    5    3    9 

   32    5    2   10 

   32    5    1   11 

   32    5    0   12 

   32    4   13    0 

   32    4   12    1 

   32    4   11    2 

   32    4   10    3 

   32    4    9    4 

   32    4    8    5 

   32    4    7    6 

   32    4    6    7 

   32    4    5    8 

   32    4    4    9 

   32    4    3   10 

   32    4    2   11 

   32    4    1   12 

   32    4    0   13 

   32    3   14    0 

   32    3   13    1 

   32    3   12    2 

   32    3   11    3 

   32    3   10    4 

   32    3    9    5 

   32    3    8    6 

   32    3    7    7 

   32    3    6    8 

   32    3    5    9 

   32    3    4   10 

   32    3    3   11 

   32    3    2   12 

   32    3    1   13 

   32    3    0   14 

   32    2   15    0 

   32    2   14    1 

   32    2   13    2 

   32    2   12    3 

   32    2   11    4 

   32    2   10    5 

   32    2    9    6 

   32    2    8    7 

   32    2    7    8 

   32    2    6    9 

   32    2    5   10 

   32    2    4   11 

   32    2    3   12 

   32    2    2   13 

   32    2    1   14 

   32    2    0   15 

   32    1   16    0 

   32    1   15    1 

   32    1   14    2 

   32    1   13    3 

   32    1   12    4 

   32    1   11    5 

   32    1   10    6 

   32    1    9    7 

   32    1    8    8 

   32    1    7    9 

   32    1    6   10 

   32    1    5   11 

   32    1    4   12 

   32    1    3   13 

   32    1    2   14 

   32    1    1   15 

   32    1    0   16 

   32    0   17    0 

   32    0   16    1 

   32    0   15    2 

   32    0   14    3 

   32    0   13    4 

   32    0   12    5 

   32    0   11    6 

   32    0   10    7 

   32    0    9    8 

   32    0    8    9 

   32    0    7   10 

   32    0    6   11 

   32    0    5   12 

   32    0    4   13 

   32    0    3   14 

   32    0    2   15 

   32    0    1   16 

   32    0    0   17 

   31   18    0    0 

   31   17    1    0 

   31   17    0    1 

   31   16    2    0 

   31   16    1    1 

   31   16    0    2 

   31   15    3    0 

   31   15    2    1 

   31   15    1    2 

   31   15    0    3 

   31   14    4    0 

   31   14    3    1 

   31   14    2    2 

   31   14    1    3 

   31   14    0    4 

   31   13    5    0 

   31   13    4    1 

   31   13    3    2 

   31   13    2    3 

   31   13    1    4 

   31   13    0    5 

   31   12    6    0 

   31   12    5    1 

   31   12    4    2 

   31   12    3    3 

   31   12    2    4 

   31   12    1    5 

   31   12    0    6 

   31   11    7    0 

   31   11    6    1 

   31   11    5    2 

   31   11    4    3 

   31   11    3    4 

   31   11    2    5 

   31   11    1    6 

   31   11    0    7 

   31   10    8    0 

   31   10    7    1 

   31   10    6    2 

   31   10    5    3 

   31   10    4    4 

   31   10    3    5 

   31   10    2    6 

   31   10    1    7 

   31   10    0    8 

   31    9    9    0 

   31    9    8    1 

   31    9    7    2 

   31    9    6    3 

   31    9    5    4 

   31    9    4    5 

   31    9    3    6 

   31    9    2    7 

   31    9    1    8 

   31    9    0    9 

   31    8   10    0 

   31    8    9    1 

   31    8    8    2 

   31    8    7    3 

   31    8    6    4 

   31    8    5    5 

   31    8    4    6 

   31    8    3    7 

   31    8    2    8 

   31    8    1    9 

   31    8    0   10 

   31    7   11    0 

   31    7   10    1 

   31    7    9    2 

   31    7    8    3 

   31    7    7    4 

   31    7    6    5 

   31    7    5    6 

   31    7    4    7 

   31    7    3    8 

   31    7    2    9 

   31    7    1   10 

   31    7    0   11 

   31    6   12    0 

   31    6   11    1 

   31    6   10    2 

   31    6    9    3 

   31    6    8    4 

   31    6    7    5 

   31    6    6    6 

   31    6    5    7 

   31    6    4    8 

   31    6    3    9 

   31    6    2   10 

   31    6    1   11 

   31    6    0   12 

   31    5   13    0 

   31    5   12    1 

   31    5   11    2 

   31    5   10    3 

   31    5    9    4 

   31    5    8    5 

   31    5    7    6 

   31    5    6    7 

   31    5    5    8 

   31    5    4    9 

   31    5    3   10 

   31    5    2   11 

   31    5    1   12 

   31    5    0   13 

   31    4   14    0 

   31    4   13    1 

   31    4   12    2 

   31    4   11    3 

   31    4   10    4 

   31    4    9    5 

   31    4    8    6 

   31    4    7    7 

   31    4    6    8 

   31    4    5    9 

   31    4    4   10 

   31    4    3   11 

   31    4    2   12 

   31    4    1   13 

   31    4    0   14 

   31    3   15    0 

   31    3   14    1 

   31    3   13    2 

   31    3   12    3 

   31    3   11    4 

   31    3   10    5 

   31    3    9    6 

   31    3    8    7 

   31    3    7    8 

   31    3    6    9 

   31    3    5   10 

   31    3    4   11 

   31    3    3   12 

   31    3    2   13 

   31    3    1   14 

   31    3    0   15 

   31    2   16    0 

   31    2   15    1 

   31    2   14    2 

   31    2   13    3 

   31    2   12    4 

   31    2   11    5 

   31    2   10    6 

   31    2    9    7 

   31    2    8    8 

   31    2    7    9 

   31    2    6   10 

   31    2    5   11 

   31    2    4   12 

   31    2    3   13 

   31    2    2   14 

   31    2    1   15 

   31    2    0   16 

   31    1   17    0 

   31    1   16    1 

   31    1   15    2 

   31    1   14    3 

   31    1   13    4 

   31    1   12    5 

   31    1   11    6 

   31    1   10    7 

   31    1    9    8 

   31    1    8    9 

   31    1    7   10 

   31    1    6   11 

   31    1    5   12 

   31    1    4   13 

   31    1    3   14 

   31    1    2   15 

   31    1    1   16 

   31    1    0   17 

   31    0   18    0 

   31    0   17    1 

   31    0   16    2 

   31    0   15    3 

   31    0   14    4 

   31    0   13    5 

   31    0   12    6 

   31    0   11    7 

   31    0   10    8 

   31    0    9    9 

   31    0    8   10 

   31    0    7   11 

   31    0    6   12 

   31    0    5   13 

   31    0    4   14 

   31    0    3   15 

   31    0    2   16 

   31    0    1   17 

   31    0    0   18 

   30   19    0    0 

   30   18    1    0 

   30   18    0    1 

   30   17    2    0 

   30   17    1    1 

   30   17    0    2 

   30   16    3    0 

   30   16    2    1 

   30   16    1    2 

   30   16    0    3 

   30   15    4    0 

   30   15    3    1 

   30   15    2    2 

   30   15    1    3 

   30   15    0    4 

   30   14    5    0 

   30   14    4    1 

   30   14    3    2 

   30   14    2    3 

   30   14    1    4 

   30   14    0    5 

   30   13    6    0 

   30   13    5    1 

   30   13    4    2 

   30   13    3    3 

   30   13    2    4 

   30   13    1    5 

   30   13    0    6 

   30   12    7    0 

   30   12    6    1 

   30   12    5    2 

   30   12    4    3 

   30   12    3    4 

   30   12    2    5 

   30   12    1    6 

   30   12    0    7 

   30   11    8    0 

   30   11    7    1 

   30   11    6    2 

   30   11    5    3 

   30   11    4    4 

   30   11    3    5 

   30   11    2    6 

   30   11    1    7 

   30   11    0    8 

   30   10    9    0 

   30   10    8    1 

   30   10    7    2 

   30   10    6    3 

   30   10    5    4 

   30   10    4    5 

   30   10    3    6 

   30   10    2    7 

   30   10    1    8 

   30   10    0    9 

   30    9   10    0 

   30    9    9    1 

   30    9    8    2 

   30    9    7    3 

   30    9    6    4 

   30    9    5    5 

   30    9    4    6 

   30    9    3    7 

   30    9    2    8 

   30    9    1    9 

   30    9    0   10 

   30    8   11    0 

   30    8   10    1 

   30    8    9    2 

   30    8    8    3 

   30    8    7    4 

   30    8    6    5 

   30    8    5    6 

   30    8    4    7 

   30    8    3    8 

   30    8    2    9 

   30    8    1   10 

   30    8    0   11 

   30    7   12    0 

   30    7   11    1 

   30    7   10    2 

   30    7    9    3 

   30    7    8    4 

   30    7    7    5 

   30    7    6    6 

   30    7    5    7 

   30    7    4    8 

   30    7    3    9 

   30    7    2   10 

   30    7    1   11 

   30    7    0   12 

   30    6   13    0 

   30    6   12    1 

   30    6   11    2 

   30    6   10    3 

   30    6    9    4 

   30    6    8    5 

   30    6    7    6 

   30    6    6    7 

   30    6    5    8 

   30    6    4    9 

   30    6    3   10 

   30    6    2   11 

   30    6    1   12 

   30    6    0   13 

   30    5   14    0 

   30    5   13    1 

   30    5   12    2 

   30    5   11    3 

   30    5   10    4 

   30    5    9    5 

   30    5    8    6 

   30    5    7    7 

   30    5    6    8 

   30    5    5    9 

   30    5    4   10 

   30    5    3   11 

   30    5    2   12 

   30    5    1   13 

   30    5    0   14 

   30    4   15    0 

   30    4   14    1 

   30    4   13    2 

   30    4   12    3 

   30    4   11    4 

   30    4   10    5 

   30    4    9    6 

   30    4    8    7 

   30    4    7    8 

   30    4    6    9 

   30    4    5   10 

   30    4    4   11 

   30    4    3   12 

   30    4    2   13 

   30    4    1   14 

   30    4    0   15 

   30    3   16    0 

   30    3   15    1 

   30    3   14    2 

   30    3   13    3 

   30    3   12    4 

   30    3   11    5 

   30    3   10    6 

   30    3    9    7 

   30    3    8    8 

   30    3    7    9 

   30    3    6   10 

   30    3    5   11 

   30    3    4   12 

   30    3    3   13 

   30    3    2   14 

   30    3    1   15 

   30    3    0   16 

   30    2   17    0 

   30    2   16    1 

   30    2   15    2 

   30    2   14    3 

   30    2   13    4 

   30    2   12    5 

   30    2   11    6 

   30    2   10    7 

   30    2    9    8 

   30    2    8    9 

   30    2    7   10 

   30    2    6   11 

   30    2    5   12 

   30    2    4   13 

   30    2    3   14 

   30    2    2   15 

   30    2    1   16 

   30    2    0   17 

   30    1   18    0 

   30    1   17    1 

   30    1   16    2 

   30    1   15    3 

   30    1   14    4 

   30    1   13    5 

   30    1   12    6 

   30    1   11    7 

   30    1   10    8 

   30    1    9    9 

   30    1    8   10 

   30    1    7   11 

   30    1    6   12 

   30    1    5   13 

   30    1    4   14 

   30    1    3   15 

   30    1    2   16 

   30    1    1   17 

   30    1    0   18 

   30    0   19    0 

   30    0   18    1 

   30    0   17    2 

   30    0   16    3 

   30    0   15    4 

   30    0   14    5 

   30    0   13    6 

   30    0   12    7 

   30    0   11    8 

   30    0   10    9 

   30    0    9   10 

   30    0    8   11 

   30    0    7   12 

   30    0    6   13 

   30    0    5   14 

   30    0    4   15 

   30    0    3   16 

   30    0    2   17 

   30    0    1   18 

   30    0    0   19 

   29   20    0    0 

   29   19    1    0 

   29   19    0    1 

   29   18    2    0 

   29   18    1    1 

   29   18    0    2 

   29   17    3    0 

   29   17    2    1 

   29   17    1    2 

   29   17    0    3 

   29   16    4    0 

   29   16    3    1 

   29   16    2    2 

   29   16    1    3 

   29   16    0    4 

   29   15    5    0 

   29   15    4    1 

   29   15    3    2 

   29   15    2    3 

   29   15    1    4 

   29   15    0    5 

   29   14    6    0 

   29   14    5    1 

   29   14    4    2 

   29   14    3    3 

   29   14    2    4 

   29   14    1    5 

   29   14    0    6 

   29   13    7    0 

   29   13    6    1 

   29   13    5    2 

   29   13    4    3 

   29   13    3    4 

   29   13    2    5 

   29   13    1    6 

   29   13    0    7 

   29   12    8    0 

   29   12    7    1 

   29   12    6    2 

   29   12    5    3 

   29   12    4    4 

   29   12    3    5 

   29   12    2    6 

   29   12    1    7 

   29   12    0    8 

   29   11    9    0 

   29   11    8    1 

   29   11    7    2 

   29   11    6    3 

   29   11    5    4 

   29   11    4    5 

   29   11    3    6 

   29   11    2    7 

   29   11    1    8 

   29   11    0    9 

   29   10   10    0 

   29   10    9    1 

   29   10    8    2 

   29   10    7    3 

   29   10    6    4 

   29   10    5    5 

   29   10    4    6 

   29   10    3    7 

   29   10    2    8 

   29   10    1    9 

   29   10    0   10 

   29    9   11    0 

   29    9   10    1 

   29    9    9    2 

   29    9    8    3 

   29    9    7    4 

   29    9    6    5 

   29    9    5    6 

   29    9    4    7 

   29    9    3    8 

   29    9    2    9 

   29    9    1   10 

   29    9    0   11 

   29    8   12    0 

   29    8   11    1 

   29    8   10    2 

   29    8    9    3 

   29    8    8    4 

   29    8    7    5 

   29    8    6    6 

   29    8    5    7 

   29    8    4    8 

   29    8    3    9 

   29    8    2   10 

   29    8    1   11 

   29    8    0   12 

   29    7   13    0 

   29    7   12    1 

   29    7   11    2 

   29    7   10    3 

   29    7    9    4 

   29    7    8    5 

   29    7    7    6 

   29    7    6    7 

   29    7    5    8 

   29    7    4    9 

   29    7    3   10 

   29    7    2   11 

   29    7    1   12 

   29    7    0   13 

   29    6   14    0 

   29    6   13    1 

   29    6   12    2 

   29    6   11    3 

   29    6   10    4 

   29    6    9    5 

   29    6    8    6 

   29    6    7    7 

   29    6    6    8 

   29    6    5    9 

   29    6    4   10 

   29    6    3   11 

   29    6    2   12 

   29    6    1   13 

   29    6    0   14 

   29    5   15    0 

   29    5   14    1 

   29    5   13    2 

   29    5   12    3 

   29    5   11    4 

   29    5   10    5 

   29    5    9    6 

   29    5    8    7 

   29    5    7    8 

   29    5    6    9 

   29    5    5   10 

   29    5    4   11 

   29    5    3   12 

   29    5    2   13 

   29    5    1   14 

   29    5    0   15 

   29    4   16    0 

   29    4   15    1 

   29    4   14    2 

   29    4   13    3 

   29    4   12    4 

   29    4   11    5 

   29    4   10    6 

   29    4    9    7 

   29    4    8    8 

   29    4    7    9 

   29    4    6   10 

   29    4    5   11 

   29    4    4   12 

   29    4    3   13 

   29    4    2   14 

   29    4    1   15 

   29    4    0   16 

   29    3   17    0 

   29    3   16    1 

   29    3   15    2 

   29    3   14    3 

   29    3   13    4 

   29    3   12    5 

   29    3   11    6 

   29    3   10    7 

   29    3    9    8 

   29    3    8    9 

   29    3    7   10 

   29    3    6   11 

   29    3    5   12 

   29    3    4   13 

   29    3    3   14 

   29    3    2   15 

   29    3    1   16 

   29    3    0   17 

   29    2   18    0 

   29    2   17    1 

   29    2   16    2 

   29    2   15    3 

   29    2   14    4 

   29    2   13    5 

   29    2   12    6 

   29    2   11    7 

   29    2   10    8 

   29    2    9    9 

   29    2    8   10 

   29    2    7   11 

   29    2    6   12 

   29    2    5   13 

   29    2    4   14 

   29    2    3   15 

   29    2    2   16 

   29    2    1   17 

   29    2    0   18 

   29    1   19    0 

   29    1   18    1 

   29    1   17    2 

   29    1   16    3 

   29    1   15    4 

   29    1   14    5 

   29    1   13    6 

   29    1   12    7 

   29    1   11    8 

   29    1   10    9 

   29    1    9   10 

   29    1    8   11 

   29    1    7   12 

   29    1    6   13 

   29    1    5   14 

   29    1    4   15 

   29    1    3   16 

   29    1    2   17 

   29    1    1   18 

   29    1    0   19 

   29    0   20    0 

   29    0   19    1 

   29    0   18    2 

   29    0   17    3 

   29    0   16    4 

   29    0   15    5 

   29    0   14    6 

   29    0   13    7 

   29    0   12    8 

   29    0   11    9 

   29    0   10   10 

   29    0    9   11 

   29    0    8   12 

   29    0    7   13 

   29    0    6   14 

   29    0    5   15 

   29    0    4   16 

   29    0    3   17 

   29    0    2   18 

   29    0    1   19 

   29    0    0   20 

   28   21    0    0 

   28   20    1    0 

   28   20    0    1 

   28   19    2    0 

   28   19    1    1 

   28   19    0    2 

   28   18    3    0 

   28   18    2    1 

   28   18    1    2 

   28   18    0    3 

   28   17    4    0 

   28   17    3    1 

   28   17    2    2 

   28   17    1    3 

   28   17    0    4 

   28   16    5    0 

   28   16    4    1 

   28   16    3    2 

   28   16    2    3 

   28   16    1    4 

   28   16    0    5 

   28   15    6    0 

   28   15    5    1 

   28   15    4    2 

   28   15    3    3 

   28   15    2    4 

   28   15    1    5 

   28   15    0    6 

   28   14    7    0 

   28   14    6    1 

   28   14    5    2 

   28   14    4    3 

   28   14    3    4 

   28   14    2    5 

   28   14    1    6 

   28   14    0    7 

   28   13    8    0 

   28   13    7    1 

   28   13    6    2 

   28   13    5    3 

   28   13    4    4 

   28   13    3    5 

   28   13    2    6 

   28   13    1    7 

   28   13    0    8 

   28   12    9    0 

   28   12    8    1 

   28   12    7    2 

   28   12    6    3 

   28   12    5    4 

   28   12    4    5 

   28   12    3    6 

   28   12    2    7 

   28   12    1    8 

   28   12    0    9 

   28   11   10    0 

   28   11    9    1 

   28   11    8    2 

   28   11    7    3 

   28   11    6    4 

   28   11    5    5 

   28   11    4    6 

   28   11    3    7 

   28   11    2    8 

   28   11    1    9 

   28   11    0   10 

   28   10   11    0 

   28   10   10    1 

   28   10    9    2 

   28   10    8    3 

   28   10    7    4 

   28   10    6    5 

   28   10    5    6 

   28   10    4    7 

   28   10    3    8 

   28   10    2    9 

   28   10    1   10 

   28   10    0   11 

   28    9   12    0 

   28    9   11    1 

   28    9   10    2 

   28    9    9    3 

   28    9    8    4 

   28    9    7    5 

   28    9    6    6 

   28    9    5    7 

   28    9    4    8 

   28    9    3    9 

   28    9    2   10 

   28    9    1   11 

   28    9    0   12 

   28    8   13    0 

   28    8   12    1 

   28    8   11    2 

   28    8   10    3 

   28    8    9    4 

   28    8    8    5 

   28    8    7    6 

   28    8    6    7 

   28    8    5    8 

   28    8    4    9 

   28    8    3   10 

   28    8    2   11 

   28    8    1   12 

   28    8    0   13 

   28    7   14    0 

   28    7   13    1 

   28    7   12    2 

   28    7   11    3 

   28    7   10    4 

   28    7    9    5 

   28    7    8    6 

   28    7    7    7 

   28    7    6    8 

   28    7    5    9 

   28    7    4   10 

   28    7    3   11 

   28    7    2   12 

   28    7    1   13 

   28    7    0   14 

   28    6   15    0 

   28    6   14    1 

   28    6   13    2 

   28    6   12    3 

   28    6   11    4 

   28    6   10    5 

   28    6    9    6 

   28    6    8    7 

   28    6    7    8 

   28    6    6    9 

   28    6    5   10 

   28    6    4   11 

   28    6    3   12 

   28    6    2   13 

   28    6    1   14 

   28    6    0   15 

   28    5   16    0 

   28    5   15    1 

   28    5   14    2 

   28    5   13    3 

   28    5   12    4 

   28    5   11    5 

   28    5   10    6 

   28    5    9    7 

   28    5    8    8 

   28    5    7    9 

   28    5    6   10 

   28    5    5   11 

   28    5    4   12 

   28    5    3   13 

   28    5    2   14 

   28    5    1   15 

   28    5    0   16 

   28    4   17    0 

   28    4   16    1 

   28    4   15    2 

   28    4   14    3 

   28    4   13    4 

   28    4   12    5 

   28    4   11    6 

   28    4   10    7 

   28    4    9    8 

   28    4    8    9 

   28    4    7   10 

   28    4    6   11 

   28    4    5   12 

   28    4    4   13 

   28    4    3   14 

   28    4    2   15 

   28    4    1   16 

   28    4    0   17 

   28    3   18    0 

   28    3   17    1 

   28    3   16    2 

   28    3   15    3 

   28    3   14    4 

   28    3   13    5 

   28    3   12    6 

   28    3   11    7 

   28    3   10    8 

   28    3    9    9 

   28    3    8   10 

   28    3    7   11 

   28    3    6   12 

   28    3    5   13 

   28    3    4   14 

   28    3    3   15 

   28    3    2   16 

   28    3    1   17 

   28    3    0   18 

   28    2   19    0 

   28    2   18    1 

   28    2   17    2 

   28    2   16    3 

   28    2   15    4 

   28    2   14    5 

   28    2   13    6 

   28    2   12    7 

   28    2   11    8 

   28    2   10    9 

   28    2    9   10 

   28    2    8   11 

   28    2    7   12 

   28    2    6   13 

   28    2    5   14 

   28    2    4   15 

   28    2    3   16 

   28    2    2   17 

   28    2    1   18 

   28    2    0   19 

   28    1   20    0 

   28    1   19    1 

   28    1   18    2 

   28    1   17    3 

   28    1   16    4 

   28    1   15    5 

   28    1   14    6 

   28    1   13    7 

   28    1   12    8 

   28    1   11    9 

   28    1   10   10 

   28    1    9   11 

   28    1    8   12 

   28    1    7   13 

   28    1    6   14 

   28    1    5   15 

   28    1    4   16 

   28    1    3   17 

   28    1    2   18 

   28    1    1   19 

   28    1    0   20 

   28    0   21    0 

   28    0   20    1 

   28    0   19    2 

   28    0   18    3 

   28    0   17    4 

   28    0   16    5 

   28    0   15    6 

   28    0   14    7 

   28    0   13    8 

   28    0   12    9 

   28    0   11   10 

   28    0   10   11 

   28    0    9   12 

   28    0    8   13 

   28    0    7   14 

   28    0    6   15 

   28    0    5   16 

   28    0    4   17 

   28    0    3   18 

   28    0    2   19 

   28    0    1   20 

   28    0    0   21 

   27   22    0    0 

   27   21    1    0 

   27   21    0    1 

   27   20    2    0 

   27   20    1    1 

   27   20    0    2 

   27   19    3    0 

   27   19    2    1 

   27   19    1    2 

   27   19    0    3 

   27   18    4    0 

   27   18    3    1 

   27   18    2    2 

   27   18    1    3 

   27   18    0    4 

   27   17    5    0 

   27   17    4    1 

   27   17    3    2 

   27   17    2    3 

   27   17    1    4 

   27   17    0    5 

   27   16    6    0 

   27   16    5    1 

   27   16    4    2 

   27   16    3    3 

   27   16    2    4 

   27   16    1    5 

   27   16    0    6 

   27   15    7    0 

   27   15    6    1 

   27   15    5    2 

   27   15    4    3 

   27   15    3    4 

   27   15    2    5 

   27   15    1    6 

   27   15    0    7 

   27   14    8    0 

   27   14    7    1 

   27   14    6    2 

   27   14    5    3 

   27   14    4    4 

   27   14    3    5 

   27   14    2    6 

   27   14    1    7 

   27   14    0    8 

   27   13    9    0 

   27   13    8    1 

   27   13    7    2 

   27   13    6    3 

   27   13    5    4 

   27   13    4    5 

   27   13    3    6 

   27   13    2    7 

   27   13    1    8 

   27   13    0    9 

   27   12   10    0 

   27   12    9    1 

   27   12    8    2 

   27   12    7    3 

   27   12    6    4 

   27   12    5    5 

   27   12    4    6 

   27   12    3    7 

   27   12    2    8 

   27   12    1    9 

   27   12    0   10 

   27   11   11    0 

   27   11   10    1 

   27   11    9    2 

   27   11    8    3 

   27   11    7    4 

   27   11    6    5 

   27   11    5    6 

   27   11    4    7 

   27   11    3    8 

   27   11    2    9 

   27   11    1   10 

   27   11    0   11 

   27   10   12    0 

   27   10   11    1 

   27   10   10    2 

   27   10    9    3 

   27   10    8    4 

   27   10    7    5 

   27   10    6    6 

   27   10    5    7 

   27   10    4    8 

   27   10    3    9 

   27   10    2   10 

   27   10    1   11 

   27   10    0   12 

   27    9   13    0 

   27    9   12    1 

   27    9   11    2 

   27    9   10    3 

   27    9    9    4 

   27    9    8    5 

   27    9    7    6 

   27    9    6    7 

   27    9    5    8 

   27    9    4    9 

   27    9    3   10 

   27    9    2   11 

   27    9    1   12 

   27    9    0   13 

   27    8   14    0 

   27    8   13    1 

   27    8   12    2 

   27    8   11    3 

   27    8   10    4 

   27    8    9    5 

   27    8    8    6 

   27    8    7    7 

   27    8    6    8 

   27    8    5    9 

   27    8    4   10 

   27    8    3   11 

   27    8    2   12 

   27    8    1   13 

   27    8    0   14 

   27    7   15    0 

   27    7   14    1 

   27    7   13    2 

   27    7   12    3 

   27    7   11    4 

   27    7   10    5 

   27    7    9    6 

   27    7    8    7 

   27    7    7    8 

   27    7    6    9 

   27    7    5   10 

   27    7    4   11 

   27    7    3   12 

   27    7    2   13 

   27    7    1   14 

   27    7    0   15 

   27    6   16    0 

   27    6   15    1 

   27    6   14    2 

   27    6   13    3 

   27    6   12    4 

   27    6   11    5 

   27    6   10    6 

   27    6    9    7 

   27    6    8    8 

   27    6    7    9 

   27    6    6   10 

   27    6    5   11 

   27    6    4   12 

   27    6    3   13 

   27    6    2   14 

   27    6    1   15 

   27    6    0   16 

   27    5   17    0 

   27    5   16    1 

   27    5   15    2 

   27    5   14    3 

   27    5   13    4 

   27    5   12    5 

   27    5   11    6 

   27    5   10    7 

   27    5    9    8 

   27    5    8    9 

   27    5    7   10 

   27    5    6   11 

   27    5    5   12 

   27    5    4   13 

   27    5    3   14 

   27    5    2   15 

   27    5    1   16 

   27    5    0   17 

   27    4   18    0 

   27    4   17    1 

   27    4   16    2 

   27    4   15    3 

   27    4   14    4 

   27    4   13    5 

   27    4   12    6 

   27    4   11    7 

   27    4   10    8 

   27    4    9    9 

   27    4    8   10 

   27    4    7   11 

   27    4    6   12 

   27    4    5   13 

   27    4    4   14 

   27    4    3   15 

   27    4    2   16 

   27    4    1   17 

   27    4    0   18 

   27    3   19    0 

   27    3   18    1 

   27    3   17    2 

   27    3   16    3 

   27    3   15    4 

   27    3   14    5 

   27    3   13    6 

   27    3   12    7 

   27    3   11    8 

   27    3   10    9 

   27    3    9   10 

   27    3    8   11 

   27    3    7   12 

   27    3    6   13 

   27    3    5   14 

   27    3    4   15 

   27    3    3   16 

   27    3    2   17 

   27    3    1   18 

   27    3    0   19 

   27    2   20    0 

   27    2   19    1 

   27    2   18    2 

   27    2   17    3 

   27    2   16    4 

   27    2   15    5 

   27    2   14    6 

   27    2   13    7 

   27    2   12    8 

   27    2   11    9 

   27    2   10   10 

   27    2    9   11 

   27    2    8   12 

   27    2    7   13 

   27    2    6   14 

   27    2    5   15 

   27    2    4   16 

   27    2    3   17 

   27    2    2   18 

   27    2    1   19 

   27    2    0   20 

   27    1   21    0 

   27    1   20    1 

   27    1   19    2 

   27    1   18    3 

   27    1   17    4 

   27    1   16    5 

   27    1   15    6 

   27    1   14    7 

   27    1   13    8 

   27    1   12    9 

   27    1   11   10 

   27    1   10   11 

   27    1    9   12 

   27    1    8   13 

   27    1    7   14 

   27    1    6   15 

   27    1    5   16 

   27    1    4   17 

   27    1    3   18 

   27    1    2   19 

   27    1    1   20 

   27    1    0   21 

   27    0   22    0 

   27    0   21    1 

   27    0   20    2 

   27    0   19    3 

   27    0   18    4 

   27    0   17    5 

   27    0   16    6 

   27    0   15    7 

   27    0   14    8 

   27    0   13    9 

   27    0   12   10 

   27    0   11   11 

   27    0   10   12 

   27    0    9   13 

   27    0    8   14 

   27    0    7   15 

   27    0    6   16 

   27    0    5   17 

   27    0    4   18 

   27    0    3   19 

   27    0    2   20 

   27    0    1   21 

   27    0    0   22 

   26   23    0    0 

   26   22    1    0 

   26   22    0    1 

   26   21    2    0 

   26   21    1    1 

   26   21    0    2 

   26   20    3    0 

   26   20    2    1 

   26   20    1    2 

   26   20    0    3 

   26   19    4    0 

   26   19    3    1 

   26   19    2    2 

   26   19    1    3 

   26   19    0    4 

   26   18    5    0 

   26   18    4    1 

   26   18    3    2 

   26   18    2    3 

   26   18    1    4 

   26   18    0    5 

   26   17    6    0 

   26   17    5    1 

   26   17    4    2 

   26   17    3    3 

   26   17    2    4 

   26   17    1    5 

   26   17    0    6 

   26   16    7    0 

   26   16    6    1 

   26   16    5    2 

   26   16    4    3 

   26   16    3    4 

   26   16    2    5 

   26   16    1    6 

   26   16    0    7 

   26   15    8    0 

   26   15    7    1 

   26   15    6    2 

   26   15    5    3 

   26   15    4    4 

   26   15    3    5 

   26   15    2    6 

   26   15    1    7 

   26   15    0    8 

   26   14    9    0 

   26   14    8    1 

   26   14    7    2 

   26   14    6    3 

   26   14    5    4 

   26   14    4    5 

   26   14    3    6 

   26   14    2    7 

   26   14    1    8 

   26   14    0    9 

   26   13   10    0 

   26   13    9    1 

   26   13    8    2 

   26   13    7    3 

   26   13    6    4 

   26   13    5    5 

   26   13    4    6 

   26   13    3    7 

   26   13    2    8 

   26   13    1    9 

   26   13    0   10 

   26   12   11    0 

   26   12   10    1 

   26   12    9    2 

   26   12    8    3 

   26   12    7    4 

   26   12    6    5 

   26   12    5    6 

   26   12    4    7 

   26   12    3    8 

   26   12    2    9 

   26   12    1   10 

   26   12    0   11 

   26   11   12    0 

   26   11   11    1 

   26   11   10    2 

   26   11    9    3 

   26   11    8    4 

   26   11    7    5 

   26   11    6    6 

   26   11    5    7 

   26   11    4    8 

   26   11    3    9 

   26   11    2   10 

   26   11    1   11 

   26   11    0   12 

   26   10   13    0 

   26   10   12    1 

   26   10   11    2 

   26   10   10    3 

   26   10    9    4 

   26   10    8    5 

   26   10    7    6 

   26   10    6    7 

   26   10    5    8 

   26   10    4    9 

   26   10    3   10 

   26   10    2   11 

   26   10    1   12 

   26   10    0   13 

   26    9   14    0 

   26    9   13    1 

   26    9   12    2 

   26    9   11    3 

   26    9   10    4 

   26    9    9    5 

   26    9    8    6 

   26    9    7    7 

   26    9    6    8 

   26    9    5    9 

   26    9    4   10 

   26    9    3   11 

   26    9    2   12 

   26    9    1   13 

   26    9    0   14 

   26    8   15    0 

   26    8   14    1 

   26    8   13    2 

   26    8   12    3 

   26    8   11    4 

   26    8   10    5 

   26    8    9    6 

   26    8    8    7 

   26    8    7    8 

   26    8    6    9 

   26    8    5   10 

   26    8    4   11 

   26    8    3   12 

   26    8    2   13 

   26    8    1   14 

   26    8    0   15 

   26    7   16    0 

   26    7   15    1 

   26    7   14    2 

   26    7   13    3 

   26    7   12    4 

   26    7   11    5 

   26    7   10    6 

   26    7    9    7 

   26    7    8    8 

   26    7    7    9 

   26    7    6   10 

   26    7    5   11 

   26    7    4   12 

   26    7    3   13 

   26    7    2   14 

   26    7    1   15 

   26    7    0   16 

   26    6   17    0 

   26    6   16    1 

   26    6   15    2 

   26    6   14    3 

   26    6   13    4 

   26    6   12    5 

   26    6   11    6 

   26    6   10    7 

   26    6    9    8 

   26    6    8    9 

   26    6    7   10 

   26    6    6   11 

   26    6    5   12 

   26    6    4   13 

   26    6    3   14 

   26    6    2   15 

   26    6    1   16 

   26    6    0   17 

   26    5   18    0 

   26    5   17    1 

   26    5   16    2 

   26    5   15    3 

   26    5   14    4 

   26    5   13    5 

   26    5   12    6 

   26    5   11    7 

   26    5   10    8 

   26    5    9    9 

   26    5    8   10 

   26    5    7   11 

   26    5    6   12 

   26    5    5   13 

   26    5    4   14 

   26    5    3   15 

   26    5    2   16 

   26    5    1   17 

   26    5    0   18 

   26    4   19    0 

   26    4   18    1 

   26    4   17    2 

   26    4   16    3 

   26    4   15    4 

   26    4   14    5 

   26    4   13    6 

   26    4   12    7 

   26    4   11    8 

   26    4   10    9 

   26    4    9   10 

   26    4    8   11 

   26    4    7   12 

   26    4    6   13 

   26    4    5   14 

   26    4    4   15 

   26    4    3   16 

   26    4    2   17 

   26    4    1   18 

   26    4    0   19 

   26    3   20    0 

   26    3   19    1 

   26    3   18    2 

   26    3   17    3 

   26    3   16    4 

   26    3   15    5 

   26    3   14    6 

   26    3   13    7 

   26    3   12    8 

   26    3   11    9 

   26    3   10   10 

   26    3    9   11 

   26    3    8   12 

   26    3    7   13 

   26    3    6   14 

   26    3    5   15 

   26    3    4   16 

   26    3    3   17 

   26    3    2   18 

   26    3    1   19 

   26    3    0   20 

   26    2   21    0 

   26    2   20    1 

   26    2   19    2 

   26    2   18    3 

   26    2   17    4 

   26    2   16    5 

   26    2   15    6 

   26    2   14    7 

   26    2   13    8 

   26    2   12    9 

   26    2   11   10 

   26    2   10   11 

   26    2    9   12 

   26    2    8   13 

   26    2    7   14 

   26    2    6   15 

   26    2    5   16 

   26    2    4   17 

   26    2    3   18 

   26    2    2   19 

   26    2    1   20 

   26    2    0   21 

   26    1   22    0 

   26    1   21    1 

   26    1   20    2 

   26    1   19    3 

   26    1   18    4 

   26    1   17    5 

   26    1   16    6 

   26    1   15    7 

   26    1   14    8 

   26    1   13    9 

   26    1   12   10 

   26    1   11   11 

   26    1   10   12 

   26    1    9   13 

   26    1    8   14 

   26    1    7   15 

   26    1    6   16 

   26    1    5   17 

   26    1    4   18 

   26    1    3   19 

   26    1    2   20 

   26    1    1   21 

   26    1    0   22 

   26    0   23    0 

   26    0   22    1 

   26    0   21    2 

   26    0   20    3 

   26    0   19    4 

   26    0   18    5 

   26    0   17    6 

   26    0   16    7 

   26    0   15    8 

   26    0   14    9 

   26    0   13   10 

   26    0   12   11 

   26    0   11   12 

   26    0   10   13 

   26    0    9   14 

   26    0    8   15 

   26    0    7   16 

   26    0    6   17 

   26    0    5   18 

   26    0    4   19 

   26    0    3   20 

   26    0    2   21 

   26    0    1   22 

   26    0    0   23 

   25   24    0    0 

   25   23    1    0 

   25   23    0    1 

   25   22    2    0 

   25   22    1    1 

   25   22    0    2 

   25   21    3    0 

   25   21    2    1 

   25   21    1    2 

   25   21    0    3 

   25   20    4    0 

   25   20    3    1 

   25   20    2    2 

   25   20    1    3 

   25   20    0    4 

   25   19    5    0 

   25   19    4    1 

   25   19    3    2 

   25   19    2    3 

   25   19    1    4 

   25   19    0    5 

   25   18    6    0 

   25   18    5    1 

   25   18    4    2 

   25   18    3    3 

   25   18    2    4 

   25   18    1    5 

   25   18    0    6 

   25   17    7    0 

   25   17    6    1 

   25   17    5    2 

   25   17    4    3 

   25   17    3    4 

   25   17    2    5 

   25   17    1    6 

   25   17    0    7 

   25   16    8    0 

   25   16    7    1 

   25   16    6    2 

   25   16    5    3 

   25   16    4    4 

   25   16    3    5 

   25   16    2    6 

   25   16    1    7 

   25   16    0    8 

   25   15    9    0 

   25   15    8    1 

   25   15    7    2 

   25   15    6    3 

   25   15    5    4 

   25   15    4    5 

   25   15    3    6 

   25   15    2    7 

   25   15    1    8 

   25   15    0    9 

   25   14   10    0 

   25   14    9    1 

   25   14    8    2 

   25   14    7    3 

   25   14    6    4 

   25   14    5    5 

   25   14    4    6 

   25   14    3    7 

   25   14    2    8 

   25   14    1    9 

   25   14    0   10 

   25   13   11    0 

   25   13   10    1 

   25   13    9    2 

   25   13    8    3 

   25   13    7    4 

   25   13    6    5 

   25   13    5    6 

   25   13    4    7 

   25   13    3    8 

   25   13    2    9 

   25   13    1   10 

   25   13    0   11 

   25   12   12    0 

   25   12   11    1 

   25   12   10    2 

   25   12    9    3 

   25   12    8    4 

   25   12    7    5 

   25   12    6    6 

   25   12    5    7 

   25   12    4    8 

   25   12    3    9 

   25   12    2   10 

   25   12    1   11 

   25   12    0   12 

   25   11   13    0 

   25   11   12    1 

   25   11   11    2 

   25   11   10    3 

   25   11    9    4 

   25   11    8    5 

   25   11    7    6 

   25   11    6    7 

   25   11    5    8 

   25   11    4    9 

   25   11    3   10 

   25   11    2   11 

   25   11    1   12 

   25   11    0   13 

   25   10   14    0 

   25   10   13    1 

   25   10   12    2 

   25   10   11    3 

   25   10   10    4 

   25   10    9    5 

   25   10    8    6 

   25   10    7    7 

   25   10    6    8 

   25   10    5    9 

   25   10    4   10 

   25   10    3   11 

   25   10    2   12 

   25   10    1   13 

   25   10    0   14 

   25    9   15    0 

   25    9   14    1 

   25    9   13    2 

   25    9   12    3 

   25    9   11    4 

   25    9   10    5 

   25    9    9    6 

   25    9    8    7 

   25    9    7    8 

   25    9    6    9 

   25    9    5   10 

   25    9    4   11 

   25    9    3   12 

   25    9    2   13 

   25    9    1   14 

   25    9    0   15 

   25    8   16    0 

   25    8   15    1 

   25    8   14    2 

   25    8   13    3 

   25    8   12    4 

   25    8   11    5 

   25    8   10    6 

   25    8    9    7 

   25    8    8    8 

   25    8    7    9 

   25    8    6   10 

   25    8    5   11 

   25    8    4   12 

   25    8    3   13 

   25    8    2   14 

   25    8    1   15 

   25    8    0   16 

   25    7   17    0 

   25    7   16    1 

   25    7   15    2 

   25    7   14    3 

   25    7   13    4 

   25    7   12    5 

   25    7   11    6 

   25    7   10    7 

   25    7    9    8 

   25    7    8    9 

   25    7    7   10 

   25    7    6   11 

   25    7    5   12 

   25    7    4   13 

   25    7    3   14 

   25    7    2   15 

   25    7    1   16 

   25    7    0   17 

   25    6   18    0 

   25    6   17    1 

   25    6   16    2 

   25    6   15    3 

   25    6   14    4 

   25    6   13    5 

   25    6   12    6 

   25    6   11    7 

   25    6   10    8 

   25    6    9    9 

   25    6    8   10 

   25    6    7   11 

   25    6    6   12 

   25    6    5   13 

   25    6    4   14 

   25    6    3   15 

   25    6    2   16 

   25    6    1   17 

   25    6    0   18 

   25    5   19    0 

   25    5   18    1 

   25    5   17    2 

   25    5   16    3 

   25    5   15    4 

   25    5   14    5 

   25    5   13    6 

   25    5   12    7 

   25    5   11    8 

   25    5   10    9 

   25    5    9   10 

   25    5    8   11 

   25    5    7   12 

   25    5    6   13 

   25    5    5   14 

   25    5    4   15 

   25    5    3   16 

   25    5    2   17 

   25    5    1   18 

   25    5    0   19 

   25    4   20    0 

   25    4   19    1 

   25    4   18    2 

   25    4   17    3 

   25    4   16    4 

   25    4   15    5 

   25    4   14    6 

   25    4   13    7 

   25    4   12    8 

   25    4   11    9 

   25    4   10   10 

   25    4    9   11 

   25    4    8   12 

   25    4    7   13 

   25    4    6   14 

   25    4    5   15 

   25    4    4   16 

   25    4    3   17 

   25    4    2   18 

   25    4    1   19 

   25    4    0   20 

   25    3   21    0 

   25    3   20    1 

   25    3   19    2 

   25    3   18    3 

   25    3   17    4 

   25    3   16    5 

   25    3   15    6 

   25    3   14    7 

   25    3   13    8 

   25    3   12    9 

   25    3   11   10 

   25    3   10   11 

   25    3    9   12 

   25    3    8   13 

   25    3    7   14 

   25    3    6   15 

   25    3    5   16 

   25    3    4   17 

   25    3    3   18 

   25    3    2   19 

   25    3    1   20 

   25    3    0   21 

   25    2   22    0 

   25    2   21    1 

   25    2   20    2 

   25    2   19    3 

   25    2   18    4 

   25    2   17    5 

   25    2   16    6 

   25    2   15    7 

   25    2   14    8 

   25    2   13    9 

   25    2   12   10 

   25    2   11   11 

   25    2   10   12 

   25    2    9   13 

   25    2    8   14 

   25    2    7   15 

   25    2    6   16 

   25    2    5   17 

   25    2    4   18 

   25    2    3   19 

   25    2    2   20 

   25    2    1   21 

   25    2    0   22 

   25    1   23    0 

   25    1   22    1 

   25    1   21    2 

   25    1   20    3 

   25    1   19    4 

   25    1   18    5 

   25    1   17    6 

   25    1   16    7 

   25    1   15    8 

   25    1   14    9 

   25    1   13   10 

   25    1   12   11 

   25    1   11   12 

   25    1   10   13 

   25    1    9   14 

   25    1    8   15 

   25    1    7   16 

   25    1    6   17 

   25    1    5   18 

   25    1    4   19 

   25    1    3   20 

   25    1    2   21 

   25    1    1   22 

   25    1    0   23 

   25    0   24    0 

   25    0   23    1 

   25    0   22    2 

   25    0   21    3 

   25    0   20    4 

   25    0   19    5 

   25    0   18    6 

   25    0   17    7 

   25    0   16    8 

   25    0   15    9 

   25    0   14   10 

   25    0   13   11 

   25    0   12   12 

   25    0   11   13 

   25    0   10   14 

   25    0    9   15 

   25    0    8   16 

   25    0    7   17 

   25    0    6   18 

   25    0    5   19 

   25    0    4   20 

   25    0    3   21 

   25    0    2   22 

   25    0    1   23 

   25    0    0   24 

   24   25    0    0 

   24   24    1    0 

   24   24    0    1 

   24   23    2    0 

   24   23    1    1 

   24   23    0    2 

   24   22    3    0 

   24   22    2    1 

   24   22    1    2 

   24   22    0    3 

   24   21    4    0 

   24   21    3    1 

   24   21    2    2 

   24   21    1    3 

   24   21    0    4 

   24   20    5    0 

   24   20    4    1 

   24   20    3    2 

   24   20    2    3 

   24   20    1    4 

   24   20    0    5 

   24   19    6    0 

   24   19    5    1 

   24   19    4    2 

   24   19    3    3 

   24   19    2    4 

   24   19    1    5 

   24   19    0    6 

   24   18    7    0 

   24   18    6    1 

   24   18    5    2 

   24   18    4    3 

   24   18    3    4 

   24   18    2    5 

   24   18    1    6 

   24   18    0    7 

   24   17    8    0 

   24   17    7    1 

   24   17    6    2 

   24   17    5    3 

   24   17    4    4 

   24   17    3    5 

   24   17    2    6 

   24   17    1    7 

   24   17    0    8 

   24   16    9    0 

   24   16    8    1 

   24   16    7    2 

   24   16    6    3 

   24   16    5    4 

   24   16    4    5 

   24   16    3    6 

   24   16    2    7 

   24   16    1    8 

   24   16    0    9 

   24   15   10    0 

   24   15    9    1 

   24   15    8    2 

   24   15    7    3 

   24   15    6    4 

   24   15    5    5 

   24   15    4    6 

   24   15    3    7 

   24   15    2    8 

   24   15    1    9 

   24   15    0   10 

   24   14   11    0 

   24   14   10    1 

   24   14    9    2 

   24   14    8    3 

   24   14    7    4 

   24   14    6    5 

   24   14    5    6 

   24   14    4    7 

   24   14    3    8 

   24   14    2    9 

   24   14    1   10 

   24   14    0   11 

   24   13   12    0 

   24   13   11    1 

   24   13   10    2 

   24   13    9    3 

   24   13    8    4 

   24   13    7    5 

   24   13    6    6 

   24   13    5    7 

   24   13    4    8 

   24   13    3    9 

   24   13    2   10 

   24   13    1   11 

   24   13    0   12 

   24   12   13    0 

   24   12   12    1 

   24   12   11    2 

   24   12   10    3 

   24   12    9    4 

   24   12    8    5 

   24   12    7    6 

   24   12    6    7 

   24   12    5    8 

   24   12    4    9 

   24   12    3   10 

   24   12    2   11 

   24   12    1   12 

   24   12    0   13 

   24   11   14    0 

   24   11   13    1 

   24   11   12    2 

   24   11   11    3 

   24   11   10    4 

   24   11    9    5 

   24   11    8    6 

   24   11    7    7 

   24   11    6    8 

   24   11    5    9 

   24   11    4   10 

   24   11    3   11 

   24   11    2   12 

   24   11    1   13 

   24   11    0   14 

   24   10   15    0 

   24   10   14    1 

   24   10   13    2 

   24   10   12    3 

   24   10   11    4 

   24   10   10    5 

   24   10    9    6 

   24   10    8    7 

   24   10    7    8 

   24   10    6    9 

   24   10    5   10 

   24   10    4   11 

   24   10    3   12 

   24   10    2   13 

   24   10    1   14 

   24   10    0   15 

   24    9   16    0 

   24    9   15    1 

   24    9   14    2 

   24    9   13    3 

   24    9   12    4 

   24    9   11    5 

   24    9   10    6 

   24    9    9    7 

   24    9    8    8 

   24    9    7    9 

   24    9    6   10 

   24    9    5   11 

   24    9    4   12 

   24    9    3   13 

   24    9    2   14 

   24    9    1   15 

   24    9    0   16 

   24    8   17    0 

   24    8   16    1 

   24    8   15    2 

   24    8   14    3 

   24    8   13    4 

   24    8   12    5 

   24    8   11    6 

   24    8   10    7 

   24    8    9    8 

   24    8    8    9 

   24    8    7   10 

   24    8    6   11 

   24    8    5   12 

   24    8    4   13 

   24    8    3   14 

   24    8    2   15 

   24    8    1   16 

   24    8    0   17 

   24    7   18    0 

   24    7   17    1 

   24    7   16    2 

   24    7   15    3 

   24    7   14    4 

   24    7   13    5 

   24    7   12    6 

   24    7   11    7 

   24    7   10    8 

   24    7    9    9 

   24    7    8   10 

   24    7    7   11 

   24    7    6   12 

   24    7    5   13 

   24    7    4   14 

   24    7    3   15 

   24    7    2   16 

   24    7    1   17 

   24    7    0   18 

   24    6   19    0 

   24    6   18    1 

   24    6   17    2 

   24    6   16    3 

   24    6   15    4 

   24    6   14    5 

   24    6   13    6 

   24    6   12    7 

   24    6   11    8 

   24    6   10    9 

   24    6    9   10 

   24    6    8   11 

   24    6    7   12 

   24    6    6   13 

   24    6    5   14 

   24    6    4   15 

   24    6    3   16 

   24    6    2   17 

   24    6    1   18 

   24    6    0   19 

   24    5   20    0 

   24    5   19    1 

   24    5   18    2 

   24    5   17    3 

   24    5   16    4 

   24    5   15    5 

   24    5   14    6 

   24    5   13    7 

   24    5   12    8 

   24    5   11    9 

   24    5   10   10 

   24    5    9   11 

   24    5    8   12 

   24    5    7   13 

   24    5    6   14 

   24    5    5   15 

   24    5    4   16 

   24    5    3   17 

   24    5    2   18 

   24    5    1   19 

   24    5    0   20 

   24    4   21    0 

   24    4   20    1 

   24    4   19    2 

   24    4   18    3 

   24    4   17    4 

   24    4   16    5 

   24    4   15    6 

   24    4   14    7 

   24    4   13    8 

   24    4   12    9 

   24    4   11   10 

   24    4   10   11 

   24    4    9   12 

   24    4    8   13 

   24    4    7   14 

   24    4    6   15 

   24    4    5   16 

   24    4    4   17 

   24    4    3   18 

   24    4    2   19 

   24    4    1   20 

   24    4    0   21 

   24    3   22    0 

   24    3   21    1 

   24    3   20    2 

   24    3   19    3 

   24    3   18    4 

   24    3   17    5 

   24    3   16    6 

   24    3   15    7 

   24    3   14    8 

   24    3   13    9 

   24    3   12   10 

   24    3   11   11 

   24    3   10   12 

   24    3    9   13 

   24    3    8   14 

   24    3    7   15 

   24    3    6   16 

   24    3    5   17 

   24    3    4   18 

   24    3    3   19 

   24    3    2   20 

   24    3    1   21 

   24    3    0   22 

   24    2   23    0 

   24    2   22    1 

   24    2   21    2 

   24    2   20    3 

   24    2   19    4 

   24    2   18    5 

   24    2   17    6 

   24    2   16    7 

   24    2   15    8 

   24    2   14    9 

   24    2   13   10 

   24    2   12   11 

   24    2   11   12 

   24    2   10   13 

   24    2    9   14 

   24    2    8   15 

   24    2    7   16 

   24    2    6   17 

   24    2    5   18 

   24    2    4   19 

   24    2    3   20 

   24    2    2   21 

   24    2    1   22 

   24    2    0   23 

   24    1   24    0 

   24    1   23    1 

   24    1   22    2 

   24    1   21    3 

   24    1   20    4 

   24    1   19    5 

   24    1   18    6 

   24    1   17    7 

   24    1   16    8 

   24    1   15    9 

   24    1   14   10 

   24    1   13   11 

   24    1   12   12 

   24    1   11   13 

   24    1   10   14 

   24    1    9   15 

   24    1    8   16 

   24    1    7   17 

   24    1    6   18 

   24    1    5   19 

   24    1    4   20 

   24    1    3   21 

   24    1    2   22 

   24    1    1   23 

   24    1    0   24 

   24    0   25    0 

   24    0   24    1 

   24    0   23    2 

   24    0   22    3 

   24    0   21    4 

   24    0   20    5 

   24    0   19    6 

   24    0   18    7 

   24    0   17    8 

   24    0   16    9 

   24    0   15   10 

   24    0   14   11 

   24    0   13   12 

   24    0   12   13 

   24    0   11   14 

   24    0   10   15 

   24    0    9   16 

   24    0    8   17 

   24    0    7   18 

   24    0    6   19 

   24    0    5   20 

   24    0    4   21 

   24    0    3   22 

   24    0    2   23 

   24    0    1   24 

   24    0    0   25 

   23   26    0    0 

   23   25    1    0 

   23   25    0    1 

   23   24    2    0 

   23   24    1    1 

   23   24    0    2 

   23   23    3    0 

   23   23    2    1 

   23   23    1    2 

   23   23    0    3 

   23   22    4    0 

   23   22    3    1 

   23   22    2    2 

   23   22    1    3 

   23   22    0    4 

   23   21    5    0 

   23   21    4    1 

   23   21    3    2 

   23   21    2    3 

   23   21    1    4 

   23   21    0    5 

   23   20    6    0 

   23   20    5    1 

   23   20    4    2 

   23   20    3    3 

   23   20    2    4 

   23   20    1    5 

   23   20    0    6 

   23   19    7    0 

   23   19    6    1 

   23   19    5    2 

   23   19    4    3 

   23   19    3    4 

   23   19    2    5 

   23   19    1    6 

   23   19    0    7 

   23   18    8    0 

   23   18    7    1 

   23   18    6    2 

   23   18    5    3 

   23   18    4    4 

   23   18    3    5 

   23   18    2    6 

   23   18    1    7 

   23   18    0    8 

   23   17    9    0 

   23   17    8    1 

   23   17    7    2 

   23   17    6    3 

   23   17    5    4 

   23   17    4    5 

   23   17    3    6 

   23   17    2    7 

   23   17    1    8 

   23   17    0    9 

   23   16   10    0 

   23   16    9    1 

   23   16    8    2 

   23   16    7    3 

   23   16    6    4 

   23   16    5    5 

   23   16    4    6 

   23   16    3    7 

   23   16    2    8 

   23   16    1    9 

   23   16    0   10 

   23   15   11    0 

   23   15   10    1 

   23   15    9    2 

   23   15    8    3 

   23   15    7    4 

   23   15    6    5 

   23   15    5    6 

   23   15    4    7 

   23   15    3    8 

   23   15    2    9 

   23   15    1   10 

   23   15    0   11 

   23   14   12    0 

   23   14   11    1 

   23   14   10    2 

   23   14    9    3 

   23   14    8    4 

   23   14    7    5 

   23   14    6    6 

   23   14    5    7 

   23   14    4    8 

   23   14    3    9 

   23   14    2   10 

   23   14    1   11 

   23   14    0   12 

   23   13   13    0 

   23   13   12    1 

   23   13   11    2 

   23   13   10    3 

   23   13    9    4 

   23   13    8    5 

   23   13    7    6 

   23   13    6    7 

   23   13    5    8 

   23   13    4    9 

   23   13    3   10 

   23   13    2   11 

   23   13    1   12 

   23   13    0   13 

   23   12   14    0 

   23   12   13    1 

   23   12   12    2 

   23   12   11    3 

   23   12   10    4 

   23   12    9    5 

   23   12    8    6 

   23   12    7    7 

   23   12    6    8 

   23   12    5    9 

   23   12    4   10 

   23   12    3   11 

   23   12    2   12 

   23   12    1   13 

   23   12    0   14 

   23   11   15    0 

   23   11   14    1 

   23   11   13    2 

   23   11   12    3 

   23   11   11    4 

   23   11   10    5 

   23   11    9    6 

   23   11    8    7 

   23   11    7    8 

   23   11    6    9 

   23   11    5   10 

   23   11    4   11 

   23   11    3   12 

   23   11    2   13 

   23   11    1   14 

   23   11    0   15 

   23   10   16    0 

   23   10   15    1 

   23   10   14    2 

   23   10   13    3 

   23   10   12    4 

   23   10   11    5 

   23   10   10    6 

   23   10    9    7 

   23   10    8    8 

   23   10    7    9 

   23   10    6   10 

   23   10    5   11 

   23   10    4   12 

   23   10    3   13 

   23   10    2   14 

   23   10    1   15 

   23   10    0   16 

   23    9   17    0 

   23    9   16    1 

   23    9   15    2 

   23    9   14    3 

   23    9   13    4 

   23    9   12    5 

   23    9   11    6 

   23    9   10    7 

   23    9    9    8 

   23    9    8    9 

   23    9    7   10 

   23    9    6   11 

   23    9    5   12 

   23    9    4   13 

   23    9    3   14 

   23    9    2   15 

   23    9    1   16 

   23    9    0   17 

   23    8   18    0 

   23    8   17    1 

   23    8   16    2 

   23    8   15    3 

   23    8   14    4 

   23    8   13    5 

   23    8   12    6 

   23    8   11    7 

   23    8   10    8 

   23    8    9    9 

   23    8    8   10 

   23    8    7   11 

   23    8    6   12 

   23    8    5   13 

   23    8    4   14 

   23    8    3   15 

   23    8    2   16 

   23    8    1   17 

   23    8    0   18 

   23    7   19    0 

   23    7   18    1 

   23    7   17    2 

   23    7   16    3 

   23    7   15    4 

   23    7   14    5 

   23    7   13    6 

   23    7   12    7 

   23    7   11    8 

   23    7   10    9 

   23    7    9   10 

   23    7    8   11 

   23    7    7   12 

   23    7    6   13 

   23    7    5   14 

   23    7    4   15 

   23    7    3   16 

   23    7    2   17 

   23    7    1   18 

   23    7    0   19 

   23    6   20    0 

   23    6   19    1 

   23    6   18    2 

   23    6   17    3 

   23    6   16    4 

   23    6   15    5 

   23    6   14    6 

   23    6   13    7 

   23    6   12    8 

   23    6   11    9 

   23    6   10   10 

   23    6    9   11 

   23    6    8   12 

   23    6    7   13 

   23    6    6   14 

   23    6    5   15 

   23    6    4   16 

   23    6    3   17 

   23    6    2   18 

   23    6    1   19 

   23    6    0   20 

   23    5   21    0 

   23    5   20    1 

   23    5   19    2 

   23    5   18    3 

   23    5   17    4 

   23    5   16    5 

   23    5   15    6 

   23    5   14    7 

   23    5   13    8 

   23    5   12    9 

   23    5   11   10 

   23    5   10   11 

   23    5    9   12 

   23    5    8   13 

   23    5    7   14 

   23    5    6   15 

   23    5    5   16 

   23    5    4   17 

   23    5    3   18 

   23    5    2   19 

   23    5    1   20 

   23    5    0   21 

   23    4   22    0 

   23    4   21    1 

   23    4   20    2 

   23    4   19    3 

   23    4   18    4 

   23    4   17    5 

   23    4   16    6 

   23    4   15    7 

   23    4   14    8 

   23    4   13    9 

   23    4   12   10 

   23    4   11   11 

   23    4   10   12 

   23    4    9   13 

   23    4    8   14 

   23    4    7   15 

   23    4    6   16 

   23    4    5   17 

   23    4    4   18 

   23    4    3   19 

   23    4    2   20 

   23    4    1   21 

   23    4    0   22 

   23    3   23    0 

   23    3   22    1 

   23    3   21    2 

   23    3   20    3 

   23    3   19    4 

   23    3   18    5 

   23    3   17    6 

   23    3   16    7 

   23    3   15    8 

   23    3   14    9 

   23    3   13   10 

   23    3   12   11 

   23    3   11   12 

   23    3   10   13 

   23    3    9   14 

   23    3    8   15 

   23    3    7   16 

   23    3    6   17 

   23    3    5   18 

   23    3    4   19 

   23    3    3   20 

   23    3    2   21 

   23    3    1   22 

   23    3    0   23 

   23    2   24    0 

   23    2   23    1 

   23    2   22    2 

   23    2   21    3 

   23    2   20    4 

   23    2   19    5 

   23    2   18    6 

   23    2   17    7 

   23    2   16    8 

   23    2   15    9 

   23    2   14   10 

   23    2   13   11 

   23    2   12   12 

   23    2   11   13 

   23    2   10   14 

   23    2    9   15 

   23    2    8   16 

   23    2    7   17 

   23    2    6   18 

   23    2    5   19 

   23    2    4   20 

   23    2    3   21 

   23    2    2   22 

   23    2    1   23 

   23    2    0   24 

   23    1   25    0 

   23    1   24    1 

   23    1   23    2 

   23    1   22    3 

   23    1   21    4 

   23    1   20    5 

   23    1   19    6 

   23    1   18    7 

   23    1   17    8 

   23    1   16    9 

   23    1   15   10 

   23    1   14   11 

   23    1   13   12 

   23    1   12   13 

   23    1   11   14 

   23    1   10   15 

   23    1    9   16 

   23    1    8   17 

   23    1    7   18 

   23    1    6   19 

   23    1    5   20 

   23    1    4   21 

   23    1    3   22 

   23    1    2   23 

   23    1    1   24 

   23    1    0   25 

   23    0   26    0 

   23    0   25    1 

   23    0   24    2 

   23    0   23    3 

   23    0   22    4 

   23    0   21    5 

   23    0   20    6 

   23    0   19    7 

   23    0   18    8 

   23    0   17    9 

   23    0   16   10 

   23    0   15   11 

   23    0   14   12 

   23    0   13   13 

   23    0   12   14 

   23    0   11   15 

   23    0   10   16 

   23    0    9   17 

   23    0    8   18 

   23    0    7   19 

   23    0    6   20 

   23    0    5   21 

   23    0    4   22 

   23    0    3   23 

   23    0    2   24 

   23    0    1   25 

   23    0    0   26 

   22   27    0    0 

   22   26    1    0 

   22   26    0    1 

   22   25    2    0 

   22   25    1    1 

   22   25    0    2 

   22   24    3    0 

   22   24    2    1 

   22   24    1    2 

   22   24    0    3 

   22   23    4    0 

   22   23    3    1 

   22   23    2    2 

   22   23    1    3 

   22   23    0    4 

   22   22    5    0 

   22   22    4    1 

   22   22    3    2 

   22   22    2    3 

   22   22    1    4 

   22   22    0    5 

   22   21    6    0 

   22   21    5    1 

   22   21    4    2 

   22   21    3    3 

   22   21    2    4 

   22   21    1    5 

   22   21    0    6 

   22   20    7    0 

   22   20    6    1 

   22   20    5    2 

   22   20    4    3 

   22   20    3    4 

   22   20    2    5 

   22   20    1    6 

   22   20    0    7 

   22   19    8    0 

   22   19    7    1 

   22   19    6    2 

   22   19    5    3 

   22   19    4    4 

   22   19    3    5 

   22   19    2    6 

   22   19    1    7 

   22   19    0    8 

   22   18    9    0 

   22   18    8    1 

   22   18    7    2 

   22   18    6    3 

   22   18    5    4 

   22   18    4    5 

   22   18    3    6 

   22   18    2    7 

   22   18    1    8 

   22   18    0    9 

   22   17   10    0 

   22   17    9    1 

   22   17    8    2 

   22   17    7    3 

   22   17    6    4 

   22   17    5    5 

   22   17    4    6 

   22   17    3    7 

   22   17    2    8 

   22   17    1    9 

   22   17    0   10 

   22   16   11    0 

   22   16   10    1 

   22   16    9    2 

   22   16    8    3 

   22   16    7    4 

   22   16    6    5 

   22   16    5    6 

   22   16    4    7 

   22   16    3    8 

   22   16    2    9 

   22   16    1   10 

   22   16    0   11 

   22   15   12    0 

   22   15   11    1 

   22   15   10    2 

   22   15    9    3 

   22   15    8    4 

   22   15    7    5 

   22   15    6    6 

   22   15    5    7 

   22   15    4    8 

   22   15    3    9 

   22   15    2   10 

   22   15    1   11 

   22   15    0   12 

   22   14   13    0 

   22   14   12    1 

   22   14   11    2 

   22   14   10    3 

   22   14    9    4 

   22   14    8    5 

   22   14    7    6 

   22   14    6    7 

   22   14    5    8 

   22   14    4    9 

   22   14    3   10 

   22   14    2   11 

   22   14    1   12 

   22   14    0   13 

   22   13   14    0 

   22   13   13    1 

   22   13   12    2 

   22   13   11    3 

   22   13   10    4 

   22   13    9    5 

   22   13    8    6 

   22   13    7    7 

   22   13    6    8 

   22   13    5    9 

   22   13    4   10 

   22   13    3   11 

   22   13    2   12 

   22   13    1   13 

   22   13    0   14 

   22   12   15    0 

   22   12   14    1 

   22   12   13    2 

   22   12   12    3 

   22   12   11    4 

   22   12   10    5 

   22   12    9    6 

   22   12    8    7 

   22   12    7    8 

   22   12    6    9 

   22   12    5   10 

   22   12    4   11 

   22   12    3   12 

   22   12    2   13 

   22   12    1   14 

   22   12    0   15 

   22   11   16    0 

   22   11   15    1 

   22   11   14    2 

   22   11   13    3 

   22   11   12    4 

   22   11   11    5 

   22   11   10    6 

   22   11    9    7 

   22   11    8    8 

   22   11    7    9 

   22   11    6   10 

   22   11    5   11 

   22   11    4   12 

   22   11    3   13 

   22   11    2   14 

   22   11    1   15 

   22   11    0   16 

   22   10   17    0 

   22   10   16    1 

   22   10   15    2 

   22   10   14    3 

   22   10   13    4 

   22   10   12    5 

   22   10   11    6 

   22   10   10    7 

   22   10    9    8 

   22   10    8    9 

   22   10    7   10 

   22   10    6   11 

   22   10    5   12 

   22   10    4   13 

   22   10    3   14 

   22   10    2   15 

   22   10    1   16 

   22   10    0   17 

   22    9   18    0 

   22    9   17    1 

   22    9   16    2 

   22    9   15    3 

   22    9   14    4 

   22    9   13    5 

   22    9   12    6 

   22    9   11    7 

   22    9   10    8 

   22    9    9    9 

   22    9    8   10 

   22    9    7   11 

   22    9    6   12 

   22    9    5   13 

   22    9    4   14 

   22    9    3   15 

   22    9    2   16 

   22    9    1   17 

   22    9    0   18 

   22    8   19    0 

   22    8   18    1 

   22    8   17    2 

   22    8   16    3 

   22    8   15    4 

   22    8   14    5 

   22    8   13    6 

   22    8   12    7 

   22    8   11    8 

   22    8   10    9 

   22    8    9   10 

   22    8    8   11 

   22    8    7   12 

   22    8    6   13 

   22    8    5   14 

   22    8    4   15 

   22    8    3   16 

   22    8    2   17 

   22    8    1   18 

   22    8    0   19 

   22    7   20    0 

   22    7   19    1 

   22    7   18    2 

   22    7   17    3 

   22    7   16    4 

   22    7   15    5 

   22    7   14    6 

   22    7   13    7 

   22    7   12    8 

   22    7   11    9 

   22    7   10   10 

   22    7    9   11 

   22    7    8   12 

   22    7    7   13 

   22    7    6   14 

   22    7    5   15 

   22    7    4   16 

   22    7    3   17 

   22    7    2   18 

   22    7    1   19 

   22    7    0   20 

   22    6   21    0 

   22    6   20    1 

   22    6   19    2 

   22    6   18    3 

   22    6   17    4 

   22    6   16    5 

   22    6   15    6 

   22    6   14    7 

   22    6   13    8 

   22    6   12    9 

   22    6   11   10 

   22    6   10   11 

   22    6    9   12 

   22    6    8   13 

   22    6    7   14 

   22    6    6   15 

   22    6    5   16 

   22    6    4   17 

   22    6    3   18 

   22    6    2   19 

   22    6    1   20 

   22    6    0   21 

   22    5   22    0 

   22    5   21    1 

   22    5   20    2 

   22    5   19    3 

   22    5   18    4 

   22    5   17    5 

   22    5   16    6 

   22    5   15    7 

   22    5   14    8 

   22    5   13    9 

   22    5   12   10 

   22    5   11   11 

   22    5   10   12 

   22    5    9   13 

   22    5    8   14 

   22    5    7   15 

   22    5    6   16 

   22    5    5   17 

   22    5    4   18 

   22    5    3   19 

   22    5    2   20 

   22    5    1   21 

   22    5    0   22 

   22    4   23    0 

   22    4   22    1 

   22    4   21    2 

   22    4   20    3 

   22    4   19    4 

   22    4   18    5 

   22    4   17    6 

   22    4   16    7 

   22    4   15    8 

   22    4   14    9 

   22    4   13   10 

   22    4   12   11 

   22    4   11   12 

   22    4   10   13 

   22    4    9   14 

   22    4    8   15 

   22    4    7   16 

   22    4    6   17 

   22    4    5   18 

   22    4    4   19 

   22    4    3   20 

   22    4    2   21 

   22    4    1   22 

   22    4    0   23 

   22    3   24    0 

   22    3   23    1 

   22    3   22    2 

   22    3   21    3 

   22    3   20    4 

   22    3   19    5 

   22    3   18    6 

   22    3   17    7 

   22    3   16    8 

   22    3   15    9 

   22    3   14   10 

   22    3   13   11 

   22    3   12   12 

   22    3   11   13 

   22    3   10   14 

   22    3    9   15 

   22    3    8   16 

   22    3    7   17 

   22    3    6   18 

   22    3    5   19 

   22    3    4   20 

   22    3    3   21 

   22    3    2   22 

   22    3    1   23 

   22    3    0   24 

   22    2   25    0 

   22    2   24    1 

   22    2   23    2 

   22    2   22    3 

   22    2   21    4 

   22    2   20    5 

   22    2   19    6 

   22    2   18    7 

   22    2   17    8 

   22    2   16    9 

   22    2   15   10 

   22    2   14   11 

   22    2   13   12 

   22    2   12   13 

   22    2   11   14 

   22    2   10   15 

   22    2    9   16 

   22    2    8   17 

   22    2    7   18 

   22    2    6   19 

   22    2    5   20 

   22    2    4   21 

   22    2    3   22 

   22    2    2   23 

   22    2    1   24 

   22    2    0   25 

   22    1   26    0 

   22    1   25    1 

   22    1   24    2 

   22    1   23    3 

   22    1   22    4 

   22    1   21    5 

   22    1   20    6 

   22    1   19    7 

   22    1   18    8 

   22    1   17    9 

   22    1   16   10 

   22    1   15   11 

   22    1   14   12 

   22    1   13   13 

   22    1   12   14 

   22    1   11   15 

   22    1   10   16 

   22    1    9   17 

   22    1    8   18 

   22    1    7   19 

   22    1    6   20 

   22    1    5   21 

   22    1    4   22 

   22    1    3   23 

   22    1    2   24 

   22    1    1   25 

   22    1    0   26 

   22    0   27    0 

   22    0   26    1 

   22    0   25    2 

   22    0   24    3 

   22    0   23    4 

   22    0   22    5 

   22    0   21    6 

   22    0   20    7 

   22    0   19    8 

   22    0   18    9 

   22    0   17   10 

   22    0   16   11 

   22    0   15   12 

   22    0   14   13 

   22    0   13   14 

   22    0   12   15 

   22    0   11   16 

   22    0   10   17 

   22    0    9   18 

   22    0    8   19 

   22    0    7   20 

   22    0    6   21 

   22    0    5   22 

   22    0    4   23 

   22    0    3   24 

   22    0    2   25 

   22    0    1   26 

   22    0    0   27 

   21   28    0    0 

   21   27    1    0 

   21   27    0    1 

   21   26    2    0 

   21   26    1    1 

   21   26    0    2 

   21   25    3    0 

   21   25    2    1 

   21   25    1    2 

   21   25    0    3 

   21   24    4    0 

   21   24    3    1 

   21   24    2    2 

   21   24    1    3 

   21   24    0    4 

   21   23    5    0 

   21   23    4    1 

   21   23    3    2 

   21   23    2    3 

   21   23    1    4 

   21   23    0    5 

   21   22    6    0 

   21   22    5    1 

   21   22    4    2 

   21   22    3    3 

   21   22    2    4 

   21   22    1    5 

   21   22    0    6 

   21   21    7    0 

   21   21    6    1 

   21   21    5    2 

   21   21    4    3 

   21   21    3    4 

   21   21    2    5 

   21   21    1    6 

   21   21    0    7 

   21   20    8    0 

   21   20    7    1 

   21   20    6    2 

   21   20    5    3 

   21   20    4    4 

   21   20    3    5 

   21   20    2    6 

   21   20    1    7 

   21   20    0    8 

   21   19    9    0 

   21   19    8    1 

   21   19    7    2 

   21   19    6    3 

   21   19    5    4 

   21   19    4    5 

   21   19    3    6 

   21   19    2    7 

   21   19    1    8 

   21   19    0    9 

   21   18   10    0 

   21   18    9    1 

   21   18    8    2 

   21   18    7    3 

   21   18    6    4 

   21   18    5    5 

   21   18    4    6 

   21   18    3    7 

   21   18    2    8 

   21   18    1    9 

   21   18    0   10 

   21   17   11    0 

   21   17   10    1 

   21   17    9    2 

   21   17    8    3 

   21   17    7    4 

   21   17    6    5 

   21   17    5    6 

   21   17    4    7 

   21   17    3    8 

   21   17    2    9 

   21   17    1   10 

   21   17    0   11 

   21   16   12    0 

   21   16   11    1 

   21   16   10    2 

   21   16    9    3 

   21   16    8    4 

   21   16    7    5 

   21   16    6    6 

   21   16    5    7 

   21   16    4    8 

   21   16    3    9 

   21   16    2   10 

   21   16    1   11 

   21   16    0   12 

   21   15   13    0 

   21   15   12    1 

   21   15   11    2 

   21   15   10    3 

   21   15    9    4 

   21   15    8    5 

   21   15    7    6 

   21   15    6    7 

   21   15    5    8 

   21   15    4    9 

   21   15    3   10 

   21   15    2   11 

   21   15    1   12 

   21   15    0   13 

   21   14   14    0 

   21   14   13    1 

   21   14   12    2 

   21   14   11    3 

   21   14   10    4 

   21   14    9    5 

   21   14    8    6 

   21   14    7    7 

   21   14    6    8 

   21   14    5    9 

   21   14    4   10 

   21   14    3   11 

   21   14    2   12 

   21   14    1   13 

   21   14    0   14 

   21   13   15    0 

   21   13   14    1 

   21   13   13    2 

   21   13   12    3 

   21   13   11    4 

   21   13   10    5 

   21   13    9    6 

   21   13    8    7 

   21   13    7    8 

   21   13    6    9 

   21   13    5   10 

   21   13    4   11 

   21   13    3   12 

   21   13    2   13 

   21   13    1   14 

   21   13    0   15 

   21   12   16    0 

   21   12   15    1 

   21   12   14    2 

   21   12   13    3 

   21   12   12    4 

   21   12   11    5 

   21   12   10    6 

   21   12    9    7 

   21   12    8    8 

   21   12    7    9 

   21   12    6   10 

   21   12    5   11 

   21   12    4   12 

   21   12    3   13 

   21   12    2   14 

   21   12    1   15 

   21   12    0   16 

   21   11   17    0 

   21   11   16    1 

   21   11   15    2 

   21   11   14    3 

   21   11   13    4 

   21   11   12    5 

   21   11   11    6 

   21   11   10    7 

   21   11    9    8 

   21   11    8    9 

   21   11    7   10 

   21   11    6   11 

   21   11    5   12 

   21   11    4   13 

   21   11    3   14 

   21   11    2   15 

   21   11    1   16 

   21   11    0   17 

   21   10   18    0 

   21   10   17    1 

   21   10   16    2 

   21   10   15    3 

   21   10   14    4 

   21   10   13    5 

   21   10   12    6 

   21   10   11    7 

   21   10   10    8 

   21   10    9    9 

   21   10    8   10 

   21   10    7   11 

   21   10    6   12 

   21   10    5   13 

   21   10    4   14 

   21   10    3   15 

   21   10    2   16 

   21   10    1   17 

   21   10    0   18 

   21    9   19    0 

   21    9   18    1 

   21    9   17    2 

   21    9   16    3 

   21    9   15    4 

   21    9   14    5 

   21    9   13    6 

   21    9   12    7 

   21    9   11    8 

   21    9   10    9 

   21    9    9   10 

   21    9    8   11 

   21    9    7   12 

   21    9    6   13 

   21    9    5   14 

   21    9    4   15 

   21    9    3   16 

   21    9    2   17 

   21    9    1   18 

   21    9    0   19 

   21    8   20    0 

   21    8   19    1 

   21    8   18    2 

   21    8   17    3 

   21    8   16    4 

   21    8   15    5 

   21    8   14    6 

   21    8   13    7 

   21    8   12    8 

   21    8   11    9 

   21    8   10   10 

   21    8    9   11 

   21    8    8   12 

   21    8    7   13 

   21    8    6   14 

   21    8    5   15 

   21    8    4   16 

   21    8    3   17 

   21    8    2   18 

   21    8    1   19 

   21    8    0   20 

   21    7   21    0 

   21    7   20    1 

   21    7   19    2 

   21    7   18    3 

   21    7   17    4 

   21    7   16    5 

   21    7   15    6 

   21    7   14    7 

   21    7   13    8 

   21    7   12    9 

   21    7   11   10 

   21    7   10   11 

   21    7    9   12 

   21    7    8   13 

   21    7    7   14 

   21    7    6   15 

   21    7    5   16 

   21    7    4   17 

   21    7    3   18 

   21    7    2   19 

   21    7    1   20 

   21    7    0   21 

   21    6   22    0 

   21    6   21    1 

   21    6   20    2 

   21    6   19    3 

   21    6   18    4 

   21    6   17    5 

   21    6   16    6 

   21    6   15    7 

   21    6   14    8 

   21    6   13    9 

   21    6   12   10 

   21    6   11   11 

   21    6   10   12 

   21    6    9   13 

   21    6    8   14 

   21    6    7   15 

   21    6    6   16 

   21    6    5   17 

   21    6    4   18 

   21    6    3   19 

   21    6    2   20 

   21    6    1   21 

   21    6    0   22 

   21    5   23    0 

   21    5   22    1 

   21    5   21    2 

   21    5   20    3 

   21    5   19    4 

   21    5   18    5 

   21    5   17    6 

   21    5   16    7 

   21    5   15    8 

   21    5   14    9 

   21    5   13   10 

   21    5   12   11 

   21    5   11   12 

   21    5   10   13 

   21    5    9   14 

   21    5    8   15 

   21    5    7   16 

   21    5    6   17 

   21    5    5   18 

   21    5    4   19 

   21    5    3   20 

   21    5    2   21 

   21    5    1   22 

   21    5    0   23 

   21    4   24    0 

   21    4   23    1 

   21    4   22    2 

   21    4   21    3 

   21    4   20    4 

   21    4   19    5 

   21    4   18    6 

   21    4   17    7 

   21    4   16    8 

   21    4   15    9 

   21    4   14   10 

   21    4   13   11 

   21    4   12   12 

   21    4   11   13 

   21    4   10   14 

   21    4    9   15 

   21    4    8   16 

   21    4    7   17 

   21    4    6   18 

   21    4    5   19 

   21    4    4   20 

   21    4    3   21 

   21    4    2   22 

   21    4    1   23 

   21    4    0   24 

   21    3   25    0 

   21    3   24    1 

   21    3   23    2 

   21    3   22    3 

   21    3   21    4 

   21    3   20    5 

   21    3   19    6 

   21    3   18    7 

   21    3   17    8 

   21    3   16    9 

   21    3   15   10 

   21    3   14   11 

   21    3   13   12 

   21    3   12   13 

   21    3   11   14 

   21    3   10   15 

   21    3    9   16 

   21    3    8   17 

   21    3    7   18 

   21    3    6   19 

   21    3    5   20 

   21    3    4   21 

   21    3    3   22 

   21    3    2   23 

   21    3    1   24 

   21    3    0   25 

   21    2   26    0 

   21    2   25    1 

   21    2   24    2 

   21    2   23    3 

   21    2   22    4 

   21    2   21    5 

   21    2   20    6 

   21    2   19    7 

   21    2   18    8 

   21    2   17    9 

   21    2   16   10 

   21    2   15   11 

   21    2   14   12 

   21    2   13   13 

   21    2   12   14 

   21    2   11   15 

   21    2   10   16 

   21    2    9   17 

   21    2    8   18 

   21    2    7   19 

   21    2    6   20 

   21    2    5   21 

   21    2    4   22 

   21    2    3   23 

   21    2    2   24 

   21    2    1   25 

   21    2    0   26 

   21    1   27    0 

   21    1   26    1 

   21    1   25    2 

   21    1   24    3 

   21    1   23    4 

   21    1   22    5 

   21    1   21    6 

   21    1   20    7 

   21    1   19    8 

   21    1   18    9 

   21    1   17   10 

   21    1   16   11 

   21    1   15   12 

   21    1   14   13 

   21    1   13   14 

   21    1   12   15 

   21    1   11   16 

   21    1   10   17 

   21    1    9   18 

   21    1    8   19 

   21    1    7   20 

   21    1    6   21 

   21    1    5   22 

   21    1    4   23 

   21    1    3   24 

   21    1    2   25 

   21    1    1   26 

   21    1    0   27 

   21    0   28    0 

   21    0   27    1 

   21    0   26    2 

   21    0   25    3 

   21    0   24    4 

   21    0   23    5 

   21    0   22    6 

   21    0   21    7 

   21    0   20    8 

   21    0   19    9 

   21    0   18   10 

   21    0   17   11 

   21    0   16   12 

   21    0   15   13 

   21    0   14   14 

   21    0   13   15 

   21    0   12   16 

   21    0   11   17 

   21    0   10   18 

   21    0    9   19 

   21    0    8   20 

   21    0    7   21 

   21    0    6   22 

   21    0    5   23 

   21    0    4   24 

   21    0    3   25 

   21    0    2   26 

   21    0    1   27 

   21    0    0   28 

   20   29    0    0 

   20   28    1    0 

   20   28    0    1 

   20   27    2    0 

   20   27    1    1 

   20   27    0    2 

   20   26    3    0 

   20   26    2    1 

   20   26    1    2 

   20   26    0    3 

   20   25    4    0 

   20   25    3    1 

   20   25    2    2 

   20   25    1    3 

   20   25    0    4 

   20   24    5    0 

   20   24    4    1 

   20   24    3    2 

   20   24    2    3 

   20   24    1    4 

   20   24    0    5 

   20   23    6    0 

   20   23    5    1 

   20   23    4    2 

   20   23    3    3 

   20   23    2    4 

   20   23    1    5 

   20   23    0    6 

   20   22    7    0 

   20   22    6    1 

   20   22    5    2 

   20   22    4    3 

   20   22    3    4 

   20   22    2    5 

   20   22    1    6 

   20   22    0    7 

   20   21    8    0 

   20   21    7    1 

   20   21    6    2 

   20   21    5    3 

   20   21    4    4 

   20   21    3    5 

   20   21    2    6 

   20   21    1    7 

   20   21    0    8 

   20   20    9    0 

   20   20    8    1 

   20   20    7    2 

   20   20    6    3 

   20   20    5    4 

   20   20    4    5 

   20   20    3    6 

   20   20    2    7 

   20   20    1    8 

   20   20    0    9 

   20   19   10    0 

   20   19    9    1 

   20   19    8    2 

   20   19    7    3 

   20   19    6    4 

   20   19    5    5 

   20   19    4    6 

   20   19    3    7 

   20   19    2    8 

   20   19    1    9 

   20   19    0   10 

   20   18   11    0 

   20   18   10    1 

   20   18    9    2 

   20   18    8    3 

   20   18    7    4 

   20   18    6    5 

   20   18    5    6 

   20   18    4    7 

   20   18    3    8 

   20   18    2    9 

   20   18    1   10 

   20   18    0   11 

   20   17   12    0 

   20   17   11    1 

   20   17   10    2 

   20   17    9    3 

   20   17    8    4 

   20   17    7    5 

   20   17    6    6 

   20   17    5    7 

   20   17    4    8 

   20   17    3    9 

   20   17    2   10 

   20   17    1   11 

   20   17    0   12 

   20   16   13    0 

   20   16   12    1 

   20   16   11    2 

   20   16   10    3 

   20   16    9    4 

   20   16    8    5 

   20   16    7    6 

   20   16    6    7 

   20   16    5    8 

   20   16    4    9 

   20   16    3   10 

   20   16    2   11 

   20   16    1   12 

   20   16    0   13 

   20   15   14    0 

   20   15   13    1 

   20   15   12    2 

   20   15   11    3 

   20   15   10    4 

   20   15    9    5 

   20   15    8    6 

   20   15    7    7 

   20   15    6    8 

   20   15    5    9 

   20   15    4   10 

   20   15    3   11 

   20   15    2   12 

   20   15    1   13 

   20   15    0   14 

   20   14   15    0 

   20   14   14    1 

   20   14   13    2 

   20   14   12    3 

   20   14   11    4 

   20   14   10    5 

   20   14    9    6 

   20   14    8    7 

   20   14    7    8 

   20   14    6    9 

   20   14    5   10 

   20   14    4   11 

   20   14    3   12 

   20   14    2   13 

   20   14    1   14 

   20   14    0   15 

   20   13   16    0 

   20   13   15    1 

   20   13   14    2 

   20   13   13    3 

   20   13   12    4 

   20   13   11    5 

   20   13   10    6 

   20   13    9    7 

   20   13    8    8 

   20   13    7    9 

   20   13    6   10 

   20   13    5   11 

   20   13    4   12 

   20   13    3   13 

   20   13    2   14 

   20   13    1   15 

   20   13    0   16 

   20   12   17    0 

   20   12   16    1 

   20   12   15    2 

   20   12   14    3 

   20   12   13    4 

   20   12   12    5 

   20   12   11    6 

   20   12   10    7 

   20   12    9    8 

   20   12    8    9 

   20   12    7   10 

   20   12    6   11 

   20   12    5   12 

   20   12    4   13 

   20   12    3   14 

   20   12    2   15 

   20   12    1   16 

   20   12    0   17 

   20   11   18    0 

   20   11   17    1 

   20   11   16    2 

   20   11   15    3 

   20   11   14    4 

   20   11   13    5 

   20   11   12    6 

   20   11   11    7 

   20   11   10    8 

   20   11    9    9 

   20   11    8   10 

   20   11    7   11 

   20   11    6   12 

   20   11    5   13 

   20   11    4   14 

   20   11    3   15 

   20   11    2   16 

   20   11    1   17 

   20   11    0   18 

   20   10   19    0 

   20   10   18    1 

   20   10   17    2 

   20   10   16    3 

   20   10   15    4 

   20   10   14    5 

   20   10   13    6 

   20   10   12    7 

   20   10   11    8 

   20   10   10    9 

   20   10    9   10 

   20   10    8   11 

   20   10    7   12 

   20   10    6   13 

   20   10    5   14 

   20   10    4   15 

   20   10    3   16 

   20   10    2   17 

   20   10    1   18 

   20   10    0   19 

   20    9   20    0 

   20    9   19    1 

   20    9   18    2 

   20    9   17    3 

   20    9   16    4 

   20    9   15    5 

   20    9   14    6 

   20    9   13    7 

   20    9   12    8 

   20    9   11    9 

   20    9   10   10 

   20    9    9   11 

   20    9    8   12 

   20    9    7   13 

   20    9    6   14 

   20    9    5   15 

   20    9    4   16 

   20    9    3   17 

   20    9    2   18 

   20    9    1   19 

   20    9    0   20 

   20    8   21    0 

   20    8   20    1 

   20    8   19    2 

   20    8   18    3 

   20    8   17    4 

   20    8   16    5 

   20    8   15    6 

   20    8   14    7 

   20    8   13    8 

   20    8   12    9 

   20    8   11   10 

   20    8   10   11 

   20    8    9   12 

   20    8    8   13 

   20    8    7   14 

   20    8    6   15 

   20    8    5   16 

   20    8    4   17 

   20    8    3   18 

   20    8    2   19 

   20    8    1   20 

   20    8    0   21 

   20    7   22    0 

   20    7   21    1 

   20    7   20    2 

   20    7   19    3 

   20    7   18    4 

   20    7   17    5 

   20    7   16    6 

   20    7   15    7 

   20    7   14    8 

   20    7   13    9 

   20    7   12   10 

   20    7   11   11 

   20    7   10   12 

   20    7    9   13 

   20    7    8   14 

   20    7    7   15 

   20    7    6   16 

   20    7    5   17 

   20    7    4   18 

   20    7    3   19 

   20    7    2   20 

   20    7    1   21 

   20    7    0   22 

   20    6   23    0 

   20    6   22    1 

   20    6   21    2 

   20    6   20    3 

   20    6   19    4 

   20    6   18    5 

   20    6   17    6 

   20    6   16    7 

   20    6   15    8 

   20    6   14    9 

   20    6   13   10 

   20    6   12   11 

   20    6   11   12 

   20    6   10   13 

   20    6    9   14 

   20    6    8   15 

   20    6    7   16 

   20    6    6   17 

   20    6    5   18 

   20    6    4   19 

   20    6    3   20 

   20    6    2   21 

   20    6    1   22 

   20    6    0   23 

   20    5   24    0 

   20    5   23    1 

   20    5   22    2 

   20    5   21    3 

   20    5   20    4 

   20    5   19    5 

   20    5   18    6 

   20    5   17    7 

   20    5   16    8 

   20    5   15    9 

   20    5   14   10 

   20    5   13   11 

   20    5   12   12 

   20    5   11   13 

   20    5   10   14 

   20    5    9   15 

   20    5    8   16 

   20    5    7   17 

   20    5    6   18 

   20    5    5   19 

   20    5    4   20 

   20    5    3   21 

   20    5    2   22 

   20    5    1   23 

   20    5    0   24 

   20    4   25    0 

   20    4   24    1 

   20    4   23    2 

   20    4   22    3 

   20    4   21    4 

   20    4   20    5 

   20    4   19    6 

   20    4   18    7 

   20    4   17    8 

   20    4   16    9 

   20    4   15   10 

   20    4   14   11 

   20    4   13   12 

   20    4   12   13 

   20    4   11   14 

   20    4   10   15 

   20    4    9   16 

   20    4    8   17 

   20    4    7   18 

   20    4    6   19 

   20    4    5   20 

   20    4    4   21 

   20    4    3   22 

   20    4    2   23 

   20    4    1   24 

   20    4    0   25 

   20    3   26    0 

   20    3   25    1 

   20    3   24    2 

   20    3   23    3 

   20    3   22    4 

   20    3   21    5 

   20    3   20    6 

   20    3   19    7 

   20    3   18    8 

   20    3   17    9 

   20    3   16   10 

   20    3   15   11 

   20    3   14   12 

   20    3   13   13 

   20    3   12   14 

   20    3   11   15 

   20    3   10   16 

   20    3    9   17 

   20    3    8   18 

   20    3    7   19 

   20    3    6   20 

   20    3    5   21 

   20    3    4   22 

   20    3    3   23 

   20    3    2   24 

   20    3    1   25 

   20    3    0   26 

   20    2   27    0 

   20    2   26    1 

   20    2   25    2 

   20    2   24    3 

   20    2   23    4 

   20    2   22    5 

   20    2   21    6 

   20    2   20    7 

   20    2   19    8 

   20    2   18    9 

   20    2   17   10 

   20    2   16   11 

   20    2   15   12 

   20    2   14   13 

   20    2   13   14 

   20    2   12   15 

   20    2   11   16 

   20    2   10   17 

   20    2    9   18 

   20    2    8   19 

   20    2    7   20 

   20    2    6   21 

   20    2    5   22 

   20    2    4   23 

   20    2    3   24 

   20    2    2   25 

   20    2    1   26 

   20    2    0   27 

   20    1   28    0 

   20    1   27    1 

   20    1   26    2 

   20    1   25    3 

   20    1   24    4 

   20    1   23    5 

   20    1   22    6 

   20    1   21    7 

   20    1   20    8 

   20    1   19    9 

   20    1   18   10 

   20    1   17   11 

   20    1   16   12 

   20    1   15   13 

   20    1   14   14 

   20    1   13   15 

   20    1   12   16 

   20    1   11   17 

   20    1   10   18 

   20    1    9   19 

   20    1    8   20 

   20    1    7   21 

   20    1    6   22 

   20    1    5   23 

   20    1    4   24 

   20    1    3   25 

   20    1    2   26 

   20    1    1   27 

   20    1    0   28 

   20    0   29    0 

   20    0   28    1 

   20    0   27    2 

   20    0   26    3 

   20    0   25    4 

   20    0   24    5 

   20    0   23    6 

   20    0   22    7 

   20    0   21    8 

   20    0   20    9 

   20    0   19   10 

   20    0   18   11 

   20    0   17   12 

   20    0   16   13 

   20    0   15   14 

   20    0   14   15 

   20    0   13   16 

   20    0   12   17 

   20    0   11   18 

   20    0   10   19 

   20    0    9   20 

   20    0    8   21 

   20    0    7   22 

   20    0    6   23 

   20    0    5   24 

   20    0    4   25 

   20    0    3   26 

   20    0    2   27 

   20    0    1   28 

   20    0    0   29 

   19   30    0    0 

   19   29    1    0 

   19   29    0    1 

   19   28    2    0 

   19   28    1    1 

   19   28    0    2 

   19   27    3    0 

   19   27    2    1 

   19   27    1    2 

   19   27    0    3 

   19   26    4    0 

   19   26    3    1 

   19   26    2    2 

   19   26    1    3 

   19   26    0    4 

   19   25    5    0 

   19   25    4    1 

   19   25    3    2 

   19   25    2    3 

   19   25    1    4 

   19   25    0    5 

   19   24    6    0 

   19   24    5    1 

   19   24    4    2 

   19   24    3    3 

   19   24    2    4 

   19   24    1    5 

   19   24    0    6 

   19   23    7    0 

   19   23    6    1 

   19   23    5    2 

   19   23    4    3 

   19   23    3    4 

   19   23    2    5 

   19   23    1    6 

   19   23    0    7 

   19   22    8    0 

   19   22    7    1 

   19   22    6    2 

   19   22    5    3 

   19   22    4    4 

   19   22    3    5 

   19   22    2    6 

   19   22    1    7 

   19   22    0    8 

   19   21    9    0 

   19   21    8    1 

   19   21    7    2 

   19   21    6    3 

   19   21    5    4 

   19   21    4    5 

   19   21    3    6 

   19   21    2    7 

   19   21    1    8 

   19   21    0    9 

   19   20   10    0 

   19   20    9    1 

   19   20    8    2 

   19   20    7    3 

   19   20    6    4 

   19   20    5    5 

   19   20    4    6 

   19   20    3    7 

   19   20    2    8 

   19   20    1    9 

   19   20    0   10 

   19   19   11    0 

   19   19   10    1 

   19   19    9    2 

   19   19    8    3 

   19   19    7    4 

   19   19    6    5 

   19   19    5    6 

   19   19    4    7 

   19   19    3    8 

   19   19    2    9 

   19   19    1   10 

   19   19    0   11 

   19   18   12    0 

   19   18   11    1 

   19   18   10    2 

   19   18    9    3 

   19   18    8    4 

   19   18    7    5 

   19   18    6    6 

   19   18    5    7 

   19   18    4    8 

   19   18    3    9 

   19   18    2   10 

   19   18    1   11 

   19   18    0   12 

   19   17   13    0 

   19   17   12    1 

   19   17   11    2 

   19   17   10    3 

   19   17    9    4 

   19   17    8    5 

   19   17    7    6 

   19   17    6    7 

   19   17    5    8 

   19   17    4    9 

   19   17    3   10 

   19   17    2   11 

   19   17    1   12 

   19   17    0   13 

   19   16   14    0 

   19   16   13    1 

   19   16   12    2 

   19   16   11    3 

   19   16   10    4 

   19   16    9    5 

   19   16    8    6 

   19   16    7    7 

   19   16    6    8 

   19   16    5    9 

   19   16    4   10 

   19   16    3   11 

   19   16    2   12 

   19   16    1   13 

   19   16    0   14 

   19   15   15    0 

   19   15   14    1 

   19   15   13    2 

   19   15   12    3 

   19   15   11    4 

   19   15   10    5 

   19   15    9    6 

   19   15    8    7 

   19   15    7    8 

   19   15    6    9 

   19   15    5   10 

   19   15    4   11 

   19   15    3   12 

   19   15    2   13 

   19   15    1   14 

   19   15    0   15 

   19   14   16    0 

   19   14   15    1 

   19   14   14    2 

   19   14   13    3 

   19   14   12    4 

   19   14   11    5 

   19   14   10    6 

   19   14    9    7 

   19   14    8    8 

   19   14    7    9 

   19   14    6   10 

   19   14    5   11 

   19   14    4   12 

   19   14    3   13 

   19   14    2   14 

   19   14    1   15 

   19   14    0   16 

   19   13   17    0 

   19   13   16    1 

   19   13   15    2 

   19   13   14    3 

   19   13   13    4 

   19   13   12    5 

   19   13   11    6 

   19   13   10    7 

   19   13    9    8 

   19   13    8    9 

   19   13    7   10 

   19   13    6   11 

   19   13    5   12 

   19   13    4   13 

   19   13    3   14 

   19   13    2   15 

   19   13    1   16 

   19   13    0   17 

   19   12   18    0 

   19   12   17    1 

   19   12   16    2 

   19   12   15    3 

   19   12   14    4 

   19   12   13    5 

   19   12   12    6 

   19   12   11    7 

   19   12   10    8 

   19   12    9    9 

   19   12    8   10 

   19   12    7   11 

   19   12    6   12 

   19   12    5   13 

   19   12    4   14 

   19   12    3   15 

   19   12    2   16 

   19   12    1   17 

   19   12    0   18 

   19   11   19    0 

   19   11   18    1 

   19   11   17    2 

   19   11   16    3 

   19   11   15    4 

   19   11   14    5 

   19   11   13    6 

   19   11   12    7 

   19   11   11    8 

   19   11   10    9 

   19   11    9   10 

   19   11    8   11 

   19   11    7   12 

   19   11    6   13 

   19   11    5   14 

   19   11    4   15 

   19   11    3   16 

   19   11    2   17 

   19   11    1   18 

   19   11    0   19 

   19   10   20    0 

   19   10   19    1 

   19   10   18    2 

   19   10   17    3 

   19   10   16    4 

   19   10   15    5 

   19   10   14    6 

   19   10   13    7 

   19   10   12    8 

   19   10   11    9 

   19   10   10   10 

   19   10    9   11 

   19   10    8   12 

   19   10    7   13 

   19   10    6   14 

   19   10    5   15 

   19   10    4   16 

   19   10    3   17 

   19   10    2   18 

   19   10    1   19 

   19   10    0   20 

   19    9   21    0 

   19    9   20    1 

   19    9   19    2 

   19    9   18    3 

   19    9   17    4 

   19    9   16    5 

   19    9   15    6 

   19    9   14    7 

   19    9   13    8 

   19    9   12    9 

   19    9   11   10 

   19    9   10   11 

   19    9    9   12 

   19    9    8   13 

   19    9    7   14 

   19    9    6   15 

   19    9    5   16 

   19    9    4   17 

   19    9    3   18 

   19    9    2   19 

   19    9    1   20 

   19    9    0   21 

   19    8   22    0 

   19    8   21    1 

   19    8   20    2 

   19    8   19    3 

   19    8   18    4 

   19    8   17    5 

   19    8   16    6 

   19    8   15    7 

   19    8   14    8 

   19    8   13    9 

   19    8   12   10 

   19    8   11   11 

   19    8   10   12 

   19    8    9   13 

   19    8    8   14 

   19    8    7   15 

   19    8    6   16 

   19    8    5   17 

   19    8    4   18 

   19    8    3   19 

   19    8    2   20 

   19    8    1   21 

   19    8    0   22 

   19    7   23    0 

   19    7   22    1 

   19    7   21    2 

   19    7   20    3 

   19    7   19    4 

   19    7   18    5 

   19    7   17    6 

   19    7   16    7 

   19    7   15    8 

   19    7   14    9 

   19    7   13   10 

   19    7   12   11 

   19    7   11   12 

   19    7   10   13 

   19    7    9   14 

   19    7    8   15 

   19    7    7   16 

   19    7    6   17 

   19    7    5   18 

   19    7    4   19 

   19    7    3   20 

   19    7    2   21 

   19    7    1   22 

   19    7    0   23 

   19    6   24    0 

   19    6   23    1 

   19    6   22    2 

   19    6   21    3 

   19    6   20    4 

   19    6   19    5 

   19    6   18    6 

   19    6   17    7 

   19    6   16    8 

   19    6   15    9 

   19    6   14   10 

   19    6   13   11 

   19    6   12   12 

   19    6   11   13 

   19    6   10   14 

   19    6    9   15 

   19    6    8   16 

   19    6    7   17 

   19    6    6   18 

   19    6    5   19 

   19    6    4   20 

   19    6    3   21 

   19    6    2   22 

   19    6    1   23 

   19    6    0   24 

   19    5   25    0 

   19    5   24    1 

   19    5   23    2 

   19    5   22    3 

   19    5   21    4 

   19    5   20    5 

   19    5   19    6 

   19    5   18    7 

   19    5   17    8 

   19    5   16    9 

   19    5   15   10 

   19    5   14   11 

   19    5   13   12 

   19    5   12   13 

   19    5   11   14 

   19    5   10   15 

   19    5    9   16 

   19    5    8   17 

   19    5    7   18 

   19    5    6   19 

   19    5    5   20 

   19    5    4   21 

   19    5    3   22 

   19    5    2   23 

   19    5    1   24 

   19    5    0   25 

   19    4   26    0 

   19    4   25    1 

   19    4   24    2 

   19    4   23    3 

   19    4   22    4 

   19    4   21    5 

   19    4   20    6 

   19    4   19    7 

   19    4   18    8 

   19    4   17    9 

   19    4   16   10 

   19    4   15   11 

   19    4   14   12 

   19    4   13   13 

   19    4   12   14 

   19    4   11   15 

   19    4   10   16 

   19    4    9   17 

   19    4    8   18 

   19    4    7   19 

   19    4    6   20 

   19    4    5   21 

   19    4    4   22 

   19    4    3   23 

   19    4    2   24 

   19    4    1   25 

   19    4    0   26 

   19    3   27    0 

   19    3   26    1 

   19    3   25    2 

   19    3   24    3 

   19    3   23    4 

   19    3   22    5 

   19    3   21    6 

   19    3   20    7 

   19    3   19    8 

   19    3   18    9 

   19    3   17   10 

   19    3   16   11 

   19    3   15   12 

   19    3   14   13 

   19    3   13   14 

   19    3   12   15 

   19    3   11   16 

   19    3   10   17 

   19    3    9   18 

   19    3    8   19 

   19    3    7   20 

   19    3    6   21 

   19    3    5   22 

   19    3    4   23 

   19    3    3   24 

   19    3    2   25 

   19    3    1   26 

   19    3    0   27 

   19    2   28    0 

   19    2   27    1 

   19    2   26    2 

   19    2   25    3 

   19    2   24    4 

   19    2   23    5 

   19    2   22    6 

   19    2   21    7 

   19    2   20    8 

   19    2   19    9 

   19    2   18   10 

   19    2   17   11 

   19    2   16   12 

   19    2   15   13 

   19    2   14   14 

   19    2   13   15 

   19    2   12   16 

   19    2   11   17 

   19    2   10   18 

   19    2    9   19 

   19    2    8   20 

   19    2    7   21 

   19    2    6   22 

   19    2    5   23 

   19    2    4   24 

   19    2    3   25 

   19    2    2   26 

   19    2    1   27 

   19    2    0   28 

   19    1   29    0 

   19    1   28    1 

   19    1   27    2 

   19    1   26    3 

   19    1   25    4 

   19    1   24    5 

   19    1   23    6 

   19    1   22    7 

   19    1   21    8 

   19    1   20    9 

   19    1   19   10 

   19    1   18   11 

   19    1   17   12 

   19    1   16   13 

   19    1   15   14 

   19    1   14   15 

   19    1   13   16 

   19    1   12   17 

   19    1   11   18 

   19    1   10   19 

   19    1    9   20 

   19    1    8   21 

   19    1    7   22 

   19    1    6   23 

   19    1    5   24 

   19    1    4   25 

   19    1    3   26 

   19    1    2   27 

   19    1    1   28 

   19    1    0   29 

   19    0   30    0 

   19    0   29    1 

   19    0   28    2 

   19    0   27    3 

   19    0   26    4 

   19    0   25    5 

   19    0   24    6 

   19    0   23    7 

   19    0   22    8 

   19    0   21    9 

   19    0   20   10 

   19    0   19   11 

   19    0   18   12 

   19    0   17   13 

   19    0   16   14 

   19    0   15   15 

   19    0   14   16 

   19    0   13   17 

   19    0   12   18 

   19    0   11   19 

   19    0   10   20 

   19    0    9   21 

   19    0    8   22 

   19    0    7   23 

   19    0    6   24 

   19    0    5   25 

   19    0    4   26 

   19    0    3   27 

   19    0    2   28 

   19    0    1   29 

   19    0    0   30 

   18   31    0    0 

   18   30    1    0 

   18   30    0    1 

   18   29    2    0 

   18   29    1    1 

   18   29    0    2 

   18   28    3    0 

   18   28    2    1 

   18   28    1    2 

   18   28    0    3 

   18   27    4    0 

   18   27    3    1 

   18   27    2    2 

   18   27    1    3 

   18   27    0    4 

   18   26    5    0 

   18   26    4    1 

   18   26    3    2 

   18   26    2    3 

   18   26    1    4 

   18   26    0    5 

   18   25    6    0 

   18   25    5    1 

   18   25    4    2 

   18   25    3    3 

   18   25    2    4 

   18   25    1    5 

   18   25    0    6 

   18   24    7    0 

   18   24    6    1 

   18   24    5    2 

   18   24    4    3 

   18   24    3    4 

   18   24    2    5 

   18   24    1    6 

   18   24    0    7 

   18   23    8    0 

   18   23    7    1 

   18   23    6    2 

   18   23    5    3 

   18   23    4    4 

   18   23    3    5 

   18   23    2    6 

   18   23    1    7 

   18   23    0    8 

   18   22    9    0 

   18   22    8    1 

   18   22    7    2 

   18   22    6    3 

   18   22    5    4 

   18   22    4    5 

   18   22    3    6 

   18   22    2    7 

   18   22    1    8 

   18   22    0    9 

   18   21   10    0 

   18   21    9    1 

   18   21    8    2 

   18   21    7    3 

   18   21    6    4 

   18   21    5    5 

   18   21    4    6 

   18   21    3    7 

   18   21    2    8 

   18   21    1    9 

   18   21    0   10 

   18   20   11    0 

   18   20   10    1 

   18   20    9    2 

   18   20    8    3 

   18   20    7    4 

   18   20    6    5 

   18   20    5    6 

   18   20    4    7 

   18   20    3    8 

   18   20    2    9 

   18   20    1   10 

   18   20    0   11 

   18   19   12    0 

   18   19   11    1 

   18   19   10    2 

   18   19    9    3 

   18   19    8    4 

   18   19    7    5 

   18   19    6    6 

   18   19    5    7 

   18   19    4    8 

   18   19    3    9 

   18   19    2   10 

   18   19    1   11 

   18   19    0   12 

   18   18   13    0 

   18   18   12    1 

   18   18   11    2 

   18   18   10    3 

   18   18    9    4 

   18   18    8    5 

   18   18    7    6 

   18   18    6    7 

   18   18    5    8 

   18   18    4    9 

   18   18    3   10 

   18   18    2   11 

   18   18    1   12 

   18   18    0   13 

   18   17   14    0 

   18   17   13    1 

   18   17   12    2 

   18   17   11    3 

   18   17   10    4 

   18   17    9    5 

   18   17    8    6 

   18   17    7    7 

   18   17    6    8 

   18   17    5    9 

   18   17    4   10 

   18   17    3   11 

   18   17    2   12 

   18   17    1   13 

   18   17    0   14 

   18   16   15    0 

   18   16   14    1 

   18   16   13    2 

   18   16   12    3 

   18   16   11    4 

   18   16   10    5 

   18   16    9    6 

   18   16    8    7 

   18   16    7    8 

   18   16    6    9 

   18   16    5   10 

   18   16    4   11 

   18   16    3   12 

   18   16    2   13 

   18   16    1   14 

   18   16    0   15 

   18   15   16    0 

   18   15   15    1 

   18   15   14    2 

   18   15   13    3 

   18   15   12    4 

   18   15   11    5 

   18   15   10    6 

   18   15    9    7 

   18   15    8    8 

   18   15    7    9 

   18   15    6   10 

   18   15    5   11 

   18   15    4   12 

   18   15    3   13 

   18   15    2   14 

   18   15    1   15 

   18   15    0   16 

   18   14   17    0 

   18   14   16    1 

   18   14   15    2 

   18   14   14    3 

   18   14   13    4 

   18   14   12    5 

   18   14   11    6 

   18   14   10    7 

   18   14    9    8 

   18   14    8    9 

   18   14    7   10 

   18   14    6   11 

   18   14    5   12 

   18   14    4   13 

   18   14    3   14 

   18   14    2   15 

   18   14    1   16 

   18   14    0   17 

   18   13   18    0 

   18   13   17    1 

   18   13   16    2 

   18   13   15    3 

   18   13   14    4 

   18   13   13    5 

   18   13   12    6 

   18   13   11    7 

   18   13   10    8 

   18   13    9    9 

   18   13    8   10 

   18   13    7   11 

   18   13    6   12 

   18   13    5   13 

   18   13    4   14 

   18   13    3   15 

   18   13    2   16 

   18   13    1   17 

   18   13    0   18 

   18   12   19    0 

   18   12   18    1 

   18   12   17    2 

   18   12   16    3 

   18   12   15    4 

   18   12   14    5 

   18   12   13    6 

   18   12   12    7 

   18   12   11    8 

   18   12   10    9 

   18   12    9   10 

   18   12    8   11 

   18   12    7   12 

   18   12    6   13 

   18   12    5   14 

   18   12    4   15 

   18   12    3   16 

   18   12    2   17 

   18   12    1   18 

   18   12    0   19 

   18   11   20    0 

   18   11   19    1 

   18   11   18    2 

   18   11   17    3 

   18   11   16    4 

   18   11   15    5 

   18   11   14    6 

   18   11   13    7 

   18   11   12    8 

   18   11   11    9 

   18   11   10   10 

   18   11    9   11 

   18   11    8   12 

   18   11    7   13 

   18   11    6   14 

   18   11    5   15 

   18   11    4   16 

   18   11    3   17 

   18   11    2   18 

   18   11    1   19 

   18   11    0   20 

   18   10   21    0 

   18   10   20    1 

   18   10   19    2 

   18   10   18    3 

   18   10   17    4 

   18   10   16    5 

   18   10   15    6 

   18   10   14    7 

   18   10   13    8 

   18   10   12    9 

   18   10   11   10 

   18   10   10   11 

   18   10    9   12 

   18   10    8   13 

   18   10    7   14 

   18   10    6   15 

   18   10    5   16 

   18   10    4   17 

   18   10    3   18 

   18   10    2   19 

   18   10    1   20 

   18   10    0   21 

   18    9   22    0 

   18    9   21    1 

   18    9   20    2 

   18    9   19    3 

   18    9   18    4 

   18    9   17    5 

   18    9   16    6 

   18    9   15    7 

   18    9   14    8 

   18    9   13    9 

   18    9   12   10 

   18    9   11   11 

   18    9   10   12 

   18    9    9   13 

   18    9    8   14 

   18    9    7   15 

   18    9    6   16 

   18    9    5   17 

   18    9    4   18 

   18    9    3   19 

   18    9    2   20 

   18    9    1   21 

   18    9    0   22 

   18    8   23    0 

   18    8   22    1 

   18    8   21    2 

   18    8   20    3 

   18    8   19    4 

   18    8   18    5 

   18    8   17    6 

   18    8   16    7 

   18    8   15    8 

   18    8   14    9 

   18    8   13   10 

   18    8   12   11 

   18    8   11   12 

   18    8   10   13 

   18    8    9   14 

   18    8    8   15 

   18    8    7   16 

   18    8    6   17 

   18    8    5   18 

   18    8    4   19 

   18    8    3   20 

   18    8    2   21 

   18    8    1   22 

   18    8    0   23 

   18    7   24    0 

   18    7   23    1 

   18    7   22    2 

   18    7   21    3 

   18    7   20    4 

   18    7   19    5 

   18    7   18    6 

   18    7   17    7 

   18    7   16    8 

   18    7   15    9 

   18    7   14   10 

   18    7   13   11 

   18    7   12   12 

   18    7   11   13 

   18    7   10   14 

   18    7    9   15 

   18    7    8   16 

   18    7    7   17 

   18    7    6   18 

   18    7    5   19 

   18    7    4   20 

   18    7    3   21 

   18    7    2   22 

   18    7    1   23 

   18    7    0   24 

   18    6   25    0 

   18    6   24    1 

   18    6   23    2 

   18    6   22    3 

   18    6   21    4 

   18    6   20    5 

   18    6   19    6 

   18    6   18    7 

   18    6   17    8 

   18    6   16    9 

   18    6   15   10 

   18    6   14   11 

   18    6   13   12 

   18    6   12   13 

   18    6   11   14 

   18    6   10   15 

   18    6    9   16 

   18    6    8   17 

   18    6    7   18 

   18    6    6   19 

   18    6    5   20 

   18    6    4   21 

   18    6    3   22 

   18    6    2   23 

   18    6    1   24 

   18    6    0   25 

   18    5   26    0 

   18    5   25    1 

   18    5   24    2 

   18    5   23    3 

   18    5   22    4 

   18    5   21    5 

   18    5   20    6 

   18    5   19    7 

   18    5   18    8 

   18    5   17    9 

   18    5   16   10 

   18    5   15   11 

   18    5   14   12 

   18    5   13   13 

   18    5   12   14 

   18    5   11   15 

   18    5   10   16 

   18    5    9   17 

   18    5    8   18 

   18    5    7   19 

   18    5    6   20 

   18    5    5   21 

   18    5    4   22 

   18    5    3   23 

   18    5    2   24 

   18    5    1   25 

   18    5    0   26 

   18    4   27    0 

   18    4   26    1 

   18    4   25    2 

   18    4   24    3 

   18    4   23    4 

   18    4   22    5 

   18    4   21    6 

   18    4   20    7 

   18    4   19    8 

   18    4   18    9 

   18    4   17   10 

   18    4   16   11 

   18    4   15   12 

   18    4   14   13 

   18    4   13   14 

   18    4   12   15 

   18    4   11   16 

   18    4   10   17 

   18    4    9   18 

   18    4    8   19 

   18    4    7   20 

   18    4    6   21 

   18    4    5   22 

   18    4    4   23 

   18    4    3   24 

   18    4    2   25 

   18    4    1   26 

   18    4    0   27 

   18    3   28    0 

   18    3   27    1 

   18    3   26    2 

   18    3   25    3 

   18    3   24    4 

   18    3   23    5 

   18    3   22    6 

   18    3   21    7 

   18    3   20    8 

   18    3   19    9 

   18    3   18   10 

   18    3   17   11 

   18    3   16   12 

   18    3   15   13 

   18    3   14   14 

   18    3   13   15 

   18    3   12   16 

   18    3   11   17 

   18    3   10   18 

   18    3    9   19 

   18    3    8   20 

   18    3    7   21 

   18    3    6   22 

   18    3    5   23 

   18    3    4   24 

   18    3    3   25 

   18    3    2   26 

   18    3    1   27 

   18    3    0   28 

   18    2   29    0 

   18    2   28    1 

   18    2   27    2 

   18    2   26    3 

   18    2   25    4 

   18    2   24    5 

   18    2   23    6 

   18    2   22    7 

   18    2   21    8 

   18    2   20    9 

   18    2   19   10 

   18    2   18   11 

   18    2   17   12 

   18    2   16   13 

   18    2   15   14 

   18    2   14   15 

   18    2   13   16 

   18    2   12   17 

   18    2   11   18 

   18    2   10   19 

   18    2    9   20 

   18    2    8   21 

   18    2    7   22 

   18    2    6   23 

   18    2    5   24 

   18    2    4   25 

   18    2    3   26 

   18    2    2   27 

   18    2    1   28 

   18    2    0   29 

   18    1   30    0 

   18    1   29    1 

   18    1   28    2 

   18    1   27    3 

   18    1   26    4 

   18    1   25    5 

   18    1   24    6 

   18    1   23    7 

   18    1   22    8 

   18    1   21    9 

   18    1   20   10 

   18    1   19   11 

   18    1   18   12 

   18    1   17   13 

   18    1   16   14 

   18    1   15   15 

   18    1   14   16 

   18    1   13   17 

   18    1   12   18 

   18    1   11   19 

   18    1   10   20 

   18    1    9   21 

   18    1    8   22 

   18    1    7   23 

   18    1    6   24 

   18    1    5   25 

   18    1    4   26 

   18    1    3   27 

   18    1    2   28 

   18    1    1   29 

   18    1    0   30 

   18    0   31    0 

   18    0   30    1 

   18    0   29    2 

   18    0   28    3 

   18    0   27    4 

   18    0   26    5 

   18    0   25    6 

   18    0   24    7 

   18    0   23    8 

   18    0   22    9 

   18    0   21   10 

   18    0   20   11 

   18    0   19   12 

   18    0   18   13 

   18    0   17   14 

   18    0   16   15 

   18    0   15   16 

   18    0   14   17 

   18    0   13   18 

   18    0   12   19 

   18    0   11   20 

   18    0   10   21 

   18    0    9   22 

   18    0    8   23 

   18    0    7   24 

   18    0    6   25 

   18    0    5   26 

   18    0    4   27 

   18    0    3   28 

   18    0    2   29 

   18    0    1   30 

   18    0    0   31 

   17   32    0    0 

   17   31    1    0 

   17   31    0    1 

   17   30    2    0 

   17   30    1    1 

   17   30    0    2 

   17   29    3    0 

   17   29    2    1 

   17   29    1    2 

   17   29    0    3 

   17   28    4    0 

   17   28    3    1 

   17   28    2    2 

   17   28    1    3 

   17   28    0    4 

   17   27    5    0 

   17   27    4    1 

   17   27    3    2 

   17   27    2    3 

   17   27    1    4 

   17   27    0    5 

   17   26    6    0 

   17   26    5    1 

   17   26    4    2 

   17   26    3    3 

   17   26    2    4 

   17   26    1    5 

   17   26    0    6 

   17   25    7    0 

   17   25    6    1 

   17   25    5    2 

   17   25    4    3 

   17   25    3    4 

   17   25    2    5 

   17   25    1    6 

   17   25    0    7 

   17   24    8    0 

   17   24    7    1 

   17   24    6    2 

   17   24    5    3 

   17   24    4    4 

   17   24    3    5 

   17   24    2    6 

   17   24    1    7 

   17   24    0    8 

   17   23    9    0 

   17   23    8    1 

   17   23    7    2 

   17   23    6    3 

   17   23    5    4 

   17   23    4    5 

   17   23    3    6 

   17   23    2    7 

   17   23    1    8 

   17   23    0    9 

   17   22   10    0 

   17   22    9    1 

   17   22    8    2 

   17   22    7    3 

   17   22    6    4 

   17   22    5    5 

   17   22    4    6 

   17   22    3    7 

   17   22    2    8 

   17   22    1    9 

   17   22    0   10 

   17   21   11    0 

   17   21   10    1 

   17   21    9    2 

   17   21    8    3 

   17   21    7    4 

   17   21    6    5 

   17   21    5    6 

   17   21    4    7 

   17   21    3    8 

   17   21    2    9 

   17   21    1   10 

   17   21    0   11 

   17   20   12    0 

   17   20   11    1 

   17   20   10    2 

   17   20    9    3 

   17   20    8    4 

   17   20    7    5 

   17   20    6    6 

   17   20    5    7 

   17   20    4    8 

   17   20    3    9 

   17   20    2   10 

   17   20    1   11 

   17   20    0   12 

   17   19   13    0 

   17   19   12    1 

   17   19   11    2 

   17   19   10    3 

   17   19    9    4 

   17   19    8    5 

   17   19    7    6 

   17   19    6    7 

   17   19    5    8 

   17   19    4    9 

   17   19    3   10 

   17   19    2   11 

   17   19    1   12 

   17   19    0   13 

   17   18   14    0 

   17   18   13    1 

   17   18   12    2 

   17   18   11    3 

   17   18   10    4 

   17   18    9    5 

   17   18    8    6 

   17   18    7    7 

   17   18    6    8 

   17   18    5    9 

   17   18    4   10 

   17   18    3   11 

   17   18    2   12 

   17   18    1   13 

   17   18    0   14 

   17   17   15    0 

   17   17   14    1 

   17   17   13    2 

   17   17   12    3 

   17   17   11    4 

   17   17   10    5 

   17   17    9    6 

   17   17    8    7 

   17   17    7    8 

   17   17    6    9 

   17   17    5   10 

   17   17    4   11 

   17   17    3   12 

   17   17    2   13 

   17   17    1   14 

   17   17    0   15 

   17   16   16    0 

   17   16   15    1 

   17   16   14    2 

   17   16   13    3 

   17   16   12    4 

   17   16   11    5 

   17   16   10    6 

   17   16    9    7 

   17   16    8    8 

   17   16    7    9 

   17   16    6   10 

   17   16    5   11 

   17   16    4   12 

   17   16    3   13 

   17   16    2   14 

   17   16    1   15 

   17   16    0   16 

   17   15   17    0 

   17   15   16    1 

   17   15   15    2 

   17   15   14    3 

   17   15   13    4 

   17   15   12    5 

   17   15   11    6 

   17   15   10    7 

   17   15    9    8 

   17   15    8    9 

   17   15    7   10 

   17   15    6   11 

   17   15    5   12 

   17   15    4   13 

   17   15    3   14 

   17   15    2   15 

   17   15    1   16 

   17   15    0   17 

   17   14   18    0 

   17   14   17    1 

   17   14   16    2 

   17   14   15    3 

   17   14   14    4 

   17   14   13    5 

   17   14   12    6 

   17   14   11    7 

   17   14   10    8 

   17   14    9    9 

   17   14    8   10 

   17   14    7   11 

   17   14    6   12 

   17   14    5   13 

   17   14    4   14 

   17   14    3   15 

   17   14    2   16 

   17   14    1   17 

   17   14    0   18 

   17   13   19    0 

   17   13   18    1 

   17   13   17    2 

   17   13   16    3 

   17   13   15    4 

   17   13   14    5 

   17   13   13    6 

   17   13   12    7 

   17   13   11    8 

   17   13   10    9 

   17   13    9   10 

   17   13    8   11 

   17   13    7   12 

   17   13    6   13 

   17   13    5   14 

   17   13    4   15 

   17   13    3   16 

   17   13    2   17 

   17   13    1   18 

   17   13    0   19 

   17   12   20    0 

   17   12   19    1 

   17   12   18    2 

   17   12   17    3 

   17   12   16    4 

   17   12   15    5 

   17   12   14    6 

   17   12   13    7 

   17   12   12    8 

   17   12   11    9 

   17   12   10   10 

   17   12    9   11 

   17   12    8   12 

   17   12    7   13 

   17   12    6   14 

   17   12    5   15 

   17   12    4   16 

   17   12    3   17 

   17   12    2   18 

   17   12    1   19 

   17   12    0   20 

   17   11   21    0 

   17   11   20    1 

   17   11   19    2 

   17   11   18    3 

   17   11   17    4 

   17   11   16    5 

   17   11   15    6 

   17   11   14    7 

   17   11   13    8 

   17   11   12    9 

   17   11   11   10 

   17   11   10   11 

   17   11    9   12 

   17   11    8   13 

   17   11    7   14 

   17   11    6   15 

   17   11    5   16 

   17   11    4   17 

   17   11    3   18 

   17   11    2   19 

   17   11    1   20 

   17   11    0   21 

   17   10   22    0 

   17   10   21    1 

   17   10   20    2 

   17   10   19    3 

   17   10   18    4 

   17   10   17    5 

   17   10   16    6 

   17   10   15    7 

   17   10   14    8 

   17   10   13    9 

   17   10   12   10 

   17   10   11   11 

   17   10   10   12 

   17   10    9   13 

   17   10    8   14 

   17   10    7   15 

   17   10    6   16 

   17   10    5   17 

   17   10    4   18 

   17   10    3   19 

   17   10    2   20 

   17   10    1   21 

   17   10    0   22 

   17    9   23    0 

   17    9   22    1 

   17    9   21    2 

   17    9   20    3 

   17    9   19    4 

   17    9   18    5 

   17    9   17    6 

   17    9   16    7 

   17    9   15    8 

   17    9   14    9 

   17    9   13   10 

   17    9   12   11 

   17    9   11   12 

   17    9   10   13 

   17    9    9   14 

   17    9    8   15 

   17    9    7   16 

   17    9    6   17 

   17    9    5   18 

   17    9    4   19 

   17    9    3   20 

   17    9    2   21 

   17    9    1   22 

   17    9    0   23 

   17    8   24    0 

   17    8   23    1 

   17    8   22    2 

   17    8   21    3 

   17    8   20    4 

   17    8   19    5 

   17    8   18    6 

   17    8   17    7 

   17    8   16    8 

   17    8   15    9 

   17    8   14   10 

   17    8   13   11 

   17    8   12   12 

   17    8   11   13 

   17    8   10   14 

   17    8    9   15 

   17    8    8   16 

   17    8    7   17 

   17    8    6   18 

   17    8    5   19 

   17    8    4   20 

   17    8    3   21 

   17    8    2   22 

   17    8    1   23 

   17    8    0   24 

   17    7   25    0 

   17    7   24    1 

   17    7   23    2 

   17    7   22    3 

   17    7   21    4 

   17    7   20    5 

   17    7   19    6 

   17    7   18    7 

   17    7   17    8 

   17    7   16    9 

   17    7   15   10 

   17    7   14   11 

   17    7   13   12 

   17    7   12   13 

   17    7   11   14 

   17    7   10   15 

   17    7    9   16 

   17    7    8   17 

   17    7    7   18 

   17    7    6   19 

   17    7    5   20 

   17    7    4   21 

   17    7    3   22 

   17    7    2   23 

   17    7    1   24 

   17    7    0   25 

   17    6   26    0 

   17    6   25    1 

   17    6   24    2 

   17    6   23    3 

   17    6   22    4 

   17    6   21    5 

   17    6   20    6 

   17    6   19    7 

   17    6   18    8 

   17    6   17    9 

   17    6   16   10 

   17    6   15   11 

   17    6   14   12 

   17    6   13   13 

   17    6   12   14 

   17    6   11   15 

   17    6   10   16 

   17    6    9   17 

   17    6    8   18 

   17    6    7   19 

   17    6    6   20 

   17    6    5   21 

   17    6    4   22 

   17    6    3   23 

   17    6    2   24 

   17    6    1   25 

   17    6    0   26 

   17    5   27    0 

   17    5   26    1 

   17    5   25    2 

   17    5   24    3 

   17    5   23    4 

   17    5   22    5 

   17    5   21    6 

   17    5   20    7 

   17    5   19    8 

   17    5   18    9 

   17    5   17   10 

   17    5   16   11 

   17    5   15   12 

   17    5   14   13 

   17    5   13   14 

   17    5   12   15 

   17    5   11   16 

   17    5   10   17 

   17    5    9   18 

   17    5    8   19 

   17    5    7   20 

   17    5    6   21 

   17    5    5   22 

   17    5    4   23 

   17    5    3   24 

   17    5    2   25 

   17    5    1   26 

   17    5    0   27 

   17    4   28    0 

   17    4   27    1 

   17    4   26    2 

   17    4   25    3 

   17    4   24    4 

   17    4   23    5 

   17    4   22    6 

   17    4   21    7 

   17    4   20    8 

   17    4   19    9 

   17    4   18   10 

   17    4   17   11 

   17    4   16   12 

   17    4   15   13 

   17    4   14   14 

   17    4   13   15 

   17    4   12   16 

   17    4   11   17 

   17    4   10   18 

   17    4    9   19 

   17    4    8   20 

   17    4    7   21 

   17    4    6   22 

   17    4    5   23 

   17    4    4   24 

   17    4    3   25 

   17    4    2   26 

   17    4    1   27 

   17    4    0   28 

   17    3   29    0 

   17    3   28    1 

   17    3   27    2 

   17    3   26    3 

   17    3   25    4 

   17    3   24    5 

   17    3   23    6 

   17    3   22    7 

   17    3   21    8 

   17    3   20    9 

   17    3   19   10 

   17    3   18   11 

   17    3   17   12 

   17    3   16   13 

   17    3   15   14 

   17    3   14   15 

   17    3   13   16 

   17    3   12   17 

   17    3   11   18 

   17    3   10   19 

   17    3    9   20 

   17    3    8   21 

   17    3    7   22 

   17    3    6   23 

   17    3    5   24 

   17    3    4   25 

   17    3    3   26 

   17    3    2   27 

   17    3    1   28 

   17    3    0   29 

   17    2   30    0 

   17    2   29    1 

   17    2   28    2 

   17    2   27    3 

   17    2   26    4 

   17    2   25    5 

   17    2   24    6 

   17    2   23    7 

   17    2   22    8 

   17    2   21    9 

   17    2   20   10 

   17    2   19   11 

   17    2   18   12 

   17    2   17   13 

   17    2   16   14 

   17    2   15   15 

   17    2   14   16 

   17    2   13   17 

   17    2   12   18 

   17    2   11   19 

   17    2   10   20 

   17    2    9   21 

   17    2    8   22 

   17    2    7   23 

   17    2    6   24 

   17    2    5   25 

   17    2    4   26 

   17    2    3   27 

   17    2    2   28 

   17    2    1   29 

   17    2    0   30 

   17    1   31    0 

   17    1   30    1 

   17    1   29    2 

   17    1   28    3 

   17    1   27    4 

   17    1   26    5 

   17    1   25    6 

   17    1   24    7 

   17    1   23    8 

   17    1   22    9 

   17    1   21   10 

   17    1   20   11 

   17    1   19   12 

   17    1   18   13 

   17    1   17   14 

   17    1   16   15 

   17    1   15   16 

   17    1   14   17 

   17    1   13   18 

   17    1   12   19 

   17    1   11   20 

   17    1   10   21 

   17    1    9   22 

   17    1    8   23 

   17    1    7   24 

   17    1    6   25 

   17    1    5   26 

   17    1    4   27 

   17    1    3   28 

   17    1    2   29 

   17    1    1   30 

   17    1    0   31 

   17    0   32    0 

   17    0   31    1 

   17    0   30    2 

   17    0   29    3 

   17    0   28    4 

   17    0   27    5 

   17    0   26    6 

   17    0   25    7 

   17    0   24    8 

   17    0   23    9 

   17    0   22   10 

   17    0   21   11 

   17    0   20   12 

   17    0   19   13 

   17    0   18   14 

   17    0   17   15 

   17    0   16   16 

   17    0   15   17 

   17    0   14   18 

   17    0   13   19 

   17    0   12   20 

   17    0   11   21 

   17    0   10   22 

   17    0    9   23 

   17    0    8   24 

   17    0    7   25 

   17    0    6   26 

   17    0    5   27 

   17    0    4   28 

   17    0    3   29 

   17    0    2   30 

   17    0    1   31 

   17    0    0   32 

   16   33    0    0 

   16   32    1    0 

   16   32    0    1 

   16   31    2    0 

   16   31    1    1 

   16   31    0    2 

   16   30    3    0 

   16   30    2    1 

   16   30    1    2 

   16   30    0    3 

   16   29    4    0 

   16   29    3    1 

   16   29    2    2 

   16   29    1    3 

   16   29    0    4 

   16   28    5    0 

   16   28    4    1 

   16   28    3    2 

   16   28    2    3 

   16   28    1    4 

   16   28    0    5 

   16   27    6    0 

   16   27    5    1 

   16   27    4    2 

   16   27    3    3 

   16   27    2    4 

   16   27    1    5 

   16   27    0    6 

   16   26    7    0 

   16   26    6    1 

   16   26    5    2 

   16   26    4    3 

   16   26    3    4 

   16   26    2    5 

   16   26    1    6 

   16   26    0    7 

   16   25    8    0 

   16   25    7    1 

   16   25    6    2 

   16   25    5    3 

   16   25    4    4 

   16   25    3    5 

   16   25    2    6 

   16   25    1    7 

   16   25    0    8 

   16   24    9    0 

   16   24    8    1 

   16   24    7    2 

   16   24    6    3 

   16   24    5    4 

   16   24    4    5 

   16   24    3    6 

   16   24    2    7 

   16   24    1    8 

   16   24    0    9 

   16   23   10    0 

   16   23    9    1 

   16   23    8    2 

   16   23    7    3 

   16   23    6    4 

   16   23    5    5 

   16   23    4    6 

   16   23    3    7 

   16   23    2    8 

   16   23    1    9 

   16   23    0   10 

   16   22   11    0 

   16   22   10    1 

   16   22    9    2 

   16   22    8    3 

   16   22    7    4 

   16   22    6    5 

   16   22    5    6 

   16   22    4    7 

   16   22    3    8 

   16   22    2    9 

   16   22    1   10 

   16   22    0   11 

   16   21   12    0 

   16   21   11    1 

   16   21   10    2 

   16   21    9    3 

   16   21    8    4 

   16   21    7    5 

   16   21    6    6 

   16   21    5    7 

   16   21    4    8 

   16   21    3    9 

   16   21    2   10 

   16   21    1   11 

   16   21    0   12 

   16   20   13    0 

   16   20   12    1 

   16   20   11    2 

   16   20   10    3 

   16   20    9    4 

   16   20    8    5 

   16   20    7    6 

   16   20    6    7 

   16   20    5    8 

   16   20    4    9 

   16   20    3   10 

   16   20    2   11 

   16   20    1   12 

   16   20    0   13 

   16   19   14    0 

   16   19   13    1 

   16   19   12    2 

   16   19   11    3 

   16   19   10    4 

   16   19    9    5 

   16   19    8    6 

   16   19    7    7 

   16   19    6    8 

   16   19    5    9 

   16   19    4   10 

   16   19    3   11 

   16   19    2   12 

   16   19    1   13 

   16   19    0   14 

   16   18   15    0 

   16   18   14    1 

   16   18   13    2 

   16   18   12    3 

   16   18   11    4 

   16   18   10    5 

   16   18    9    6 

   16   18    8    7 

   16   18    7    8 

   16   18    6    9 

   16   18    5   10 

   16   18    4   11 

   16   18    3   12 

   16   18    2   13 

   16   18    1   14 

   16   18    0   15 

   16   17   16    0 

   16   17   15    1 

   16   17   14    2 

   16   17   13    3 

   16   17   12    4 

   16   17   11    5 

   16   17   10    6 

   16   17    9    7 

   16   17    8    8 

   16   17    7    9 

   16   17    6   10 

   16   17    5   11 

   16   17    4   12 

   16   17    3   13 

   16   17    2   14 

   16   17    1   15 

   16   17    0   16 

   16   16   17    0 

   16   16   16    1 

   16   16   15    2 

   16   16   14    3 

   16   16   13    4 

   16   16   12    5 

   16   16   11    6 

   16   16   10    7 

   16   16    9    8 

   16   16    8    9 

   16   16    7   10 

   16   16    6   11 

   16   16    5   12 

   16   16    4   13 

   16   16    3   14 

   16   16    2   15 

   16   16    1   16 

   16   16    0   17 

   16   15   18    0 

   16   15   17    1 

   16   15   16    2 

   16   15   15    3 

   16   15   14    4 

   16   15   13    5 

   16   15   12    6 

   16   15   11    7 

   16   15   10    8 

   16   15    9    9 

   16   15    8   10 

   16   15    7   11 

   16   15    6   12 

   16   15    5   13 

   16   15    4   14 

   16   15    3   15 

   16   15    2   16 

   16   15    1   17 

   16   15    0   18 

   16   14   19    0 

   16   14   18    1 

   16   14   17    2 

   16   14   16    3 

   16   14   15    4 

   16   14   14    5 

   16   14   13    6 

   16   14   12    7 

   16   14   11    8 

   16   14   10    9 

   16   14    9   10 

   16   14    8   11 

   16   14    7   12 

   16   14    6   13 

   16   14    5   14 

   16   14    4   15 

   16   14    3   16 

   16   14    2   17 

   16   14    1   18 

   16   14    0   19 

   16   13   20    0 

   16   13   19    1 

   16   13   18    2 

   16   13   17    3 

   16   13   16    4 

   16   13   15    5 

   16   13   14    6 

   16   13   13    7 

   16   13   12    8 

   16   13   11    9 

   16   13   10   10 

   16   13    9   11 

   16   13    8   12 

   16   13    7   13 

   16   13    6   14 

   16   13    5   15 

   16   13    4   16 

   16   13    3   17 

   16   13    2   18 

   16   13    1   19 

   16   13    0   20 

   16   12   21    0 

   16   12   20    1 

   16   12   19    2 

   16   12   18    3 

   16   12   17    4 

   16   12   16    5 

   16   12   15    6 

   16   12   14    7 

   16   12   13    8 

   16   12   12    9 

   16   12   11   10 

   16   12   10   11 

   16   12    9   12 

   16   12    8   13 

   16   12    7   14 

   16   12    6   15 

   16   12    5   16 

   16   12    4   17 

   16   12    3   18 

   16   12    2   19 

   16   12    1   20 

   16   12    0   21 

   16   11   22    0 

   16   11   21    1 

   16   11   20    2 

   16   11   19    3 

   16   11   18    4 

   16   11   17    5 

   16   11   16    6 

   16   11   15    7 

   16   11   14    8 

   16   11   13    9 

   16   11   12   10 

   16   11   11   11 

   16   11   10   12 

   16   11    9   13 

   16   11    8   14 

   16   11    7   15 

   16   11    6   16 

   16   11    5   17 

   16   11    4   18 

   16   11    3   19 

   16   11    2   20 

   16   11    1   21 

   16   11    0   22 

   16   10   23    0 

   16   10   22    1 

   16   10   21    2 

   16   10   20    3 

   16   10   19    4 

   16   10   18    5 

   16   10   17    6 

   16   10   16    7 

   16   10   15    8 

   16   10   14    9 

   16   10   13   10 

   16   10   12   11 

   16   10   11   12 

   16   10   10   13 

   16   10    9   14 

   16   10    8   15 

   16   10    7   16 

   16   10    6   17 

   16   10    5   18 

   16   10    4   19 

   16   10    3   20 

   16   10    2   21 

   16   10    1   22 

   16   10    0   23 

   16    9   24    0 

   16    9   23    1 

   16    9   22    2 

   16    9   21    3 

   16    9   20    4 

   16    9   19    5 

   16    9   18    6 

   16    9   17    7 

   16    9   16    8 

   16    9   15    9 

   16    9   14   10 

   16    9   13   11 

   16    9   12   12 

   16    9   11   13 

   16    9   10   14 

   16    9    9   15 

   16    9    8   16 

   16    9    7   17 

   16    9    6   18 

   16    9    5   19 

   16    9    4   20 

   16    9    3   21 

   16    9    2   22 

   16    9    1   23 

   16    9    0   24 

   16    8   25    0 

   16    8   24    1 

   16    8   23    2 

   16    8   22    3 

   16    8   21    4 

   16    8   20    5 

   16    8   19    6 

   16    8   18    7 

   16    8   17    8 

   16    8   16    9 

   16    8   15   10 

   16    8   14   11 

   16    8   13   12 

   16    8   12   13 

   16    8   11   14 

   16    8   10   15 

   16    8    9   16 

   16    8    8   17 

   16    8    7   18 

   16    8    6   19 

   16    8    5   20 

   16    8    4   21 

   16    8    3   22 

   16    8    2   23 

   16    8    1   24 

   16    8    0   25 

   16    7   26    0 

   16    7   25    1 

   16    7   24    2 

   16    7   23    3 

   16    7   22    4 

   16    7   21    5 

   16    7   20    6 

   16    7   19    7 

   16    7   18    8 

   16    7   17    9 

   16    7   16   10 

   16    7   15   11 

   16    7   14   12 

   16    7   13   13 

   16    7   12   14 

   16    7   11   15 

   16    7   10   16 

   16    7    9   17 

   16    7    8   18 

   16    7    7   19 

   16    7    6   20 

   16    7    5   21 

   16    7    4   22 

   16    7    3   23 

   16    7    2   24 

   16    7    1   25 

   16    7    0   26 

   16    6   27    0 

   16    6   26    1 

   16    6   25    2 

   16    6   24    3 

   16    6   23    4 

   16    6   22    5 

   16    6   21    6 

   16    6   20    7 

   16    6   19    8 

   16    6   18    9 

   16    6   17   10 

   16    6   16   11 

   16    6   15   12 

   16    6   14   13 

   16    6   13   14 

   16    6   12   15 

   16    6   11   16 

   16    6   10   17 

   16    6    9   18 

   16    6    8   19 

   16    6    7   20 

   16    6    6   21 

   16    6    5   22 

   16    6    4   23 

   16    6    3   24 

   16    6    2   25 

   16    6    1   26 

   16    6    0   27 

   16    5   28    0 

   16    5   27    1 

   16    5   26    2 

   16    5   25    3 

   16    5   24    4 

   16    5   23    5 

   16    5   22    6 

   16    5   21    7 

   16    5   20    8 

   16    5   19    9 

   16    5   18   10 

   16    5   17   11 

   16    5   16   12 

   16    5   15   13 

   16    5   14   14 

   16    5   13   15 

   16    5   12   16 

   16    5   11   17 

   16    5   10   18 

   16    5    9   19 

   16    5    8   20 

   16    5    7   21 

   16    5    6   22 

   16    5    5   23 

   16    5    4   24 

   16    5    3   25 

   16    5    2   26 

   16    5    1   27 

   16    5    0   28 

   16    4   29    0 

   16    4   28    1 

   16    4   27    2 

   16    4   26    3 

   16    4   25    4 

   16    4   24    5 

   16    4   23    6 

   16    4   22    7 

   16    4   21    8 

   16    4   20    9 

   16    4   19   10 

   16    4   18   11 

   16    4   17   12 

   16    4   16   13 

   16    4   15   14 

   16    4   14   15 

   16    4   13   16 

   16    4   12   17 

   16    4   11   18 

   16    4   10   19 

   16    4    9   20 

   16    4    8   21 

   16    4    7   22 

   16    4    6   23 

   16    4    5   24 

   16    4    4   25 

   16    4    3   26 

   16    4    2   27 

   16    4    1   28 

   16    4    0   29 

   16    3   30    0 

   16    3   29    1 

   16    3   28    2 

   16    3   27    3 

   16    3   26    4 

   16    3   25    5 

   16    3   24    6 

   16    3   23    7 

   16    3   22    8 

   16    3   21    9 

   16    3   20   10 

   16    3   19   11 

   16    3   18   12 

   16    3   17   13 

   16    3   16   14 

   16    3   15   15 

   16    3   14   16 

   16    3   13   17 

   16    3   12   18 

   16    3   11   19 

   16    3   10   20 

   16    3    9   21 

   16    3    8   22 

   16    3    7   23 

   16    3    6   24 

   16    3    5   25 

   16    3    4   26 

   16    3    3   27 

   16    3    2   28 

   16    3    1   29 

   16    3    0   30 

   16    2   31    0 

   16    2   30    1 

   16    2   29    2 

   16    2   28    3 

   16    2   27    4 

   16    2   26    5 

   16    2   25    6 

   16    2   24    7 

   16    2   23    8 

   16    2   22    9 

   16    2   21   10 

   16    2   20   11 

   16    2   19   12 

   16    2   18   13 

   16    2   17   14 

   16    2   16   15 

   16    2   15   16 

   16    2   14   17 

   16    2   13   18 

   16    2   12   19 

   16    2   11   20 

   16    2   10   21 

   16    2    9   22 

   16    2    8   23 

   16    2    7   24 

   16    2    6   25 

   16    2    5   26 

   16    2    4   27 

   16    2    3   28 

   16    2    2   29 

   16    2    1   30 

   16    2    0   31 

   16    1   32    0 

   16    1   31    1 

   16    1   30    2 

   16    1   29    3 

   16    1   28    4 

   16    1   27    5 

   16    1   26    6 

   16    1   25    7 

   16    1   24    8 

   16    1   23    9 

   16    1   22   10 

   16    1   21   11 

   16    1   20   12 

   16    1   19   13 

   16    1   18   14 

   16    1   17   15 

   16    1   16   16 

   16    1   15   17 

   16    1   14   18 

   16    1   13   19 

   16    1   12   20 

   16    1   11   21 

   16    1   10   22 

   16    1    9   23 

   16    1    8   24 

   16    1    7   25 

   16    1    6   26 

   16    1    5   27 

   16    1    4   28 

   16    1    3   29 

   16    1    2   30 

   16    1    1   31 

   16    1    0   32 

   16    0   33    0 

   16    0   32    1 

   16    0   31    2 

   16    0   30    3 

   16    0   29    4 

   16    0   28    5 

   16    0   27    6 

   16    0   26    7 

   16    0   25    8 

   16    0   24    9 

   16    0   23   10 

   16    0   22   11 

   16    0   21   12 

   16    0   20   13 

   16    0   19   14 

   16    0   18   15 

   16    0   17   16 

   16    0   16   17 

   16    0   15   18 

   16    0   14   19 

   16    0   13   20 

   16    0   12   21 

   16    0   11   22 

   16    0   10   23 

   16    0    9   24 

   16    0    8   25 

   16    0    7   26 

   16    0    6   27 

   16    0    5   28 

   16    0    4   29 

   16    0    3   30 

   16    0    2   31 

   16    0    1   32 

   16    0    0   33 

   15   34    0    0 

   15   33    1    0 

   15   33    0    1 

   15   32    2    0 

   15   32    1    1 

   15   32    0    2 

   15   31    3    0 

   15   31    2    1 

   15   31    1    2 

   15   31    0    3 

   15   30    4    0 

   15   30    3    1 

   15   30    2    2 

   15   30    1    3 

   15   30    0    4 

   15   29    5    0 

   15   29    4    1 

   15   29    3    2 

   15   29    2    3 

   15   29    1    4 

   15   29    0    5 

   15   28    6    0 

   15   28    5    1 

   15   28    4    2 

   15   28    3    3 

   15   28    2    4 

   15   28    1    5 

   15   28    0    6 

   15   27    7    0 

   15   27    6    1 

   15   27    5    2 

   15   27    4    3 

   15   27    3    4 

   15   27    2    5 

   15   27    1    6 

   15   27    0    7 

   15   26    8    0 

   15   26    7    1 

   15   26    6    2 

   15   26    5    3 

   15   26    4    4 

   15   26    3    5 

   15   26    2    6 

   15   26    1    7 

   15   26    0    8 

   15   25    9    0 

   15   25    8    1 

   15   25    7    2 

   15   25    6    3 

   15   25    5    4 

   15   25    4    5 

   15   25    3    6 

   15   25    2    7 

   15   25    1    8 

   15   25    0    9 

   15   24   10    0 

   15   24    9    1 

   15   24    8    2 

   15   24    7    3 

   15   24    6    4 

   15   24    5    5 

   15   24    4    6 

   15   24    3    7 

   15   24    2    8 

   15   24    1    9 

   15   24    0   10 

   15   23   11    0 

   15   23   10    1 

   15   23    9    2 

   15   23    8    3 

   15   23    7    4 

   15   23    6    5 

   15   23    5    6 

   15   23    4    7 

   15   23    3    8 

   15   23    2    9 

   15   23    1   10 

   15   23    0   11 

   15   22   12    0 

   15   22   11    1 

   15   22   10    2 

   15   22    9    3 

   15   22    8    4 

   15   22    7    5 

   15   22    6    6 

   15   22    5    7 

   15   22    4    8 

   15   22    3    9 

   15   22    2   10 

   15   22    1   11 

   15   22    0   12 

   15   21   13    0 

   15   21   12    1 

   15   21   11    2 

   15   21   10    3 

   15   21    9    4 

   15   21    8    5 

   15   21    7    6 

   15   21    6    7 

   15   21    5    8 

   15   21    4    9 

   15   21    3   10 

   15   21    2   11 

   15   21    1   12 

   15   21    0   13 

   15   20   14    0 

   15   20   13    1 

   15   20   12    2 

   15   20   11    3 

   15   20   10    4 

   15   20    9    5 

   15   20    8    6 

   15   20    7    7 

   15   20    6    8 

   15   20    5    9 

   15   20    4   10 

   15   20    3   11 

   15   20    2   12 

   15   20    1   13 

   15   20    0   14 

   15   19   15    0 

   15   19   14    1 

   15   19   13    2 

   15   19   12    3 

   15   19   11    4 

   15   19   10    5 

   15   19    9    6 

   15   19    8    7 

   15   19    7    8 

   15   19    6    9 

   15   19    5   10 

   15   19    4   11 

   15   19    3   12 

   15   19    2   13 

   15   19    1   14 

   15   19    0   15 

   15   18   16    0 

   15   18   15    1 

   15   18   14    2 

   15   18   13    3 

   15   18   12    4 

   15   18   11    5 

   15   18   10    6 

   15   18    9    7 

   15   18    8    8 

   15   18    7    9 

   15   18    6   10 

   15   18    5   11 

   15   18    4   12 

   15   18    3   13 

   15   18    2   14 

   15   18    1   15 

   15   18    0   16 

   15   17   17    0 

   15   17   16    1 

   15   17   15    2 

   15   17   14    3 

   15   17   13    4 

   15   17   12    5 

   15   17   11    6 

   15   17   10    7 

   15   17    9    8 

   15   17    8    9 

   15   17    7   10 

   15   17    6   11 

   15   17    5   12 

   15   17    4   13 

   15   17    3   14 

   15   17    2   15 

   15   17    1   16 

   15   17    0   17 

   15   16   18    0 

   15   16   17    1 

   15   16   16    2 

   15   16   15    3 

   15   16   14    4 

   15   16   13    5 

   15   16   12    6 

   15   16   11    7 

   15   16   10    8 

   15   16    9    9 

   15   16    8   10 

   15   16    7   11 

   15   16    6   12 

   15   16    5   13 

   15   16    4   14 

   15   16    3   15 

   15   16    2   16 

   15   16    1   17 

   15   16    0   18 

   15   15   19    0 

   15   15   18    1 

   15   15   17    2 

   15   15   16    3 

   15   15   15    4 

   15   15   14    5 

   15   15   13    6 

   15   15   12    7 

   15   15   11    8 

   15   15   10    9 

   15   15    9   10 

   15   15    8   11 

   15   15    7   12 

   15   15    6   13 

   15   15    5   14 

   15   15    4   15 

   15   15    3   16 

   15   15    2   17 

   15   15    1   18 

   15   15    0   19 

   15   14   20    0 

   15   14   19    1 

   15   14   18    2 

   15   14   17    3 

   15   14   16    4 

   15   14   15    5 

   15   14   14    6 

   15   14   13    7 

   15   14   12    8 

   15   14   11    9 

   15   14   10   10 

   15   14    9   11 

   15   14    8   12 

   15   14    7   13 

   15   14    6   14 

   15   14    5   15 

   15   14    4   16 

   15   14    3   17 

   15   14    2   18 

   15   14    1   19 

   15   14    0   20 

   15   13   21    0 

   15   13   20    1 

   15   13   19    2 

   15   13   18    3 

   15   13   17    4 

   15   13   16    5 

   15   13   15    6 

   15   13   14    7 

   15   13   13    8 

   15   13   12    9 

   15   13   11   10 

   15   13   10   11 

   15   13    9   12 

   15   13    8   13 

   15   13    7   14 

   15   13    6   15 

   15   13    5   16 

   15   13    4   17 

   15   13    3   18 

   15   13    2   19 

   15   13    1   20 

   15   13    0   21 

   15   12   22    0 

   15   12   21    1 

   15   12   20    2 

   15   12   19    3 

   15   12   18    4 

   15   12   17    5 

   15   12   16    6 

   15   12   15    7 

   15   12   14    8 

   15   12   13    9 

   15   12   12   10 

   15   12   11   11 

   15   12   10   12 

   15   12    9   13 

   15   12    8   14 

   15   12    7   15 

   15   12    6   16 

   15   12    5   17 

   15   12    4   18 

   15   12    3   19 

   15   12    2   20 

   15   12    1   21 

   15   12    0   22 

   15   11   23    0 

   15   11   22    1 

   15   11   21    2 

   15   11   20    3 

   15   11   19    4 

   15   11   18    5 

   15   11   17    6 

   15   11   16    7 

   15   11   15    8 

   15   11   14    9 

   15   11   13   10 

   15   11   12   11 

   15   11   11   12 

   15   11   10   13 

   15   11    9   14 

   15   11    8   15 

   15   11    7   16 

   15   11    6   17 

   15   11    5   18 

   15   11    4   19 

   15   11    3   20 

   15   11    2   21 

   15   11    1   22 

   15   11    0   23 

   15   10   24    0 

   15   10   23    1 

   15   10   22    2 

   15   10   21    3 

   15   10   20    4 

   15   10   19    5 

   15   10   18    6 

   15   10   17    7 

   15   10   16    8 

   15   10   15    9 

   15   10   14   10 

   15   10   13   11 

   15   10   12   12 

   15   10   11   13 

   15   10   10   14 

   15   10    9   15 

   15   10    8   16 

   15   10    7   17 

   15   10    6   18 

   15   10    5   19 

   15   10    4   20 

   15   10    3   21 

   15   10    2   22 

   15   10    1   23 

   15   10    0   24 

   15    9   25    0 

   15    9   24    1 

   15    9   23    2 

   15    9   22    3 

   15    9   21    4 

   15    9   20    5 

   15    9   19    6 

   15    9   18    7 

   15    9   17    8 

   15    9   16    9 

   15    9   15   10 

   15    9   14   11 

   15    9   13   12 

   15    9   12   13 

   15    9   11   14 

   15    9   10   15 

   15    9    9   16 

   15    9    8   17 

   15    9    7   18 

   15    9    6   19 

   15    9    5   20 

   15    9    4   21 

   15    9    3   22 

   15    9    2   23 

   15    9    1   24 

   15    9    0   25 

   15    8   26    0 

   15    8   25    1 

   15    8   24    2 

   15    8   23    3 

   15    8   22    4 

   15    8   21    5 

   15    8   20    6 

   15    8   19    7 

   15    8   18    8 

   15    8   17    9 

   15    8   16   10 

   15    8   15   11 

   15    8   14   12 

   15    8   13   13 

   15    8   12   14 

   15    8   11   15 

   15    8   10   16 

   15    8    9   17 

   15    8    8   18 

   15    8    7   19 

   15    8    6   20 

   15    8    5   21 

   15    8    4   22 

   15    8    3   23 

   15    8    2   24 

   15    8    1   25 

   15    8    0   26 

   15    7   27    0 

   15    7   26    1 

   15    7   25    2 

   15    7   24    3 

   15    7   23    4 

   15    7   22    5 

   15    7   21    6 

   15    7   20    7 

   15    7   19    8 

   15    7   18    9 

   15    7   17   10 

   15    7   16   11 

   15    7   15   12 

   15    7   14   13 

   15    7   13   14 

   15    7   12   15 

   15    7   11   16 

   15    7   10   17 

   15    7    9   18 

   15    7    8   19 

   15    7    7   20 

   15    7    6   21 

   15    7    5   22 

   15    7    4   23 

   15    7    3   24 

   15    7    2   25 

   15    7    1   26 

   15    7    0   27 

   15    6   28    0 

   15    6   27    1 

   15    6   26    2 

   15    6   25    3 

   15    6   24    4 

   15    6   23    5 

   15    6   22    6 

   15    6   21    7 

   15    6   20    8 

   15    6   19    9 

   15    6   18   10 

   15    6   17   11 

   15    6   16   12 

   15    6   15   13 

   15    6   14   14 

   15    6   13   15 

   15    6   12   16 

   15    6   11   17 

   15    6   10   18 

   15    6    9   19 

   15    6    8   20 

   15    6    7   21 

   15    6    6   22 

   15    6    5   23 

   15    6    4   24 

   15    6    3   25 

   15    6    2   26 

   15    6    1   27 

   15    6    0   28 

   15    5   29    0 

   15    5   28    1 

   15    5   27    2 

   15    5   26    3 

   15    5   25    4 

   15    5   24    5 

   15    5   23    6 

   15    5   22    7 

   15    5   21    8 

   15    5   20    9 

   15    5   19   10 

   15    5   18   11 

   15    5   17   12 

   15    5   16   13 

   15    5   15   14 

   15    5   14   15 

   15    5   13   16 

   15    5   12   17 

   15    5   11   18 

   15    5   10   19 

   15    5    9   20 

   15    5    8   21 

   15    5    7   22 

   15    5    6   23 

   15    5    5   24 

   15    5    4   25 

   15    5    3   26 

   15    5    2   27 

   15    5    1   28 

   15    5    0   29 

   15    4   30    0 

   15    4   29    1 

   15    4   28    2 

   15    4   27    3 

   15    4   26    4 

   15    4   25    5 

   15    4   24    6 

   15    4   23    7 

   15    4   22    8 

   15    4   21    9 

   15    4   20   10 

   15    4   19   11 

   15    4   18   12 

   15    4   17   13 

   15    4   16   14 

   15    4   15   15 

   15    4   14   16 

   15    4   13   17 

   15    4   12   18 

   15    4   11   19 

   15    4   10   20 

   15    4    9   21 

   15    4    8   22 

   15    4    7   23 

   15    4    6   24 

   15    4    5   25 

   15    4    4   26 

   15    4    3   27 

   15    4    2   28 

   15    4    1   29 

   15    4    0   30 

   15    3   31    0 

   15    3   30    1 

   15    3   29    2 

   15    3   28    3 

   15    3   27    4 

   15    3   26    5 

   15    3   25    6 

   15    3   24    7 

   15    3   23    8 

   15    3   22    9 

   15    3   21   10 

   15    3   20   11 

   15    3   19   12 

   15    3   18   13 

   15    3   17   14 

   15    3   16   15 

   15    3   15   16 

   15    3   14   17 

   15    3   13   18 

   15    3   12   19 

   15    3   11   20 

   15    3   10   21 

   15    3    9   22 

   15    3    8   23 

   15    3    7   24 

   15    3    6   25 

   15    3    5   26 

   15    3    4   27 

   15    3    3   28 

   15    3    2   29 

   15    3    1   30 

   15    3    0   31 

   15    2   32    0 

   15    2   31    1 

   15    2   30    2 

   15    2   29    3 

   15    2   28    4 

   15    2   27    5 

   15    2   26    6 

   15    2   25    7 

   15    2   24    8 

   15    2   23    9 

   15    2   22   10 

   15    2   21   11 

   15    2   20   12 

   15    2   19   13 

   15    2   18   14 

   15    2   17   15 

   15    2   16   16 

   15    2   15   17 

   15    2   14   18 

   15    2   13   19 

   15    2   12   20 

   15    2   11   21 

   15    2   10   22 

   15    2    9   23 

   15    2    8   24 

   15    2    7   25 

   15    2    6   26 

   15    2    5   27 

   15    2    4   28 

   15    2    3   29 

   15    2    2   30 

   15    2    1   31 

   15    2    0   32 

   15    1   33    0 

   15    1   32    1 

   15    1   31    2 

   15    1   30    3 

   15    1   29    4 

   15    1   28    5 

   15    1   27    6 

   15    1   26    7 

   15    1   25    8 

   15    1   24    9 

   15    1   23   10 

   15    1   22   11 

   15    1   21   12 

   15    1   20   13 

   15    1   19   14 

   15    1   18   15 

   15    1   17   16 

   15    1   16   17 

   15    1   15   18 

   15    1   14   19 

   15    1   13   20 

   15    1   12   21 

   15    1   11   22 

   15    1   10   23 

   15    1    9   24 

   15    1    8   25 

   15    1    7   26 

   15    1    6   27 

   15    1    5   28 

   15    1    4   29 

   15    1    3   30 

   15    1    2   31 

   15    1    1   32 

   15    1    0   33 

   15    0   34    0 

   15    0   33    1 

   15    0   32    2 

   15    0   31    3 

   15    0   30    4 

   15    0   29    5 

   15    0   28    6 

   15    0   27    7 

   15    0   26    8 

   15    0   25    9 

   15    0   24   10 

   15    0   23   11 

   15    0   22   12 

   15    0   21   13 

   15    0   20   14 

   15    0   19   15 

   15    0   18   16 

   15    0   17   17 

   15    0   16   18 

   15    0   15   19 

   15    0   14   20 

   15    0   13   21 

   15    0   12   22 

   15    0   11   23 

   15    0   10   24 

   15    0    9   25 

   15    0    8   26 

   15    0    7   27 

   15    0    6   28 

   15    0    5   29 

   15    0    4   30 

   15    0    3   31 

   15    0    2   32 

   15    0    1   33 

   15    0    0   34 

   14   35    0    0 

   14   34    1    0 

   14   34    0    1 

   14   33    2    0 

   14   33    1    1 

   14   33    0    2 

   14   32    3    0 

   14   32    2    1 

   14   32    1    2 

   14   32    0    3 

   14   31    4    0 

   14   31    3    1 

   14   31    2    2 

   14   31    1    3 

   14   31    0    4 

   14   30    5    0 

   14   30    4    1 

   14   30    3    2 

   14   30    2    3 

   14   30    1    4 

   14   30    0    5 

   14   29    6    0 

   14   29    5    1 

   14   29    4    2 

   14   29    3    3 

   14   29    2    4 

   14   29    1    5 

   14   29    0    6 

   14   28    7    0 

   14   28    6    1 

   14   28    5    2 

   14   28    4    3 

   14   28    3    4 

   14   28    2    5 

   14   28    1    6 

   14   28    0    7 

   14   27    8    0 

   14   27    7    1 

   14   27    6    2 

   14   27    5    3 

   14   27    4    4 

   14   27    3    5 

   14   27    2    6 

   14   27    1    7 

   14   27    0    8 

   14   26    9    0 

   14   26    8    1 

   14   26    7    2 

   14   26    6    3 

   14   26    5    4 

   14   26    4    5 

   14   26    3    6 

   14   26    2    7 

   14   26    1    8 

   14   26    0    9 

   14   25   10    0 

   14   25    9    1 

   14   25    8    2 

   14   25    7    3 

   14   25    6    4 

   14   25    5    5 

   14   25    4    6 

   14   25    3    7 

   14   25    2    8 

   14   25    1    9 

   14   25    0   10 

   14   24   11    0 

   14   24   10    1 

   14   24    9    2 

   14   24    8    3 

   14   24    7    4 

   14   24    6    5 

   14   24    5    6 

   14   24    4    7 

   14   24    3    8 

   14   24    2    9 

   14   24    1   10 

   14   24    0   11 

   14   23   12    0 

   14   23   11    1 

   14   23   10    2 

   14   23    9    3 

   14   23    8    4 

   14   23    7    5 

   14   23    6    6 

   14   23    5    7 

   14   23    4    8 

   14   23    3    9 

   14   23    2   10 

   14   23    1   11 

   14   23    0   12 

   14   22   13    0 

   14   22   12    1 

   14   22   11    2 

   14   22   10    3 

   14   22    9    4 

   14   22    8    5 

   14   22    7    6 

   14   22    6    7 

   14   22    5    8 

   14   22    4    9 

   14   22    3   10 

   14   22    2   11 

   14   22    1   12 

   14   22    0   13 

   14   21   14    0 

   14   21   13    1 

   14   21   12    2 

   14   21   11    3 

   14   21   10    4 

   14   21    9    5 

   14   21    8    6 

   14   21    7    7 

   14   21    6    8 

   14   21    5    9 

   14   21    4   10 

   14   21    3   11 

   14   21    2   12 

   14   21    1   13 

   14   21    0   14 

   14   20   15    0 

   14   20   14    1 

   14   20   13    2 

   14   20   12    3 

   14   20   11    4 

   14   20   10    5 

   14   20    9    6 

   14   20    8    7 

   14   20    7    8 

   14   20    6    9 

   14   20    5   10 

   14   20    4   11 

   14   20    3   12 

   14   20    2   13 

   14   20    1   14 

   14   20    0   15 

   14   19   16    0 

   14   19   15    1 

   14   19   14    2 

   14   19   13    3 

   14   19   12    4 

   14   19   11    5 

   14   19   10    6 

   14   19    9    7 

   14   19    8    8 

   14   19    7    9 

   14   19    6   10 

   14   19    5   11 

   14   19    4   12 

   14   19    3   13 

   14   19    2   14 

   14   19    1   15 

   14   19    0   16 

   14   18   17    0 

   14   18   16    1 

   14   18   15    2 

   14   18   14    3 

   14   18   13    4 

   14   18   12    5 

   14   18   11    6 

   14   18   10    7 

   14   18    9    8 

   14   18    8    9 

   14   18    7   10 

   14   18    6   11 

   14   18    5   12 

   14   18    4   13 

   14   18    3   14 

   14   18    2   15 

   14   18    1   16 

   14   18    0   17 

   14   17   18    0 

   14   17   17    1 

   14   17   16    2 

   14   17   15    3 

   14   17   14    4 

   14   17   13    5 

   14   17   12    6 

   14   17   11    7 

   14   17   10    8 

   14   17    9    9 

   14   17    8   10 

   14   17    7   11 

   14   17    6   12 

   14   17    5   13 

   14   17    4   14 

   14   17    3   15 

   14   17    2   16 

   14   17    1   17 

   14   17    0   18 

   14   16   19    0 

   14   16   18    1 

   14   16   17    2 

   14   16   16    3 

   14   16   15    4 

   14   16   14    5 

   14   16   13    6 

   14   16   12    7 

   14   16   11    8 

   14   16   10    9 

   14   16    9   10 

   14   16    8   11 

   14   16    7   12 

   14   16    6   13 

   14   16    5   14 

   14   16    4   15 

   14   16    3   16 

   14   16    2   17 

   14   16    1   18 

   14   16    0   19 

   14   15   20    0 

   14   15   19    1 

   14   15   18    2 

   14   15   17    3 

   14   15   16    4 

   14   15   15    5 

   14   15   14    6 

   14   15   13    7 

   14   15   12    8 

   14   15   11    9 

   14   15   10   10 

   14   15    9   11 

   14   15    8   12 

   14   15    7   13 

   14   15    6   14 

   14   15    5   15 

   14   15    4   16 

   14   15    3   17 

   14   15    2   18 

   14   15    1   19 

   14   15    0   20 

   14   14   21    0 

   14   14   20    1 

   14   14   19    2 

   14   14   18    3 

   14   14   17    4 

   14   14   16    5 

   14   14   15    6 

   14   14   14    7 

   14   14   13    8 

   14   14   12    9 

   14   14   11   10 

   14   14   10   11 

   14   14    9   12 

   14   14    8   13 

   14   14    7   14 

   14   14    6   15 

   14   14    5   16 

   14   14    4   17 

   14   14    3   18 

   14   14    2   19 

   14   14    1   20 

   14   14    0   21 

   14   13   22    0 

   14   13   21    1 

   14   13   20    2 

   14   13   19    3 

   14   13   18    4 

   14   13   17    5 

   14   13   16    6 

   14   13   15    7 

   14   13   14    8 

   14   13   13    9 

   14   13   12   10 

   14   13   11   11 

   14   13   10   12 

   14   13    9   13 

   14   13    8   14 

   14   13    7   15 

   14   13    6   16 

   14   13    5   17 

   14   13    4   18 

   14   13    3   19 

   14   13    2   20 

   14   13    1   21 

   14   13    0   22 

   14   12   23    0 

   14   12   22    1 

   14   12   21    2 

   14   12   20    3 

   14   12   19    4 

   14   12   18    5 

   14   12   17    6 

   14   12   16    7 

   14   12   15    8 

   14   12   14    9 

   14   12   13   10 

   14   12   12   11 

   14   12   11   12 

   14   12   10   13 

   14   12    9   14 

   14   12    8   15 

   14   12    7   16 

   14   12    6   17 

   14   12    5   18 

   14   12    4   19 

   14   12    3   20 

   14   12    2   21 

   14   12    1   22 

   14   12    0   23 

   14   11   24    0 

   14   11   23    1 

   14   11   22    2 

   14   11   21    3 

   14   11   20    4 

   14   11   19    5 

   14   11   18    6 

   14   11   17    7 

   14   11   16    8 

   14   11   15    9 

   14   11   14   10 

   14   11   13   11 

   14   11   12   12 

   14   11   11   13 

   14   11   10   14 

   14   11    9   15 

   14   11    8   16 

   14   11    7   17 

   14   11    6   18 

   14   11    5   19 

   14   11    4   20 

   14   11    3   21 

   14   11    2   22 

   14   11    1   23 

   14   11    0   24 

   14   10   25    0 

   14   10   24    1 

   14   10   23    2 

   14   10   22    3 

   14   10   21    4 

   14   10   20    5 

   14   10   19    6 

   14   10   18    7 

   14   10   17    8 

   14   10   16    9 

   14   10   15   10 

   14   10   14   11 

   14   10   13   12 

   14   10   12   13 

   14   10   11   14 

   14   10   10   15 

   14   10    9   16 

   14   10    8   17 

   14   10    7   18 

   14   10    6   19 

   14   10    5   20 

   14   10    4   21 

   14   10    3   22 

   14   10    2   23 

   14   10    1   24 

   14   10    0   25 

   14    9   26    0 

   14    9   25    1 

   14    9   24    2 

   14    9   23    3 

   14    9   22    4 

   14    9   21    5 

   14    9   20    6 

   14    9   19    7 

   14    9   18    8 

   14    9   17    9 

   14    9   16   10 

   14    9   15   11 

   14    9   14   12 

   14    9   13   13 

   14    9   12   14 

   14    9   11   15 

   14    9   10   16 

   14    9    9   17 

   14    9    8   18 

   14    9    7   19 

   14    9    6   20 

   14    9    5   21 

   14    9    4   22 

   14    9    3   23 

   14    9    2   24 

   14    9    1   25 

   14    9    0   26 

   14    8   27    0 

   14    8   26    1 

   14    8   25    2 

   14    8   24    3 

   14    8   23    4 

   14    8   22    5 

   14    8   21    6 

   14    8   20    7 

   14    8   19    8 

   14    8   18    9 

   14    8   17   10 

   14    8   16   11 

   14    8   15   12 

   14    8   14   13 

   14    8   13   14 

   14    8   12   15 

   14    8   11   16 

   14    8   10   17 

   14    8    9   18 

   14    8    8   19 

   14    8    7   20 

   14    8    6   21 

   14    8    5   22 

   14    8    4   23 

   14    8    3   24 

   14    8    2   25 

   14    8    1   26 

   14    8    0   27 

   14    7   28    0 

   14    7   27    1 

   14    7   26    2 

   14    7   25    3 

   14    7   24    4 

   14    7   23    5 

   14    7   22    6 

   14    7   21    7 

   14    7   20    8 

   14    7   19    9 

   14    7   18   10 

   14    7   17   11 

   14    7   16   12 

   14    7   15   13 

   14    7   14   14 

   14    7   13   15 

   14    7   12   16 

   14    7   11   17 

   14    7   10   18 

   14    7    9   19 

   14    7    8   20 

   14    7    7   21 

   14    7    6   22 

   14    7    5   23 

   14    7    4   24 

   14    7    3   25 

   14    7    2   26 

   14    7    1   27 

   14    7    0   28 

   14    6   29    0 

   14    6   28    1 

   14    6   27    2 

   14    6   26    3 

   14    6   25    4 

   14    6   24    5 

   14    6   23    6 

   14    6   22    7 

   14    6   21    8 

   14    6   20    9 

   14    6   19   10 

   14    6   18   11 

   14    6   17   12 

   14    6   16   13 

   14    6   15   14 

   14    6   14   15 

   14    6   13   16 

   14    6   12   17 

   14    6   11   18 

   14    6   10   19 

   14    6    9   20 

   14    6    8   21 

   14    6    7   22 

   14    6    6   23 

   14    6    5   24 

   14    6    4   25 

   14    6    3   26 

   14    6    2   27 

   14    6    1   28 

   14    6    0   29 

   14    5   30    0 

   14    5   29    1 

   14    5   28    2 

   14    5   27    3 

   14    5   26    4 

   14    5   25    5 

   14    5   24    6 

   14    5   23    7 

   14    5   22    8 

   14    5   21    9 

   14    5   20   10 

   14    5   19   11 

   14    5   18   12 

   14    5   17   13 

   14    5   16   14 

   14    5   15   15 

   14    5   14   16 

   14    5   13   17 

   14    5   12   18 

   14    5   11   19 

   14    5   10   20 

   14    5    9   21 

   14    5    8   22 

   14    5    7   23 

   14    5    6   24 

   14    5    5   25 

   14    5    4   26 

   14    5    3   27 

   14    5    2   28 

   14    5    1   29 

   14    5    0   30 

   14    4   31    0 

   14    4   30    1 

   14    4   29    2 

   14    4   28    3 

   14    4   27    4 

   14    4   26    5 

   14    4   25    6 

   14    4   24    7 

   14    4   23    8 

   14    4   22    9 

   14    4   21   10 

   14    4   20   11 

   14    4   19   12 

   14    4   18   13 

   14    4   17   14 

   14    4   16   15 

   14    4   15   16 

   14    4   14   17 

   14    4   13   18 

   14    4   12   19 

   14    4   11   20 

   14    4   10   21 

   14    4    9   22 

   14    4    8   23 

   14    4    7   24 

   14    4    6   25 

   14    4    5   26 

   14    4    4   27 

   14    4    3   28 

   14    4    2   29 

   14    4    1   30 

   14    4    0   31 

   14    3   32    0 

   14    3   31    1 

   14    3   30    2 

   14    3   29    3 

   14    3   28    4 

   14    3   27    5 

   14    3   26    6 

   14    3   25    7 

   14    3   24    8 

   14    3   23    9 

   14    3   22   10 

   14    3   21   11 

   14    3   20   12 

   14    3   19   13 

   14    3   18   14 

   14    3   17   15 

   14    3   16   16 

   14    3   15   17 

   14    3   14   18 

   14    3   13   19 

   14    3   12   20 

   14    3   11   21 

   14    3   10   22 

   14    3    9   23 

   14    3    8   24 

   14    3    7   25 

   14    3    6   26 

   14    3    5   27 

   14    3    4   28 

   14    3    3   29 

   14    3    2   30 

   14    3    1   31 

   14    3    0   32 

   14    2   33    0 

   14    2   32    1 

   14    2   31    2 

   14    2   30    3 

   14    2   29    4 

   14    2   28    5 

   14    2   27    6 

   14    2   26    7 

   14    2   25    8 

   14    2   24    9 

   14    2   23   10 

   14    2   22   11 

   14    2   21   12 

   14    2   20   13 

   14    2   19   14 

   14    2   18   15 

   14    2   17   16 

   14    2   16   17 

   14    2   15   18 

   14    2   14   19 

   14    2   13   20 

   14    2   12   21 

   14    2   11   22 

   14    2   10   23 

   14    2    9   24 

   14    2    8   25 

   14    2    7   26 

   14    2    6   27 

   14    2    5   28 

   14    2    4   29 

   14    2    3   30 

   14    2    2   31 

   14    2    1   32 

   14    2    0   33 

   14    1   34    0 

   14    1   33    1 

   14    1   32    2 

   14    1   31    3 

   14    1   30    4 

   14    1   29    5 

   14    1   28    6 

   14    1   27    7 

   14    1   26    8 

   14    1   25    9 

   14    1   24   10 

   14    1   23   11 

   14    1   22   12 

   14    1   21   13 

   14    1   20   14 

   14    1   19   15 

   14    1   18   16 

   14    1   17   17 

   14    1   16   18 

   14    1   15   19 

   14    1   14   20 

   14    1   13   21 

   14    1   12   22 

   14    1   11   23 

   14    1   10   24 

   14    1    9   25 

   14    1    8   26 

   14    1    7   27 

   14    1    6   28 

   14    1    5   29 

   14    1    4   30 

   14    1    3   31 

   14    1    2   32 

   14    1    1   33 

   14    1    0   34 

   14    0   35    0 

   14    0   34    1 

   14    0   33    2 

   14    0   32    3 

   14    0   31    4 

   14    0   30    5 

   14    0   29    6 

   14    0   28    7 

   14    0   27    8 

   14    0   26    9 

   14    0   25   10 

   14    0   24   11 

   14    0   23   12 

   14    0   22   13 

   14    0   21   14 

   14    0   20   15 

   14    0   19   16 

   14    0   18   17 

   14    0   17   18 

   14    0   16   19 

   14    0   15   20 

   14    0   14   21 

   14    0   13   22 

   14    0   12   23 

   14    0   11   24 

   14    0   10   25 

   14    0    9   26 

   14    0    8   27 

   14    0    7   28 

   14    0    6   29 

   14    0    5   30 

   14    0    4   31 

   14    0    3   32 

   14    0    2   33 

   14    0    1   34 

   14    0    0   35 

   13   36    0    0 

   13   35    1    0 

   13   35    0    1 

   13   34    2    0 

   13   34    1    1 

   13   34    0    2 

   13   33    3    0 

   13   33    2    1 

   13   33    1    2 

   13   33    0    3 

   13   32    4    0 

   13   32    3    1 

   13   32    2    2 

   13   32    1    3 

   13   32    0    4 

   13   31    5    0 

   13   31    4    1 

   13   31    3    2 

   13   31    2    3 

   13   31    1    4 

   13   31    0    5 

   13   30    6    0 

   13   30    5    1 

   13   30    4    2 

   13   30    3    3 

   13   30    2    4 

   13   30    1    5 

   13   30    0    6 

   13   29    7    0 

   13   29    6    1 

   13   29    5    2 

   13   29    4    3 

   13   29    3    4 

   13   29    2    5 

   13   29    1    6 

   13   29    0    7 

   13   28    8    0 

   13   28    7    1 

   13   28    6    2 

   13   28    5    3 

   13   28    4    4 

   13   28    3    5 

   13   28    2    6 

   13   28    1    7 

   13   28    0    8 

   13   27    9    0 

   13   27    8    1 

   13   27    7    2 

   13   27    6    3 

   13   27    5    4 

   13   27    4    5 

   13   27    3    6 

   13   27    2    7 

   13   27    1    8 

   13   27    0    9 

   13   26   10    0 

   13   26    9    1 

   13   26    8    2 

   13   26    7    3 

   13   26    6    4 

   13   26    5    5 

   13   26    4    6 

   13   26    3    7 

   13   26    2    8 

   13   26    1    9 

   13   26    0   10 

   13   25   11    0 

   13   25   10    1 

   13   25    9    2 

   13   25    8    3 

   13   25    7    4 

   13   25    6    5 

   13   25    5    6 

   13   25    4    7 

   13   25    3    8 

   13   25    2    9 

   13   25    1   10 

   13   25    0   11 

   13   24   12    0 

   13   24   11    1 

   13   24   10    2 

   13   24    9    3 

   13   24    8    4 

   13   24    7    5 

   13   24    6    6 

   13   24    5    7 

   13   24    4    8 

   13   24    3    9 

   13   24    2   10 

   13   24    1   11 

   13   24    0   12 

   13   23   13    0 

   13   23   12    1 

   13   23   11    2 

   13   23   10    3 

   13   23    9    4 

   13   23    8    5 

   13   23    7    6 

   13   23    6    7 

   13   23    5    8 

   13   23    4    9 

   13   23    3   10 

   13   23    2   11 

   13   23    1   12 

   13   23    0   13 

   13   22   14    0 

   13   22   13    1 

   13   22   12    2 

   13   22   11    3 

   13   22   10    4 

   13   22    9    5 

   13   22    8    6 

   13   22    7    7 

   13   22    6    8 

   13   22    5    9 

   13   22    4   10 

   13   22    3   11 

   13   22    2   12 

   13   22    1   13 

   13   22    0   14 

   13   21   15    0 

   13   21   14    1 

   13   21   13    2 

   13   21   12    3 

   13   21   11    4 

   13   21   10    5 

   13   21    9    6 

   13   21    8    7 

   13   21    7    8 

   13   21    6    9 

   13   21    5   10 

   13   21    4   11 

   13   21    3   12 

   13   21    2   13 

   13   21    1   14 

   13   21    0   15 

   13   20   16    0 

   13   20   15    1 

   13   20   14    2 

   13   20   13    3 

   13   20   12    4 

   13   20   11    5 

   13   20   10    6 

   13   20    9    7 

   13   20    8    8 

   13   20    7    9 

   13   20    6   10 

   13   20    5   11 

   13   20    4   12 

   13   20    3   13 

   13   20    2   14 

   13   20    1   15 

   13   20    0   16 

   13   19   17    0 

   13   19   16    1 

   13   19   15    2 

   13   19   14    3 

   13   19   13    4 

   13   19   12    5 

   13   19   11    6 

   13   19   10    7 

   13   19    9    8 

   13   19    8    9 

   13   19    7   10 

   13   19    6   11 

   13   19    5   12 

   13   19    4   13 

   13   19    3   14 

   13   19    2   15 

   13   19    1   16 

   13   19    0   17 

   13   18   18    0 

   13   18   17    1 

   13   18   16    2 

   13   18   15    3 

   13   18   14    4 

   13   18   13    5 

   13   18   12    6 

   13   18   11    7 

   13   18   10    8 

   13   18    9    9 

   13   18    8   10 

   13   18    7   11 

   13   18    6   12 

   13   18    5   13 

   13   18    4   14 

   13   18    3   15 

   13   18    2   16 

   13   18    1   17 

   13   18    0   18 

   13   17   19    0 

   13   17   18    1 

   13   17   17    2 

   13   17   16    3 

   13   17   15    4 

   13   17   14    5 

   13   17   13    6 

   13   17   12    7 

   13   17   11    8 

   13   17   10    9 

   13   17    9   10 

   13   17    8   11 

   13   17    7   12 

   13   17    6   13 

   13   17    5   14 

   13   17    4   15 

   13   17    3   16 

   13   17    2   17 

   13   17    1   18 

   13   17    0   19 

   13   16   20    0 

   13   16   19    1 

   13   16   18    2 

   13   16   17    3 

   13   16   16    4 

   13   16   15    5 

   13   16   14    6 

   13   16   13    7 

   13   16   12    8 

   13   16   11    9 

   13   16   10   10 

   13   16    9   11 

   13   16    8   12 

   13   16    7   13 

   13   16    6   14 

   13   16    5   15 

   13   16    4   16 

   13   16    3   17 

   13   16    2   18 

   13   16    1   19 

   13   16    0   20 

   13   15   21    0 

   13   15   20    1 

   13   15   19    2 

   13   15   18    3 

   13   15   17    4 

   13   15   16    5 

   13   15   15    6 

   13   15   14    7 

   13   15   13    8 

   13   15   12    9 

   13   15   11   10 

   13   15   10   11 

   13   15    9   12 

   13   15    8   13 

   13   15    7   14 

   13   15    6   15 

   13   15    5   16 

   13   15    4   17 

   13   15    3   18 

   13   15    2   19 

   13   15    1   20 

   13   15    0   21 

   13   14   22    0 

   13   14   21    1 

   13   14   20    2 

   13   14   19    3 

   13   14   18    4 

   13   14   17    5 

   13   14   16    6 

   13   14   15    7 

   13   14   14    8 

   13   14   13    9 

   13   14   12   10 

   13   14   11   11 

   13   14   10   12 

   13   14    9   13 

   13   14    8   14 

   13   14    7   15 

   13   14    6   16 

   13   14    5   17 

   13   14    4   18 

   13   14    3   19 

   13   14    2   20 

   13   14    1   21 

   13   14    0   22 

   13   13   23    0 

   13   13   22    1 

   13   13   21    2 

   13   13   20    3 

   13   13   19    4 

   13   13   18    5 

   13   13   17    6 

   13   13   16    7 

   13   13   15    8 

   13   13   14    9 

   13   13   13   10 

   13   13   12   11 

   13   13   11   12 

   13   13   10   13 

   13   13    9   14 

   13   13    8   15 

   13   13    7   16 

   13   13    6   17 

   13   13    5   18 

   13   13    4   19 

   13   13    3   20 

   13   13    2   21 

   13   13    1   22 

   13   13    0   23 

   13   12   24    0 

   13   12   23    1 

   13   12   22    2 

   13   12   21    3 

   13   12   20    4 

   13   12   19    5 

   13   12   18    6 

   13   12   17    7 

   13   12   16    8 

   13   12   15    9 

   13   12   14   10 

   13   12   13   11 

   13   12   12   12 

   13   12   11   13 

   13   12   10   14 

   13   12    9   15 

   13   12    8   16 

   13   12    7   17 

   13   12    6   18 

   13   12    5   19 

   13   12    4   20 

   13   12    3   21 

   13   12    2   22 

   13   12    1   23 

   13   12    0   24 

   13   11   25    0 

   13   11   24    1 

   13   11   23    2 

   13   11   22    3 

   13   11   21    4 

   13   11   20    5 

   13   11   19    6 

   13   11   18    7 

   13   11   17    8 

   13   11   16    9 

   13   11   15   10 

   13   11   14   11 

   13   11   13   12 

   13   11   12   13 

   13   11   11   14 

   13   11   10   15 

   13   11    9   16 

   13   11    8   17 

   13   11    7   18 

   13   11    6   19 

   13   11    5   20 

   13   11    4   21 

   13   11    3   22 

   13   11    2   23 

   13   11    1   24 

   13   11    0   25 

   13   10   26    0 

   13   10   25    1 

   13   10   24    2 

   13   10   23    3 

   13   10   22    4 

   13   10   21    5 

   13   10   20    6 

   13   10   19    7 

   13   10   18    8 

   13   10   17    9 

   13   10   16   10 

   13   10   15   11 

   13   10   14   12 

   13   10   13   13 

   13   10   12   14 

   13   10   11   15 

   13   10   10   16 

   13   10    9   17 

   13   10    8   18 

   13   10    7   19 

   13   10    6   20 

   13   10    5   21 

   13   10    4   22 

   13   10    3   23 

   13   10    2   24 

   13   10    1   25 

   13   10    0   26 

   13    9   27    0 

   13    9   26    1 

   13    9   25    2 

   13    9   24    3 

   13    9   23    4 

   13    9   22    5 

   13    9   21    6 

   13    9   20    7 

   13    9   19    8 

   13    9   18    9 

   13    9   17   10 

   13    9   16   11 

   13    9   15   12 

   13    9   14   13 

   13    9   13   14 

   13    9   12   15 

   13    9   11   16 

   13    9   10   17 

   13    9    9   18 

   13    9    8   19 

   13    9    7   20 

   13    9    6   21 

   13    9    5   22 

   13    9    4   23 

   13    9    3   24 

   13    9    2   25 

   13    9    1   26 

   13    9    0   27 

   13    8   28    0 

   13    8   27    1 

   13    8   26    2 

   13    8   25    3 

   13    8   24    4 

   13    8   23    5 

   13    8   22    6 

   13    8   21    7 

   13    8   20    8 

   13    8   19    9 

   13    8   18   10 

   13    8   17   11 

   13    8   16   12 

   13    8   15   13 

   13    8   14   14 

   13    8   13   15 

   13    8   12   16 

   13    8   11   17 

   13    8   10   18 

   13    8    9   19 

   13    8    8   20 

   13    8    7   21 

   13    8    6   22 

   13    8    5   23 

   13    8    4   24 

   13    8    3   25 

   13    8    2   26 

   13    8    1   27 

   13    8    0   28 

   13    7   29    0 

   13    7   28    1 

   13    7   27    2 

   13    7   26    3 

   13    7   25    4 

   13    7   24    5 

   13    7   23    6 

   13    7   22    7 

   13    7   21    8 

   13    7   20    9 

   13    7   19   10 

   13    7   18   11 

   13    7   17   12 

   13    7   16   13 

   13    7   15   14 

   13    7   14   15 

   13    7   13   16 

   13    7   12   17 

   13    7   11   18 

   13    7   10   19 

   13    7    9   20 

   13    7    8   21 

   13    7    7   22 

   13    7    6   23 

   13    7    5   24 

   13    7    4   25 

   13    7    3   26 

   13    7    2   27 

   13    7    1   28 

   13    7    0   29 

   13    6   30    0 

   13    6   29    1 

   13    6   28    2 

   13    6   27    3 

   13    6   26    4 

   13    6   25    5 

   13    6   24    6 

   13    6   23    7 

   13    6   22    8 

   13    6   21    9 

   13    6   20   10 

   13    6   19   11 

   13    6   18   12 

   13    6   17   13 

   13    6   16   14 

   13    6   15   15 

   13    6   14   16 

   13    6   13   17 

   13    6   12   18 

   13    6   11   19 

   13    6   10   20 

   13    6    9   21 

   13    6    8   22 

   13    6    7   23 

   13    6    6   24 

   13    6    5   25 

   13    6    4   26 

   13    6    3   27 

   13    6    2   28 

   13    6    1   29 

   13    6    0   30 

   13    5   31    0 

   13    5   30    1 

   13    5   29    2 

   13    5   28    3 

   13    5   27    4 

   13    5   26    5 

   13    5   25    6 

   13    5   24    7 

   13    5   23    8 

   13    5   22    9 

   13    5   21   10 

   13    5   20   11 

   13    5   19   12 

   13    5   18   13 

   13    5   17   14 

   13    5   16   15 

   13    5   15   16 

   13    5   14   17 

   13    5   13   18 

   13    5   12   19 

   13    5   11   20 

   13    5   10   21 

   13    5    9   22 

   13    5    8   23 

   13    5    7   24 

   13    5    6   25 

   13    5    5   26 

   13    5    4   27 

   13    5    3   28 

   13    5    2   29 

   13    5    1   30 

   13    5    0   31 

   13    4   32    0 

   13    4   31    1 

   13    4   30    2 

   13    4   29    3 

   13    4   28    4 

   13    4   27    5 

   13    4   26    6 

   13    4   25    7 

   13    4   24    8 

   13    4   23    9 

   13    4   22   10 

   13    4   21   11 

   13    4   20   12 

   13    4   19   13 

   13    4   18   14 

   13    4   17   15 

   13    4   16   16 

   13    4   15   17 

   13    4   14   18 

   13    4   13   19 

   13    4   12   20 

   13    4   11   21 

   13    4   10   22 

   13    4    9   23 

   13    4    8   24 

   13    4    7   25 

   13    4    6   26 

   13    4    5   27 

   13    4    4   28 

   13    4    3   29 

   13    4    2   30 

   13    4    1   31 

   13    4    0   32 

   13    3   33    0 

   13    3   32    1 

   13    3   31    2 

   13    3   30    3 

   13    3   29    4 

   13    3   28    5 

   13    3   27    6 

   13    3   26    7 

   13    3   25    8 

   13    3   24    9 

   13    3   23   10 

   13    3   22   11 

   13    3   21   12 

   13    3   20   13 

   13    3   19   14 

   13    3   18   15 

   13    3   17   16 

   13    3   16   17 

   13    3   15   18 

   13    3   14   19 

   13    3   13   20 

   13    3   12   21 

   13    3   11   22 

   13    3   10   23 

   13    3    9   24 

   13    3    8   25 

   13    3    7   26 

   13    3    6   27 

   13    3    5   28 

   13    3    4   29 

   13    3    3   30 

   13    3    2   31 

   13    3    1   32 

   13    3    0   33 

   13    2   34    0 

   13    2   33    1 

   13    2   32    2 

   13    2   31    3 

   13    2   30    4 

   13    2   29    5 

   13    2   28    6 

   13    2   27    7 

   13    2   26    8 

   13    2   25    9 

   13    2   24   10 

   13    2   23   11 

   13    2   22   12 

   13    2   21   13 

   13    2   20   14 

   13    2   19   15 

   13    2   18   16 

   13    2   17   17 

   13    2   16   18 

   13    2   15   19 

   13    2   14   20 

   13    2   13   21 

   13    2   12   22 

   13    2   11   23 

   13    2   10   24 

   13    2    9   25 

   13    2    8   26 

   13    2    7   27 

   13    2    6   28 

   13    2    5   29 

   13    2    4   30 

   13    2    3   31 

   13    2    2   32 

   13    2    1   33 

   13    2    0   34 

   13    1   35    0 

   13    1   34    1 

   13    1   33    2 

   13    1   32    3 

   13    1   31    4 

   13    1   30    5 

   13    1   29    6 

   13    1   28    7 

   13    1   27    8 

   13    1   26    9 

   13    1   25   10 

   13    1   24   11 

   13    1   23   12 

   13    1   22   13 

   13    1   21   14 

   13    1   20   15 

   13    1   19   16 

   13    1   18   17 

   13    1   17   18 

   13    1   16   19 

   13    1   15   20 

   13    1   14   21 

   13    1   13   22 

   13    1   12   23 

   13    1   11   24 

   13    1   10   25 

   13    1    9   26 

   13    1    8   27 

   13    1    7   28 

   13    1    6   29 

   13    1    5   30 

   13    1    4   31 

   13    1    3   32 

   13    1    2   33 

   13    1    1   34 

   13    1    0   35 

   13    0   36    0 

   13    0   35    1 

   13    0   34    2 

   13    0   33    3 

   13    0   32    4 

   13    0   31    5 

   13    0   30    6 

   13    0   29    7 

   13    0   28    8 

   13    0   27    9 

   13    0   26   10 

   13    0   25   11 

   13    0   24   12 

   13    0   23   13 

   13    0   22   14 

   13    0   21   15 

   13    0   20   16 

   13    0   19   17 

   13    0   18   18 

   13    0   17   19 

   13    0   16   20 

   13    0   15   21 

   13    0   14   22 

   13    0   13   23 

   13    0   12   24 

   13    0   11   25 

   13    0   10   26 

   13    0    9   27 

   13    0    8   28 

   13    0    7   29 

   13    0    6   30 

   13    0    5   31 

   13    0    4   32 

   13    0    3   33 

   13    0    2   34 

   13    0    1   35 

   13    0    0   36 

   12   37    0    0 

   12   36    1    0 

   12   36    0    1 

   12   35    2    0 

   12   35    1    1 

   12   35    0    2 

   12   34    3    0 

   12   34    2    1 

   12   34    1    2 

   12   34    0    3 

   12   33    4    0 

   12   33    3    1 

   12   33    2    2 

   12   33    1    3 

   12   33    0    4 

   12   32    5    0 

   12   32    4    1 

   12   32    3    2 

   12   32    2    3 

   12   32    1    4 

   12   32    0    5 

   12   31    6    0 

   12   31    5    1 

   12   31    4    2 

   12   31    3    3 

   12   31    2    4 

   12   31    1    5 

   12   31    0    6 

   12   30    7    0 

   12   30    6    1 

   12   30    5    2 

   12   30    4    3 

   12   30    3    4 

   12   30    2    5 

   12   30    1    6 

   12   30    0    7 

   12   29    8    0 

   12   29    7    1 

   12   29    6    2 

   12   29    5    3 

   12   29    4    4 

   12   29    3    5 

   12   29    2    6 

   12   29    1    7 

   12   29    0    8 

   12   28    9    0 

   12   28    8    1 

   12   28    7    2 

   12   28    6    3 

   12   28    5    4 

   12   28    4    5 

   12   28    3    6 

   12   28    2    7 

   12   28    1    8 

   12   28    0    9 

   12   27   10    0 

   12   27    9    1 

   12   27    8    2 

   12   27    7    3 

   12   27    6    4 

   12   27    5    5 

   12   27    4    6 

   12   27    3    7 

   12   27    2    8 

   12   27    1    9 

   12   27    0   10 

   12   26   11    0 

   12   26   10    1 

   12   26    9    2 

   12   26    8    3 

   12   26    7    4 

   12   26    6    5 

   12   26    5    6 

   12   26    4    7 

   12   26    3    8 

   12   26    2    9 

   12   26    1   10 

   12   26    0   11 

   12   25   12    0 

   12   25   11    1 

   12   25   10    2 

   12   25    9    3 

   12   25    8    4 

   12   25    7    5 

   12   25    6    6 

   12   25    5    7 

   12   25    4    8 

   12   25    3    9 

   12   25    2   10 

   12   25    1   11 

   12   25    0   12 

   12   24   13    0 

   12   24   12    1 

   12   24   11    2 

   12   24   10    3 

   12   24    9    4 

   12   24    8    5 

   12   24    7    6 

   12   24    6    7 

   12   24    5    8 

   12   24    4    9 

   12   24    3   10 

   12   24    2   11 

   12   24    1   12 

   12   24    0   13 

   12   23   14    0 

   12   23   13    1 

   12   23   12    2 

   12   23   11    3 

   12   23   10    4 

   12   23    9    5 

   12   23    8    6 

   12   23    7    7 

   12   23    6    8 

   12   23    5    9 

   12   23    4   10 

   12   23    3   11 

   12   23    2   12 

   12   23    1   13 

   12   23    0   14 

   12   22   15    0 

   12   22   14    1 

   12   22   13    2 

   12   22   12    3 

   12   22   11    4 

   12   22   10    5 

   12   22    9    6 

   12   22    8    7 

   12   22    7    8 

   12   22    6    9 

   12   22    5   10 

   12   22    4   11 

   12   22    3   12 

   12   22    2   13 

   12   22    1   14 

   12   22    0   15 

   12   21   16    0 

   12   21   15    1 

   12   21   14    2 

   12   21   13    3 

   12   21   12    4 

   12   21   11    5 

   12   21   10    6 

   12   21    9    7 

   12   21    8    8 

   12   21    7    9 

   12   21    6   10 

   12   21    5   11 

   12   21    4   12 

   12   21    3   13 

   12   21    2   14 

   12   21    1   15 

   12   21    0   16 

   12   20   17    0 

   12   20   16    1 

   12   20   15    2 

   12   20   14    3 

   12   20   13    4 

   12   20   12    5 

   12   20   11    6 

   12   20   10    7 

   12   20    9    8 

   12   20    8    9 

   12   20    7   10 

   12   20    6   11 

   12   20    5   12 

   12   20    4   13 

   12   20    3   14 

   12   20    2   15 

   12   20    1   16 

   12   20    0   17 

   12   19   18    0 

   12   19   17    1 

   12   19   16    2 

   12   19   15    3 

   12   19   14    4 

   12   19   13    5 

   12   19   12    6 

   12   19   11    7 

   12   19   10    8 

   12   19    9    9 

   12   19    8   10 

   12   19    7   11 

   12   19    6   12 

   12   19    5   13 

   12   19    4   14 

   12   19    3   15 

   12   19    2   16 

   12   19    1   17 

   12   19    0   18 

   12   18   19    0 

   12   18   18    1 

   12   18   17    2 

   12   18   16    3 

   12   18   15    4 

   12   18   14    5 

   12   18   13    6 

   12   18   12    7 

   12   18   11    8 

   12   18   10    9 

   12   18    9   10 

   12   18    8   11 

   12   18    7   12 

   12   18    6   13 

   12   18    5   14 

   12   18    4   15 

   12   18    3   16 

   12   18    2   17 

   12   18    1   18 

   12   18    0   19 

   12   17   20    0 

   12   17   19    1 

   12   17   18    2 

   12   17   17    3 

   12   17   16    4 

   12   17   15    5 

   12   17   14    6 

   12   17   13    7 

   12   17   12    8 

   12   17   11    9 

   12   17   10   10 

   12   17    9   11 

   12   17    8   12 

   12   17    7   13 

   12   17    6   14 

   12   17    5   15 

   12   17    4   16 

   12   17    3   17 

   12   17    2   18 

   12   17    1   19 

   12   17    0   20 

   12   16   21    0 

   12   16   20    1 

   12   16   19    2 

   12   16   18    3 

   12   16   17    4 

   12   16   16    5 

   12   16   15    6 

   12   16   14    7 

   12   16   13    8 

   12   16   12    9 

   12   16   11   10 

   12   16   10   11 

   12   16    9   12 

   12   16    8   13 

   12   16    7   14 

   12   16    6   15 

   12   16    5   16 

   12   16    4   17 

   12   16    3   18 

   12   16    2   19 

   12   16    1   20 

   12   16    0   21 

   12   15   22    0 

   12   15   21    1 

   12   15   20    2 

   12   15   19    3 

   12   15   18    4 

   12   15   17    5 

   12   15   16    6 

   12   15   15    7 

   12   15   14    8 

   12   15   13    9 

   12   15   12   10 

   12   15   11   11 

   12   15   10   12 

   12   15    9   13 

   12   15    8   14 

   12   15    7   15 

   12   15    6   16 

   12   15    5   17 

   12   15    4   18 

   12   15    3   19 

   12   15    2   20 

   12   15    1   21 

   12   15    0   22 

   12   14   23    0 

   12   14   22    1 

   12   14   21    2 

   12   14   20    3 

   12   14   19    4 

   12   14   18    5 

   12   14   17    6 

   12   14   16    7 

   12   14   15    8 

   12   14   14    9 

   12   14   13   10 

   12   14   12   11 

   12   14   11   12 

   12   14   10   13 

   12   14    9   14 

   12   14    8   15 

   12   14    7   16 

   12   14    6   17 

   12   14    5   18 

   12   14    4   19 

   12   14    3   20 

   12   14    2   21 

   12   14    1   22 

   12   14    0   23 

   12   13   24    0 

   12   13   23    1 

   12   13   22    2 

   12   13   21    3 

   12   13   20    4 

   12   13   19    5 

   12   13   18    6 

   12   13   17    7 

   12   13   16    8 

   12   13   15    9 

   12   13   14   10 

   12   13   13   11 

   12   13   12   12 

   12   13   11   13 

   12   13   10   14 

   12   13    9   15 

   12   13    8   16 

   12   13    7   17 

   12   13    6   18 

   12   13    5   19 

   12   13    4   20 

   12   13    3   21 

   12   13    2   22 

   12   13    1   23 

   12   13    0   24 

   12   12   25    0 

   12   12   24    1 

   12   12   23    2 

   12   12   22    3 

   12   12   21    4 

   12   12   20    5 

   12   12   19    6 

   12   12   18    7 

   12   12   17    8 

   12   12   16    9 

   12   12   15   10 

   12   12   14   11 

   12   12   13   12 

   12   12   12   13 

   12   12   11   14 

   12   12   10   15 

   12   12    9   16 

   12   12    8   17 

   12   12    7   18 

   12   12    6   19 

   12   12    5   20 

   12   12    4   21 

   12   12    3   22 

   12   12    2   23 

   12   12    1   24 

   12   12    0   25 

   12   11   26    0 

   12   11   25    1 

   12   11   24    2 

   12   11   23    3 

   12   11   22    4 

   12   11   21    5 

   12   11   20    6 

   12   11   19    7 

   12   11   18    8 

   12   11   17    9 

   12   11   16   10 

   12   11   15   11 

   12   11   14   12 

   12   11   13   13 

   12   11   12   14 

   12   11   11   15 

   12   11   10   16 

   12   11    9   17 

   12   11    8   18 

   12   11    7   19 

   12   11    6   20 

   12   11    5   21 

   12   11    4   22 

   12   11    3   23 

   12   11    2   24 

   12   11    1   25 

   12   11    0   26 

   12   10   27    0 

   12   10   26    1 

   12   10   25    2 

   12   10   24    3 

   12   10   23    4 

   12   10   22    5 

   12   10   21    6 

   12   10   20    7 

   12   10   19    8 

   12   10   18    9 

   12   10   17   10 

   12   10   16   11 

   12   10   15   12 

   12   10   14   13 

   12   10   13   14 

   12   10   12   15 

   12   10   11   16 

   12   10   10   17 

   12   10    9   18 

   12   10    8   19 

   12   10    7   20 

   12   10    6   21 

   12   10    5   22 

   12   10    4   23 

   12   10    3   24 

   12   10    2   25 

   12   10    1   26 

   12   10    0   27 

   12    9   28    0 

   12    9   27    1 

   12    9   26    2 

   12    9   25    3 

   12    9   24    4 

   12    9   23    5 

   12    9   22    6 

   12    9   21    7 

   12    9   20    8 

   12    9   19    9 

   12    9   18   10 

   12    9   17   11 

   12    9   16   12 

   12    9   15   13 

   12    9   14   14 

   12    9   13   15 

   12    9   12   16 

   12    9   11   17 

   12    9   10   18 

   12    9    9   19 

   12    9    8   20 

   12    9    7   21 

   12    9    6   22 

   12    9    5   23 

   12    9    4   24 

   12    9    3   25 

   12    9    2   26 

   12    9    1   27 

   12    9    0   28 

   12    8   29    0 

   12    8   28    1 

   12    8   27    2 

   12    8   26    3 

   12    8   25    4 

   12    8   24    5 

   12    8   23    6 

   12    8   22    7 

   12    8   21    8 

   12    8   20    9 

   12    8   19   10 

   12    8   18   11 

   12    8   17   12 

   12    8   16   13 

   12    8   15   14 

   12    8   14   15 

   12    8   13   16 

   12    8   12   17 

   12    8   11   18 

   12    8   10   19 

   12    8    9   20 

   12    8    8   21 

   12    8    7   22 

   12    8    6   23 

   12    8    5   24 

   12    8    4   25 

   12    8    3   26 

   12    8    2   27 

   12    8    1   28 

   12    8    0   29 

   12    7   30    0 

   12    7   29    1 

   12    7   28    2 

   12    7   27    3 

   12    7   26    4 

   12    7   25    5 

   12    7   24    6 

   12    7   23    7 

   12    7   22    8 

   12    7   21    9 

   12    7   20   10 

   12    7   19   11 

   12    7   18   12 

   12    7   17   13 

   12    7   16   14 

   12    7   15   15 

   12    7   14   16 

   12    7   13   17 

   12    7   12   18 

   12    7   11   19 

   12    7   10   20 

   12    7    9   21 

   12    7    8   22 

   12    7    7   23 

   12    7    6   24 

   12    7    5   25 

   12    7    4   26 

   12    7    3   27 

   12    7    2   28 

   12    7    1   29 

   12    7    0   30 

   12    6   31    0 

   12    6   30    1 

   12    6   29    2 

   12    6   28    3 

   12    6   27    4 

   12    6   26    5 

   12    6   25    6 

   12    6   24    7 

   12    6   23    8 

   12    6   22    9 

   12    6   21   10 

   12    6   20   11 

   12    6   19   12 

   12    6   18   13 

   12    6   17   14 

   12    6   16   15 

   12    6   15   16 

   12    6   14   17 

   12    6   13   18 

   12    6   12   19 

   12    6   11   20 

   12    6   10   21 

   12    6    9   22 

   12    6    8   23 

   12    6    7   24 

   12    6    6   25 

   12    6    5   26 

   12    6    4   27 

   12    6    3   28 

   12    6    2   29 

   12    6    1   30 

   12    6    0   31 

   12    5   32    0 

   12    5   31    1 

   12    5   30    2 

   12    5   29    3 

   12    5   28    4 

   12    5   27    5 

   12    5   26    6 

   12    5   25    7 

   12    5   24    8 

   12    5   23    9 

   12    5   22   10 

   12    5   21   11 

   12    5   20   12 

   12    5   19   13 

   12    5   18   14 

   12    5   17   15 

   12    5   16   16 

   12    5   15   17 

   12    5   14   18 

   12    5   13   19 

   12    5   12   20 

   12    5   11   21 

   12    5   10   22 

   12    5    9   23 

   12    5    8   24 

   12    5    7   25 

   12    5    6   26 

   12    5    5   27 

   12    5    4   28 

   12    5    3   29 

   12    5    2   30 

   12    5    1   31 

   12    5    0   32 

   12    4   33    0 

   12    4   32    1 

   12    4   31    2 

   12    4   30    3 

   12    4   29    4 

   12    4   28    5 

   12    4   27    6 

   12    4   26    7 

   12    4   25    8 

   12    4   24    9 

   12    4   23   10 

   12    4   22   11 

   12    4   21   12 

   12    4   20   13 

   12    4   19   14 

   12    4   18   15 

   12    4   17   16 

   12    4   16   17 

   12    4   15   18 

   12    4   14   19 

   12    4   13   20 

   12    4   12   21 

   12    4   11   22 

   12    4   10   23 

   12    4    9   24 

   12    4    8   25 

   12    4    7   26 

   12    4    6   27 

   12    4    5   28 

   12    4    4   29 

   12    4    3   30 

   12    4    2   31 

   12    4    1   32 

   12    4    0   33 

   12    3   34    0 

   12    3   33    1 

   12    3   32    2 

   12    3   31    3 

   12    3   30    4 

   12    3   29    5 

   12    3   28    6 

   12    3   27    7 

   12    3   26    8 

   12    3   25    9 

   12    3   24   10 

   12    3   23   11 

   12    3   22   12 

   12    3   21   13 

   12    3   20   14 

   12    3   19   15 

   12    3   18   16 

   12    3   17   17 

   12    3   16   18 

   12    3   15   19 

   12    3   14   20 

   12    3   13   21 

   12    3   12   22 

   12    3   11   23 

   12    3   10   24 

   12    3    9   25 

   12    3    8   26 

   12    3    7   27 

   12    3    6   28 

   12    3    5   29 

   12    3    4   30 

   12    3    3   31 

   12    3    2   32 

   12    3    1   33 

   12    3    0   34 

   12    2   35    0 

   12    2   34    1 

   12    2   33    2 

   12    2   32    3 

   12    2   31    4 

   12    2   30    5 

   12    2   29    6 

   12    2   28    7 

   12    2   27    8 

   12    2   26    9 

   12    2   25   10 

   12    2   24   11 

   12    2   23   12 

   12    2   22   13 

   12    2   21   14 

   12    2   20   15 

   12    2   19   16 

   12    2   18   17 

   12    2   17   18 

   12    2   16   19 

   12    2   15   20 

   12    2   14   21 

   12    2   13   22 

   12    2   12   23 

   12    2   11   24 

   12    2   10   25 

   12    2    9   26 

   12    2    8   27 

   12    2    7   28 

   12    2    6   29 

   12    2    5   30 

   12    2    4   31 

   12    2    3   32 

   12    2    2   33 

   12    2    1   34 

   12    2    0   35 

   12    1   36    0 

   12    1   35    1 

   12    1   34    2 

   12    1   33    3 

   12    1   32    4 

   12    1   31    5 

   12    1   30    6 

   12    1   29    7 

   12    1   28    8 

   12    1   27    9 

   12    1   26   10 

   12    1   25   11 

   12    1   24   12 

   12    1   23   13 

   12    1   22   14 

   12    1   21   15 

   12    1   20   16 

   12    1   19   17 

   12    1   18   18 

   12    1   17   19 

   12    1   16   20 

   12    1   15   21 

   12    1   14   22 

   12    1   13   23 

   12    1   12   24 

   12    1   11   25 

   12    1   10   26 

   12    1    9   27 

   12    1    8   28 

   12    1    7   29 

   12    1    6   30 

   12    1    5   31 

   12    1    4   32 

   12    1    3   33 

   12    1    2   34 

   12    1    1   35 

   12    1    0   36 

   12    0   37    0 

   12    0   36    1 

   12    0   35    2 

   12    0   34    3 

   12    0   33    4 

   12    0   32    5 

   12    0   31    6 

   12    0   30    7 

   12    0   29    8 

   12    0   28    9 

   12    0   27   10 

   12    0   26   11 

   12    0   25   12 

   12    0   24   13 

   12    0   23   14 

   12    0   22   15 

   12    0   21   16 

   12    0   20   17 

   12    0   19   18 

   12    0   18   19 

   12    0   17   20 

   12    0   16   21 

   12    0   15   22 

   12    0   14   23 

   12    0   13   24 

   12    0   12   25 

   12    0   11   26 

   12    0   10   27 

   12    0    9   28 

   12    0    8   29 

   12    0    7   30 

   12    0    6   31 

   12    0    5   32 

   12    0    4   33 

   12    0    3   34 

   12    0    2   35 

   12    0    1   36 

   12    0    0   37 

   11   38    0    0 

   11   37    1    0 

   11   37    0    1 

   11   36    2    0 

   11   36    1    1 

   11   36    0    2 

   11   35    3    0 

   11   35    2    1 

   11   35    1    2 

   11   35    0    3 

   11   34    4    0 

   11   34    3    1 

   11   34    2    2 

   11   34    1    3 

   11   34    0    4 

   11   33    5    0 

   11   33    4    1 

   11   33    3    2 

   11   33    2    3 

   11   33    1    4 

   11   33    0    5 

   11   32    6    0 

   11   32    5    1 

   11   32    4    2 

   11   32    3    3 

   11   32    2    4 

   11   32    1    5 

   11   32    0    6 

   11   31    7    0 

   11   31    6    1 

   11   31    5    2 

   11   31    4    3 

   11   31    3    4 

   11   31    2    5 

   11   31    1    6 

   11   31    0    7 

   11   30    8    0 

   11   30    7    1 

   11   30    6    2 

   11   30    5    3 

   11   30    4    4 

   11   30    3    5 

   11   30    2    6 

   11   30    1    7 

   11   30    0    8 

   11   29    9    0 

   11   29    8    1 

   11   29    7    2 

   11   29    6    3 

   11   29    5    4 

   11   29    4    5 

   11   29    3    6 

   11   29    2    7 

   11   29    1    8 

   11   29    0    9 

   11   28   10    0 

   11   28    9    1 

   11   28    8    2 

   11   28    7    3 

   11   28    6    4 

   11   28    5    5 

   11   28    4    6 

   11   28    3    7 

   11   28    2    8 

   11   28    1    9 

   11   28    0   10 

   11   27   11    0 

   11   27   10    1 

   11   27    9    2 

   11   27    8    3 

   11   27    7    4 

   11   27    6    5 

   11   27    5    6 

   11   27    4    7 

   11   27    3    8 

   11   27    2    9 

   11   27    1   10 

   11   27    0   11 

   11   26   12    0 

   11   26   11    1 

   11   26   10    2 

   11   26    9    3 

   11   26    8    4 

   11   26    7    5 

   11   26    6    6 

   11   26    5    7 

   11   26    4    8 

   11   26    3    9 

   11   26    2   10 

   11   26    1   11 

   11   26    0   12 

   11   25   13    0 

   11   25   12    1 

   11   25   11    2 

   11   25   10    3 

   11   25    9    4 

   11   25    8    5 

   11   25    7    6 

   11   25    6    7 

   11   25    5    8 

   11   25    4    9 

   11   25    3   10 

   11   25    2   11 

   11   25    1   12 

   11   25    0   13 

   11   24   14    0 

   11   24   13    1 

   11   24   12    2 

   11   24   11    3 

   11   24   10    4 

   11   24    9    5 

   11   24    8    6 

   11   24    7    7 

   11   24    6    8 

   11   24    5    9 

   11   24    4   10 

   11   24    3   11 

   11   24    2   12 

   11   24    1   13 

   11   24    0   14 

   11   23   15    0 

   11   23   14    1 

   11   23   13    2 

   11   23   12    3 

   11   23   11    4 

   11   23   10    5 

   11   23    9    6 

   11   23    8    7 

   11   23    7    8 

   11   23    6    9 

   11   23    5   10 

   11   23    4   11 

   11   23    3   12 

   11   23    2   13 

   11   23    1   14 

   11   23    0   15 

   11   22   16    0 

   11   22   15    1 

   11   22   14    2 

   11   22   13    3 

   11   22   12    4 

   11   22   11    5 

   11   22   10    6 

   11   22    9    7 

   11   22    8    8 

   11   22    7    9 

   11   22    6   10 

   11   22    5   11 

   11   22    4   12 

   11   22    3   13 

   11   22    2   14 

   11   22    1   15 

   11   22    0   16 

   11   21   17    0 

   11   21   16    1 

   11   21   15    2 

   11   21   14    3 

   11   21   13    4 

   11   21   12    5 

   11   21   11    6 

   11   21   10    7 

   11   21    9    8 

   11   21    8    9 

   11   21    7   10 

   11   21    6   11 

   11   21    5   12 

   11   21    4   13 

   11   21    3   14 

   11   21    2   15 

   11   21    1   16 

   11   21    0   17 

   11   20   18    0 

   11   20   17    1 

   11   20   16    2 

   11   20   15    3 

   11   20   14    4 

   11   20   13    5 

   11   20   12    6 

   11   20   11    7 

   11   20   10    8 

   11   20    9    9 

   11   20    8   10 

   11   20    7   11 

   11   20    6   12 

   11   20    5   13 

   11   20    4   14 

   11   20    3   15 

   11   20    2   16 

   11   20    1   17 

   11   20    0   18 

   11   19   19    0 

   11   19   18    1 

   11   19   17    2 

   11   19   16    3 

   11   19   15    4 

   11   19   14    5 

   11   19   13    6 

   11   19   12    7 

   11   19   11    8 

   11   19   10    9 

   11   19    9   10 

   11   19    8   11 

   11   19    7   12 

   11   19    6   13 

   11   19    5   14 

   11   19    4   15 

   11   19    3   16 

   11   19    2   17 

   11   19    1   18 

   11   19    0   19 

   11   18   20    0 

   11   18   19    1 

   11   18   18    2 

   11   18   17    3 

   11   18   16    4 

   11   18   15    5 

   11   18   14    6 

   11   18   13    7 

   11   18   12    8 

   11   18   11    9 

   11   18   10   10 

   11   18    9   11 

   11   18    8   12 

   11   18    7   13 

   11   18    6   14 

   11   18    5   15 

   11   18    4   16 

   11   18    3   17 

   11   18    2   18 

   11   18    1   19 

   11   18    0   20 

   11   17   21    0 

   11   17   20    1 

   11   17   19    2 

   11   17   18    3 

   11   17   17    4 

   11   17   16    5 

   11   17   15    6 

   11   17   14    7 

   11   17   13    8 

   11   17   12    9 

   11   17   11   10 

   11   17   10   11 

   11   17    9   12 

   11   17    8   13 

   11   17    7   14 

   11   17    6   15 

   11   17    5   16 

   11   17    4   17 

   11   17    3   18 

   11   17    2   19 

   11   17    1   20 

   11   17    0   21 

   11   16   22    0 

   11   16   21    1 

   11   16   20    2 

   11   16   19    3 

   11   16   18    4 

   11   16   17    5 

   11   16   16    6 

   11   16   15    7 

   11   16   14    8 

   11   16   13    9 

   11   16   12   10 

   11   16   11   11 

   11   16   10   12 

   11   16    9   13 

   11   16    8   14 

   11   16    7   15 

   11   16    6   16 

   11   16    5   17 

   11   16    4   18 

   11   16    3   19 

   11   16    2   20 

   11   16    1   21 

   11   16    0   22 

   11   15   23    0 

   11   15   22    1 

   11   15   21    2 

   11   15   20    3 

   11   15   19    4 

   11   15   18    5 

   11   15   17    6 

   11   15   16    7 

   11   15   15    8 

   11   15   14    9 

   11   15   13   10 

   11   15   12   11 

   11   15   11   12 

   11   15   10   13 

   11   15    9   14 

   11   15    8   15 

   11   15    7   16 

   11   15    6   17 

   11   15    5   18 

   11   15    4   19 

   11   15    3   20 

   11   15    2   21 

   11   15    1   22 

   11   15    0   23 

   11   14   24    0 

   11   14   23    1 

   11   14   22    2 

   11   14   21    3 

   11   14   20    4 

   11   14   19    5 

   11   14   18    6 

   11   14   17    7 

   11   14   16    8 

   11   14   15    9 

   11   14   14   10 

   11   14   13   11 

   11   14   12   12 

   11   14   11   13 

   11   14   10   14 

   11   14    9   15 

   11   14    8   16 

   11   14    7   17 

   11   14    6   18 

   11   14    5   19 

   11   14    4   20 

   11   14    3   21 

   11   14    2   22 

   11   14    1   23 

   11   14    0   24 

   11   13   25    0 

   11   13   24    1 

   11   13   23    2 

   11   13   22    3 

   11   13   21    4 

   11   13   20    5 

   11   13   19    6 

   11   13   18    7 

   11   13   17    8 

   11   13   16    9 

   11   13   15   10 

   11   13   14   11 

   11   13   13   12 

   11   13   12   13 

   11   13   11   14 

   11   13   10   15 

   11   13    9   16 

   11   13    8   17 

   11   13    7   18 

   11   13    6   19 

   11   13    5   20 

   11   13    4   21 

   11   13    3   22 

   11   13    2   23 

   11   13    1   24 

   11   13    0   25 

   11   12   26    0 

   11   12   25    1 

   11   12   24    2 

   11   12   23    3 

   11   12   22    4 

   11   12   21    5 

   11   12   20    6 

   11   12   19    7 

   11   12   18    8 

   11   12   17    9 

   11   12   16   10 

   11   12   15   11 

   11   12   14   12 

   11   12   13   13 

   11   12   12   14 

   11   12   11   15 

   11   12   10   16 

   11   12    9   17 

   11   12    8   18 

   11   12    7   19 

   11   12    6   20 

   11   12    5   21 

   11   12    4   22 

   11   12    3   23 

   11   12    2   24 

   11   12    1   25 

   11   12    0   26 

   11   11   27    0 

   11   11   26    1 

   11   11   25    2 

   11   11   24    3 

   11   11   23    4 

   11   11   22    5 

   11   11   21    6 

   11   11   20    7 

   11   11   19    8 

   11   11   18    9 

   11   11   17   10 

   11   11   16   11 

   11   11   15   12 

   11   11   14   13 

   11   11   13   14 

   11   11   12   15 

   11   11   11   16 

   11   11   10   17 

   11   11    9   18 

   11   11    8   19 

   11   11    7   20 

   11   11    6   21 

   11   11    5   22 

   11   11    4   23 

   11   11    3   24 

   11   11    2   25 

   11   11    1   26 

   11   11    0   27 

   11   10   28    0 

   11   10   27    1 

   11   10   26    2 

   11   10   25    3 

   11   10   24    4 

   11   10   23    5 

   11   10   22    6 

   11   10   21    7 

   11   10   20    8 

   11   10   19    9 

   11   10   18   10 

   11   10   17   11 

   11   10   16   12 

   11   10   15   13 

   11   10   14   14 

   11   10   13   15 

   11   10   12   16 

   11   10   11   17 

   11   10   10   18 

   11   10    9   19 

   11   10    8   20 

   11   10    7   21 

   11   10    6   22 

   11   10    5   23 

   11   10    4   24 

   11   10    3   25 

   11   10    2   26 

   11   10    1   27 

   11   10    0   28 

   11    9   29    0 

   11    9   28    1 

   11    9   27    2 

   11    9   26    3 

   11    9   25    4 

   11    9   24    5 

   11    9   23    6 

   11    9   22    7 

   11    9   21    8 

   11    9   20    9 

   11    9   19   10 

   11    9   18   11 

   11    9   17   12 

   11    9   16   13 

   11    9   15   14 

   11    9   14   15 

   11    9   13   16 

   11    9   12   17 

   11    9   11   18 

   11    9   10   19 

   11    9    9   20 

   11    9    8   21 

   11    9    7   22 

   11    9    6   23 

   11    9    5   24 

   11    9    4   25 

   11    9    3   26 

   11    9    2   27 

   11    9    1   28 

   11    9    0   29 

   11    8   30    0 

   11    8   29    1 

   11    8   28    2 

   11    8   27    3 

   11    8   26    4 

   11    8   25    5 

   11    8   24    6 

   11    8   23    7 

   11    8   22    8 

   11    8   21    9 

   11    8   20   10 

   11    8   19   11 

   11    8   18   12 

   11    8   17   13 

   11    8   16   14 

   11    8   15   15 

   11    8   14   16 

   11    8   13   17 

   11    8   12   18 

   11    8   11   19 

   11    8   10   20 

   11    8    9   21 

   11    8    8   22 

   11    8    7   23 

   11    8    6   24 

   11    8    5   25 

   11    8    4   26 

   11    8    3   27 

   11    8    2   28 

   11    8    1   29 

   11    8    0   30 

   11    7   31    0 

   11    7   30    1 

   11    7   29    2 

   11    7   28    3 

   11    7   27    4 

   11    7   26    5 

   11    7   25    6 

   11    7   24    7 

   11    7   23    8 

   11    7   22    9 

   11    7   21   10 

   11    7   20   11 

   11    7   19   12 

   11    7   18   13 

   11    7   17   14 

   11    7   16   15 

   11    7   15   16 

   11    7   14   17 

   11    7   13   18 

   11    7   12   19 

   11    7   11   20 

   11    7   10   21 

   11    7    9   22 

   11    7    8   23 

   11    7    7   24 

   11    7    6   25 

   11    7    5   26 

   11    7    4   27 

   11    7    3   28 

   11    7    2   29 

   11    7    1   30 

   11    7    0   31 

   11    6   32    0 

   11    6   31    1 

   11    6   30    2 

   11    6   29    3 

   11    6   28    4 

   11    6   27    5 

   11    6   26    6 

   11    6   25    7 

   11    6   24    8 

   11    6   23    9 

   11    6   22   10 

   11    6   21   11 

   11    6   20   12 

   11    6   19   13 

   11    6   18   14 

   11    6   17   15 

   11    6   16   16 

   11    6   15   17 

   11    6   14   18 

   11    6   13   19 

   11    6   12   20 

   11    6   11   21 

   11    6   10   22 

   11    6    9   23 

   11    6    8   24 

   11    6    7   25 

   11    6    6   26 

   11    6    5   27 

   11    6    4   28 

   11    6    3   29 

   11    6    2   30 

   11    6    1   31 

   11    6    0   32 

   11    5   33    0 

   11    5   32    1 

   11    5   31    2 

   11    5   30    3 

   11    5   29    4 

   11    5   28    5 

   11    5   27    6 

   11    5   26    7 

   11    5   25    8 

   11    5   24    9 

   11    5   23   10 

   11    5   22   11 

   11    5   21   12 

   11    5   20   13 

   11    5   19   14 

   11    5   18   15 

   11    5   17   16 

   11    5   16   17 

   11    5   15   18 

   11    5   14   19 

   11    5   13   20 

   11    5   12   21 

   11    5   11   22 

   11    5   10   23 

   11    5    9   24 

   11    5    8   25 

   11    5    7   26 

   11    5    6   27 

   11    5    5   28 

   11    5    4   29 

   11    5    3   30 

   11    5    2   31 

   11    5    1   32 

   11    5    0   33 

   11    4   34    0 

   11    4   33    1 

   11    4   32    2 

   11    4   31    3 

   11    4   30    4 

   11    4   29    5 

   11    4   28    6 

   11    4   27    7 

   11    4   26    8 

   11    4   25    9 

   11    4   24   10 

   11    4   23   11 

   11    4   22   12 

   11    4   21   13 

   11    4   20   14 

   11    4   19   15 

   11    4   18   16 

   11    4   17   17 

   11    4   16   18 

   11    4   15   19 

   11    4   14   20 

   11    4   13   21 

   11    4   12   22 

   11    4   11   23 

   11    4   10   24 

   11    4    9   25 

   11    4    8   26 

   11    4    7   27 

   11    4    6   28 

   11    4    5   29 

   11    4    4   30 

   11    4    3   31 

   11    4    2   32 

   11    4    1   33 

   11    4    0   34 

   11    3   35    0 

   11    3   34    1 

   11    3   33    2 

   11    3   32    3 

   11    3   31    4 

   11    3   30    5 

   11    3   29    6 

   11    3   28    7 

   11    3   27    8 

   11    3   26    9 

   11    3   25   10 

   11    3   24   11 

   11    3   23   12 

   11    3   22   13 

   11    3   21   14 

   11    3   20   15 

   11    3   19   16 

   11    3   18   17 

   11    3   17   18 

   11    3   16   19 

   11    3   15   20 

   11    3   14   21 

   11    3   13   22 

   11    3   12   23 

   11    3   11   24 

   11    3   10   25 

   11    3    9   26 

   11    3    8   27 

   11    3    7   28 

   11    3    6   29 

   11    3    5   30 

   11    3    4   31 

   11    3    3   32 

   11    3    2   33 

   11    3    1   34 

   11    3    0   35 

   11    2   36    0 

   11    2   35    1 

   11    2   34    2 

   11    2   33    3 

   11    2   32    4 

   11    2   31    5 

   11    2   30    6 

   11    2   29    7 

   11    2   28    8 

   11    2   27    9 

   11    2   26   10 

   11    2   25   11 

   11    2   24   12 

   11    2   23   13 

   11    2   22   14 

   11    2   21   15 

   11    2   20   16 

   11    2   19   17 

   11    2   18   18 

   11    2   17   19 

   11    2   16   20 

   11    2   15   21 

   11    2   14   22 

   11    2   13   23 

   11    2   12   24 

   11    2   11   25 

   11    2   10   26 

   11    2    9   27 

   11    2    8   28 

   11    2    7   29 

   11    2    6   30 

   11    2    5   31 

   11    2    4   32 

   11    2    3   33 

   11    2    2   34 

   11    2    1   35 

   11    2    0   36 

   11    1   37    0 

   11    1   36    1 

   11    1   35    2 

   11    1   34    3 

   11    1   33    4 

   11    1   32    5 

   11    1   31    6 

   11    1   30    7 

   11    1   29    8 

   11    1   28    9 

   11    1   27   10 

   11    1   26   11 

   11    1   25   12 

   11    1   24   13 

   11    1   23   14 

   11    1   22   15 

   11    1   21   16 

   11    1   20   17 

   11    1   19   18 

   11    1   18   19 

   11    1   17   20 

   11    1   16   21 

   11    1   15   22 

   11    1   14   23 

   11    1   13   24 

   11    1   12   25 

   11    1   11   26 

   11    1   10   27 

   11    1    9   28 

   11    1    8   29 

   11    1    7   30 

   11    1    6   31 

   11    1    5   32 

   11    1    4   33 

   11    1    3   34 

   11    1    2   35 

   11    1    1   36 

   11    1    0   37 

   11    0   38    0 

   11    0   37    1 

   11    0   36    2 

   11    0   35    3 

   11    0   34    4 

   11    0   33    5 

   11    0   32    6 

   11    0   31    7 

   11    0   30    8 

   11    0   29    9 

   11    0   28   10 

   11    0   27   11 

   11    0   26   12 

   11    0   25   13 

   11    0   24   14 

   11    0   23   15 

   11    0   22   16 

   11    0   21   17 

   11    0   20   18 

   11    0   19   19 

   11    0   18   20 

   11    0   17   21 

   11    0   16   22 

   11    0   15   23 

   11    0   14   24 

   11    0   13   25 

   11    0   12   26 

   11    0   11   27 

   11    0   10   28 

   11    0    9   29 

   11    0    8   30 

   11    0    7   31 

   11    0    6   32 

   11    0    5   33 

   11    0    4   34 

   11    0    3   35 

   11    0    2   36 

   11    0    1   37 

   11    0    0   38 

   10   39    0    0 

   10   38    1    0 

   10   38    0    1 

   10   37    2    0 

   10   37    1    1 

   10   37    0    2 

   10   36    3    0 

   10   36    2    1 

   10   36    1    2 

   10   36    0    3 

   10   35    4    0 

   10   35    3    1 

   10   35    2    2 

   10   35    1    3 

   10   35    0    4 

   10   34    5    0 

   10   34    4    1 

   10   34    3    2 

   10   34    2    3 

   10   34    1    4 

   10   34    0    5 

   10   33    6    0 

   10   33    5    1 

   10   33    4    2 

   10   33    3    3 

   10   33    2    4 

   10   33    1    5 

   10   33    0    6 

   10   32    7    0 

   10   32    6    1 

   10   32    5    2 

   10   32    4    3 

   10   32    3    4 

   10   32    2    5 

   10   32    1    6 

   10   32    0    7 

   10   31    8    0 

   10   31    7    1 

   10   31    6    2 

   10   31    5    3 

   10   31    4    4 

   10   31    3    5 

   10   31    2    6 

   10   31    1    7 

   10   31    0    8 

   10   30    9    0 

   10   30    8    1 

   10   30    7    2 

   10   30    6    3 

   10   30    5    4 

   10   30    4    5 

   10   30    3    6 

   10   30    2    7 

   10   30    1    8 

   10   30    0    9 

   10   29   10    0 

   10   29    9    1 

   10   29    8    2 

   10   29    7    3 

   10   29    6    4 

   10   29    5    5 

   10   29    4    6 

   10   29    3    7 

   10   29    2    8 

   10   29    1    9 

   10   29    0   10 

   10   28   11    0 

   10   28   10    1 

   10   28    9    2 

   10   28    8    3 

   10   28    7    4 

   10   28    6    5 

   10   28    5    6 

   10   28    4    7 

   10   28    3    8 

   10   28    2    9 

   10   28    1   10 

   10   28    0   11 

   10   27   12    0 

   10   27   11    1 

   10   27   10    2 

   10   27    9    3 

   10   27    8    4 

   10   27    7    5 

   10   27    6    6 

   10   27    5    7 

   10   27    4    8 

   10   27    3    9 

   10   27    2   10 

   10   27    1   11 

   10   27    0   12 

   10   26   13    0 

   10   26   12    1 

   10   26   11    2 

   10   26   10    3 

   10   26    9    4 

   10   26    8    5 

   10   26    7    6 

   10   26    6    7 

   10   26    5    8 

   10   26    4    9 

   10   26    3   10 

   10   26    2   11 

   10   26    1   12 

   10   26    0   13 

   10   25   14    0 

   10   25   13    1 

   10   25   12    2 

   10   25   11    3 

   10   25   10    4 

   10   25    9    5 

   10   25    8    6 

   10   25    7    7 

   10   25    6    8 

   10   25    5    9 

   10   25    4   10 

   10   25    3   11 

   10   25    2   12 

   10   25    1   13 

   10   25    0   14 

   10   24   15    0 

   10   24   14    1 

   10   24   13    2 

   10   24   12    3 

   10   24   11    4 

   10   24   10    5 

   10   24    9    6 

   10   24    8    7 

   10   24    7    8 

   10   24    6    9 

   10   24    5   10 

   10   24    4   11 

   10   24    3   12 

   10   24    2   13 

   10   24    1   14 

   10   24    0   15 

   10   23   16    0 

   10   23   15    1 

   10   23   14    2 

   10   23   13    3 

   10   23   12    4 

   10   23   11    5 

   10   23   10    6 

   10   23    9    7 

   10   23    8    8 

   10   23    7    9 

   10   23    6   10 

   10   23    5   11 

   10   23    4   12 

   10   23    3   13 

   10   23    2   14 

   10   23    1   15 

   10   23    0   16 

   10   22   17    0 

   10   22   16    1 

   10   22   15    2 

   10   22   14    3 

   10   22   13    4 

   10   22   12    5 

   10   22   11    6 

   10   22   10    7 

   10   22    9    8 

   10   22    8    9 

   10   22    7   10 

   10   22    6   11 

   10   22    5   12 

   10   22    4   13 

   10   22    3   14 

   10   22    2   15 

   10   22    1   16 

   10   22    0   17 

   10   21   18    0 

   10   21   17    1 

   10   21   16    2 

   10   21   15    3 

   10   21   14    4 

   10   21   13    5 

   10   21   12    6 

   10   21   11    7 

   10   21   10    8 

   10   21    9    9 

   10   21    8   10 

   10   21    7   11 

   10   21    6   12 

   10   21    5   13 

   10   21    4   14 

   10   21    3   15 

   10   21    2   16 

   10   21    1   17 

   10   21    0   18 

   10   20   19    0 

   10   20   18    1 

   10   20   17    2 

   10   20   16    3 

   10   20   15    4 

   10   20   14    5 

   10   20   13    6 

   10   20   12    7 

   10   20   11    8 

   10   20   10    9 

   10   20    9   10 

   10   20    8   11 

   10   20    7   12 

   10   20    6   13 

   10   20    5   14 

   10   20    4   15 

   10   20    3   16 

   10   20    2   17 

   10   20    1   18 

   10   20    0   19 

   10   19   20    0 

   10   19   19    1 

   10   19   18    2 

   10   19   17    3 

   10   19   16    4 

   10   19   15    5 

   10   19   14    6 

   10   19   13    7 

   10   19   12    8 

   10   19   11    9 

   10   19   10   10 

   10   19    9   11 

   10   19    8   12 

   10   19    7   13 

   10   19    6   14 

   10   19    5   15 

   10   19    4   16 

   10   19    3   17 

   10   19    2   18 

   10   19    1   19 

   10   19    0   20 

   10   18   21    0 

   10   18   20    1 

   10   18   19    2 

   10   18   18    3 

   10   18   17    4 

   10   18   16    5 

   10   18   15    6 

   10   18   14    7 

   10   18   13    8 

   10   18   12    9 

   10   18   11   10 

   10   18   10   11 

   10   18    9   12 

   10   18    8   13 

   10   18    7   14 

   10   18    6   15 

   10   18    5   16 

   10   18    4   17 

   10   18    3   18 

   10   18    2   19 

   10   18    1   20 

   10   18    0   21 

   10   17   22    0 

   10   17   21    1 

   10   17   20    2 

   10   17   19    3 

   10   17   18    4 

   10   17   17    5 

   10   17   16    6 

   10   17   15    7 

   10   17   14    8 

   10   17   13    9 

   10   17   12   10 

   10   17   11   11 

   10   17   10   12 

   10   17    9   13 

   10   17    8   14 

   10   17    7   15 

   10   17    6   16 

   10   17    5   17 

   10   17    4   18 

   10   17    3   19 

   10   17    2   20 

   10   17    1   21 

   10   17    0   22 

   10   16   23    0 

   10   16   22    1 

   10   16   21    2 

   10   16   20    3 

   10   16   19    4 

   10   16   18    5 

   10   16   17    6 

   10   16   16    7 

   10   16   15    8 

   10   16   14    9 

   10   16   13   10 

   10   16   12   11 

   10   16   11   12 

   10   16   10   13 

   10   16    9   14 

   10   16    8   15 

   10   16    7   16 

   10   16    6   17 

   10   16    5   18 

   10   16    4   19 

   10   16    3   20 

   10   16    2   21 

   10   16    1   22 

   10   16    0   23 

   10   15   24    0 

   10   15   23    1 

   10   15   22    2 

   10   15   21    3 

   10   15   20    4 

   10   15   19    5 

   10   15   18    6 

   10   15   17    7 

   10   15   16    8 

   10   15   15    9 

   10   15   14   10 

   10   15   13   11 

   10   15   12   12 

   10   15   11   13 

   10   15   10   14 

   10   15    9   15 

   10   15    8   16 

   10   15    7   17 

   10   15    6   18 

   10   15    5   19 

   10   15    4   20 

   10   15    3   21 

   10   15    2   22 

   10   15    1   23 

   10   15    0   24 

   10   14   25    0 

   10   14   24    1 

   10   14   23    2 

   10   14   22    3 

   10   14   21    4 

   10   14   20    5 

   10   14   19    6 

   10   14   18    7 

   10   14   17    8 

   10   14   16    9 

   10   14   15   10 

   10   14   14   11 

   10   14   13   12 

   10   14   12   13 

   10   14   11   14 

   10   14   10   15 

   10   14    9   16 

   10   14    8   17 

   10   14    7   18 

   10   14    6   19 

   10   14    5   20 

   10   14    4   21 

   10   14    3   22 

   10   14    2   23 

   10   14    1   24 

   10   14    0   25 

   10   13   26    0 

   10   13   25    1 

   10   13   24    2 

   10   13   23    3 

   10   13   22    4 

   10   13   21    5 

   10   13   20    6 

   10   13   19    7 

   10   13   18    8 

   10   13   17    9 

   10   13   16   10 

   10   13   15   11 

   10   13   14   12 

   10   13   13   13 

   10   13   12   14 

   10   13   11   15 

   10   13   10   16 

   10   13    9   17 

   10   13    8   18 

   10   13    7   19 

   10   13    6   20 

   10   13    5   21 

   10   13    4   22 

   10   13    3   23 

   10   13    2   24 

   10   13    1   25 

   10   13    0   26 

   10   12   27    0 

   10   12   26    1 

   10   12   25    2 

   10   12   24    3 

   10   12   23    4 

   10   12   22    5 

   10   12   21    6 

   10   12   20    7 

   10   12   19    8 

   10   12   18    9 

   10   12   17   10 

   10   12   16   11 

   10   12   15   12 

   10   12   14   13 

   10   12   13   14 

   10   12   12   15 

   10   12   11   16 

   10   12   10   17 

   10   12    9   18 

   10   12    8   19 

   10   12    7   20 

   10   12    6   21 

   10   12    5   22 

   10   12    4   23 

   10   12    3   24 

   10   12    2   25 

   10   12    1   26 

   10   12    0   27 

   10   11   28    0 

   10   11   27    1 

   10   11   26    2 

   10   11   25    3 

   10   11   24    4 

   10   11   23    5 

   10   11   22    6 

   10   11   21    7 

   10   11   20    8 

   10   11   19    9 

   10   11   18   10 

   10   11   17   11 

   10   11   16   12 

   10   11   15   13 

   10   11   14   14 

   10   11   13   15 

   10   11   12   16 

   10   11   11   17 

   10   11   10   18 

   10   11    9   19 

   10   11    8   20 

   10   11    7   21 

   10   11    6   22 

   10   11    5   23 

   10   11    4   24 

   10   11    3   25 

   10   11    2   26 

   10   11    1   27 

   10   11    0   28 

   10   10   29    0 

   10   10   28    1 

   10   10   27    2 

   10   10   26    3 

   10   10   25    4 

   10   10   24    5 

   10   10   23    6 

   10   10   22    7 

   10   10   21    8 

   10   10   20    9 

   10   10   19   10 

   10   10   18   11 

   10   10   17   12 

   10   10   16   13 

   10   10   15   14 

   10   10   14   15 

   10   10   13   16 

   10   10   12   17 

   10   10   11   18 

   10   10   10   19 

   10   10    9   20 

   10   10    8   21 

   10   10    7   22 

   10   10    6   23 

   10   10    5   24 

   10   10    4   25 

   10   10    3   26 

   10   10    2   27 

   10   10    1   28 

   10   10    0   29 

   10    9   30    0 

   10    9   29    1 

   10    9   28    2 

   10    9   27    3 

   10    9   26    4 

   10    9   25    5 

   10    9   24    6 

   10    9   23    7 

   10    9   22    8 

   10    9   21    9 

   10    9   20   10 

   10    9   19   11 

   10    9   18   12 

   10    9   17   13 

   10    9   16   14 

   10    9   15   15 

   10    9   14   16 

   10    9   13   17 

   10    9   12   18 

   10    9   11   19 

   10    9   10   20 

   10    9    9   21 

   10    9    8   22 

   10    9    7   23 

   10    9    6   24 

   10    9    5   25 

   10    9    4   26 

   10    9    3   27 

   10    9    2   28 

   10    9    1   29 

   10    9    0   30 

   10    8   31    0 

   10    8   30    1 

   10    8   29    2 

   10    8   28    3 

   10    8   27    4 

   10    8   26    5 

   10    8   25    6 

   10    8   24    7 

   10    8   23    8 

   10    8   22    9 

   10    8   21   10 

   10    8   20   11 

   10    8   19   12 

   10    8   18   13 

   10    8   17   14 

   10    8   16   15 

   10    8   15   16 

   10    8   14   17 

   10    8   13   18 

   10    8   12   19 

   10    8   11   20 

   10    8   10   21 

   10    8    9   22 

   10    8    8   23 

   10    8    7   24 

   10    8    6   25 

   10    8    5   26 

   10    8    4   27 

   10    8    3   28 

   10    8    2   29 

   10    8    1   30 

   10    8    0   31 

   10    7   32    0 

   10    7   31    1 

   10    7   30    2 

   10    7   29    3 

   10    7   28    4 

   10    7   27    5 

   10    7   26    6 

   10    7   25    7 

   10    7   24    8 

   10    7   23    9 

   10    7   22   10 

   10    7   21   11 

   10    7   20   12 

   10    7   19   13 

   10    7   18   14 

   10    7   17   15 

   10    7   16   16 

   10    7   15   17 

   10    7   14   18 

   10    7   13   19 

   10    7   12   20 

   10    7   11   21 

   10    7   10   22 

   10    7    9   23 

   10    7    8   24 

   10    7    7   25 

   10    7    6   26 

   10    7    5   27 

   10    7    4   28 

   10    7    3   29 

   10    7    2   30 

   10    7    1   31 

   10    7    0   32 

   10    6   33    0 

   10    6   32    1 

   10    6   31    2 

   10    6   30    3 

   10    6   29    4 

   10    6   28    5 

   10    6   27    6 

   10    6   26    7 

   10    6   25    8 

   10    6   24    9 

   10    6   23   10 

   10    6   22   11 

   10    6   21   12 

   10    6   20   13 

   10    6   19   14 

   10    6   18   15 

   10    6   17   16 

   10    6   16   17 

   10    6   15   18 

   10    6   14   19 

   10    6   13   20 

   10    6   12   21 

   10    6   11   22 

   10    6   10   23 

   10    6    9   24 

   10    6    8   25 

   10    6    7   26 

   10    6    6   27 

   10    6    5   28 

   10    6    4   29 

   10    6    3   30 

   10    6    2   31 

   10    6    1   32 

   10    6    0   33 

   10    5   34    0 

   10    5   33    1 

   10    5   32    2 

   10    5   31    3 

   10    5   30    4 

   10    5   29    5 

   10    5   28    6 

   10    5   27    7 

   10    5   26    8 

   10    5   25    9 

   10    5   24   10 

   10    5   23   11 

   10    5   22   12 

   10    5   21   13 

   10    5   20   14 

   10    5   19   15 

   10    5   18   16 

   10    5   17   17 

   10    5   16   18 

   10    5   15   19 

   10    5   14   20 

   10    5   13   21 

   10    5   12   22 

   10    5   11   23 

   10    5   10   24 

   10    5    9   25 

   10    5    8   26 

   10    5    7   27 

   10    5    6   28 

   10    5    5   29 

   10    5    4   30 

   10    5    3   31 

   10    5    2   32 

   10    5    1   33 

   10    5    0   34 

   10    4   35    0 

   10    4   34    1 

   10    4   33    2 

   10    4   32    3 

   10    4   31    4 

   10    4   30    5 

   10    4   29    6 

   10    4   28    7 

   10    4   27    8 

   10    4   26    9 

   10    4   25   10 

   10    4   24   11 

   10    4   23   12 

   10    4   22   13 

   10    4   21   14 

   10    4   20   15 

   10    4   19   16 

   10    4   18   17 

   10    4   17   18 

   10    4   16   19 

   10    4   15   20 

   10    4   14   21 

   10    4   13   22 

   10    4   12   23 

   10    4   11   24 

   10    4   10   25 

   10    4    9   26 

   10    4    8   27 

   10    4    7   28 

   10    4    6   29 

   10    4    5   30 

   10    4    4   31 

   10    4    3   32 

   10    4    2   33 

   10    4    1   34 

   10    4    0   35 

   10    3   36    0 

   10    3   35    1 

   10    3   34    2 

   10    3   33    3 

   10    3   32    4 

   10    3   31    5 

   10    3   30    6 

   10    3   29    7 

   10    3   28    8 

   10    3   27    9 

   10    3   26   10 

   10    3   25   11 

   10    3   24   12 

   10    3   23   13 

   10    3   22   14 

   10    3   21   15 

   10    3   20   16 

   10    3   19   17 

   10    3   18   18 

   10    3   17   19 

   10    3   16   20 

   10    3   15   21 

   10    3   14   22 

   10    3   13   23 

   10    3   12   24 

   10    3   11   25 

   10    3   10   26 

   10    3    9   27 

   10    3    8   28 

   10    3    7   29 

   10    3    6   30 

   10    3    5   31 

   10    3    4   32 

   10    3    3   33 

   10    3    2   34 

   10    3    1   35 

   10    3    0   36 

   10    2   37    0 

   10    2   36    1 

   10    2   35    2 

   10    2   34    3 

   10    2   33    4 

   10    2   32    5 

   10    2   31    6 

   10    2   30    7 

   10    2   29    8 

   10    2   28    9 

   10    2   27   10 

   10    2   26   11 

   10    2   25   12 

   10    2   24   13 

   10    2   23   14 

   10    2   22   15 

   10    2   21   16 

   10    2   20   17 

   10    2   19   18 

   10    2   18   19 

   10    2   17   20 

   10    2   16   21 

   10    2   15   22 

   10    2   14   23 

   10    2   13   24 

   10    2   12   25 

   10    2   11   26 

   10    2   10   27 

   10    2    9   28 

   10    2    8   29 

   10    2    7   30 

   10    2    6   31 

   10    2    5   32 

   10    2    4   33 

   10    2    3   34 

   10    2    2   35 

   10    2    1   36 

   10    2    0   37 

   10    1   38    0 

   10    1   37    1 

   10    1   36    2 

   10    1   35    3 

   10    1   34    4 

   10    1   33    5 

   10    1   32    6 

   10    1   31    7 

   10    1   30    8 

   10    1   29    9 

   10    1   28   10 

   10    1   27   11 

   10    1   26   12 

   10    1   25   13 

   10    1   24   14 

   10    1   23   15 

   10    1   22   16 

   10    1   21   17 

   10    1   20   18 

   10    1   19   19 

   10    1   18   20 

   10    1   17   21 

   10    1   16   22 

   10    1   15   23 

   10    1   14   24 

   10    1   13   25 

   10    1   12   26 

   10    1   11   27 

   10    1   10   28 

   10    1    9   29 

   10    1    8   30 

   10    1    7   31 

   10    1    6   32 

   10    1    5   33 

   10    1    4   34 

   10    1    3   35 

   10    1    2   36 

   10    1    1   37 

   10    1    0   38 

   10    0   39    0 

   10    0   38    1 

   10    0   37    2 

   10    0   36    3 

   10    0   35    4 

   10    0   34    5 

   10    0   33    6 

   10    0   32    7 

   10    0   31    8 

   10    0   30    9 

   10    0   29   10 

   10    0   28   11 

   10    0   27   12 

   10    0   26   13 

   10    0   25   14 

   10    0   24   15 

   10    0   23   16 

   10    0   22   17 

   10    0   21   18 

   10    0   20   19 

   10    0   19   20 

   10    0   18   21 

   10    0   17   22 

   10    0   16   23 

   10    0   15   24 

   10    0   14   25 

   10    0   13   26 

   10    0   12   27 

   10    0   11   28 

   10    0   10   29 

   10    0    9   30 

   10    0    8   31 

   10    0    7   32 

   10    0    6   33 

   10    0    5   34 

   10    0    4   35 

   10    0    3   36 

   10    0    2   37 

   10    0    1   38 

   10    0    0   39 

    9   40    0    0 

    9   39    1    0 

    9   39    0    1 

    9   38    2    0 

    9   38    1    1 

    9   38    0    2 

    9   37    3    0 

    9   37    2    1 

    9   37    1    2 

    9   37    0    3 

    9   36    4    0 

    9   36    3    1 

    9   36    2    2 

    9   36    1    3 

    9   36    0    4 

    9   35    5    0 

    9   35    4    1 

    9   35    3    2 

    9   35    2    3 

    9   35    1    4 

    9   35    0    5 

    9   34    6    0 

    9   34    5    1 

    9   34    4    2 

    9   34    3    3 

    9   34    2    4 

    9   34    1    5 

    9   34    0    6 

    9   33    7    0 

    9   33    6    1 

    9   33    5    2 

    9   33    4    3 

    9   33    3    4 

    9   33    2    5 

    9   33    1    6 

    9   33    0    7 

    9   32    8    0 

    9   32    7    1 

    9   32    6    2 

    9   32    5    3 

    9   32    4    4 

    9   32    3    5 

    9   32    2    6 

    9   32    1    7 

    9   32    0    8 

    9   31    9    0 

    9   31    8    1 

    9   31    7    2 

    9   31    6    3 

    9   31    5    4 

    9   31    4    5 

    9   31    3    6 

    9   31    2    7 

    9   31    1    8 

    9   31    0    9 

    9   30   10    0 

    9   30    9    1 

    9   30    8    2 

    9   30    7    3 

    9   30    6    4 

    9   30    5    5 

    9   30    4    6 

    9   30    3    7 

    9   30    2    8 

    9   30    1    9 

    9   30    0   10 

    9   29   11    0 

    9   29   10    1 

    9   29    9    2 

    9   29    8    3 

    9   29    7    4 

    9   29    6    5 

    9   29    5    6 

    9   29    4    7 

    9   29    3    8 

    9   29    2    9 

    9   29    1   10 

    9   29    0   11 

    9   28   12    0 

    9   28   11    1 

    9   28   10    2 

    9   28    9    3 

    9   28    8    4 

    9   28    7    5 

    9   28    6    6 

    9   28    5    7 

    9   28    4    8 

    9   28    3    9 

    9   28    2   10 

    9   28    1   11 

    9   28    0   12 

    9   27   13    0 

    9   27   12    1 

    9   27   11    2 

    9   27   10    3 

    9   27    9    4 

    9   27    8    5 

    9   27    7    6 

    9   27    6    7 

    9   27    5    8 

    9   27    4    9 

    9   27    3   10 

    9   27    2   11 

    9   27    1   12 

    9   27    0   13 

    9   26   14    0 

    9   26   13    1 

    9   26   12    2 

    9   26   11    3 

    9   26   10    4 

    9   26    9    5 

    9   26    8    6 

    9   26    7    7 

    9   26    6    8 

    9   26    5    9 

    9   26    4   10 

    9   26    3   11 

    9   26    2   12 

    9   26    1   13 

    9   26    0   14 

    9   25   15    0 

    9   25   14    1 

    9   25   13    2 

    9   25   12    3 

    9   25   11    4 

    9   25   10    5 

    9   25    9    6 

    9   25    8    7 

    9   25    7    8 

    9   25    6    9 

    9   25    5   10 

    9   25    4   11 

    9   25    3   12 

    9   25    2   13 

    9   25    1   14 

    9   25    0   15 

    9   24   16    0 

    9   24   15    1 

    9   24   14    2 

    9   24   13    3 

    9   24   12    4 

    9   24   11    5 

    9   24   10    6 

    9   24    9    7 

    9   24    8    8 

    9   24    7    9 

    9   24    6   10 

    9   24    5   11 

    9   24    4   12 

    9   24    3   13 

    9   24    2   14 

    9   24    1   15 

    9   24    0   16 

    9   23   17    0 

    9   23   16    1 

    9   23   15    2 

    9   23   14    3 

    9   23   13    4 

    9   23   12    5 

    9   23   11    6 

    9   23   10    7 

    9   23    9    8 

    9   23    8    9 

    9   23    7   10 

    9   23    6   11 

    9   23    5   12 

    9   23    4   13 

    9   23    3   14 

    9   23    2   15 

    9   23    1   16 

    9   23    0   17 

    9   22   18    0 

    9   22   17    1 

    9   22   16    2 

    9   22   15    3 

    9   22   14    4 

    9   22   13    5 

    9   22   12    6 

    9   22   11    7 

    9   22   10    8 

    9   22    9    9 

    9   22    8   10 

    9   22    7   11 

    9   22    6   12 

    9   22    5   13 

    9   22    4   14 

    9   22    3   15 

    9   22    2   16 

    9   22    1   17 

    9   22    0   18 

    9   21   19    0 

    9   21   18    1 

    9   21   17    2 

    9   21   16    3 

    9   21   15    4 

    9   21   14    5 

    9   21   13    6 

    9   21   12    7 

    9   21   11    8 

    9   21   10    9 

    9   21    9   10 

    9   21    8   11 

    9   21    7   12 

    9   21    6   13 

    9   21    5   14 

    9   21    4   15 

    9   21    3   16 

    9   21    2   17 

    9   21    1   18 

    9   21    0   19 

    9   20   20    0 

    9   20   19    1 

    9   20   18    2 

    9   20   17    3 

    9   20   16    4 

    9   20   15    5 

    9   20   14    6 

    9   20   13    7 

    9   20   12    8 

    9   20   11    9 

    9   20   10   10 

    9   20    9   11 

    9   20    8   12 

    9   20    7   13 

    9   20    6   14 

    9   20    5   15 

    9   20    4   16 

    9   20    3   17 

    9   20    2   18 

    9   20    1   19 

    9   20    0   20 

    9   19   21    0 

    9   19   20    1 

    9   19   19    2 

    9   19   18    3 

    9   19   17    4 

    9   19   16    5 

    9   19   15    6 

    9   19   14    7 

    9   19   13    8 

    9   19   12    9 

    9   19   11   10 

    9   19   10   11 

    9   19    9   12 

    9   19    8   13 

    9   19    7   14 

    9   19    6   15 

    9   19    5   16 

    9   19    4   17 

    9   19    3   18 

    9   19    2   19 

    9   19    1   20 

    9   19    0   21 

    9   18   22    0 

    9   18   21    1 

    9   18   20    2 

    9   18   19    3 

    9   18   18    4 

    9   18   17    5 

    9   18   16    6 

    9   18   15    7 

    9   18   14    8 

    9   18   13    9 

    9   18   12   10 

    9   18   11   11 

    9   18   10   12 

    9   18    9   13 

    9   18    8   14 

    9   18    7   15 

    9   18    6   16 

    9   18    5   17 

    9   18    4   18 

    9   18    3   19 

    9   18    2   20 

    9   18    1   21 

    9   18    0   22 

    9   17   23    0 

    9   17   22    1 

    9   17   21    2 

    9   17   20    3 

    9   17   19    4 

    9   17   18    5 

    9   17   17    6 

    9   17   16    7 

    9   17   15    8 

    9   17   14    9 

    9   17   13   10 

    9   17   12   11 

    9   17   11   12 

    9   17   10   13 

    9   17    9   14 

    9   17    8   15 

    9   17    7   16 

    9   17    6   17 

    9   17    5   18 

    9   17    4   19 

    9   17    3   20 

    9   17    2   21 

    9   17    1   22 

    9   17    0   23 

    9   16   24    0 

    9   16   23    1 

    9   16   22    2 

    9   16   21    3 

    9   16   20    4 

    9   16   19    5 

    9   16   18    6 

    9   16   17    7 

    9   16   16    8 

    9   16   15    9 

    9   16   14   10 

    9   16   13   11 

    9   16   12   12 

    9   16   11   13 

    9   16   10   14 

    9   16    9   15 

    9   16    8   16 

    9   16    7   17 

    9   16    6   18 

    9   16    5   19 

    9   16    4   20 

    9   16    3   21 

    9   16    2   22 

    9   16    1   23 

    9   16    0   24 

    9   15   25    0 

    9   15   24    1 

    9   15   23    2 

    9   15   22    3 

    9   15   21    4 

    9   15   20    5 

    9   15   19    6 

    9   15   18    7 

    9   15   17    8 

    9   15   16    9 

    9   15   15   10 

    9   15   14   11 

    9   15   13   12 

    9   15   12   13 

    9   15   11   14 

    9   15   10   15 

    9   15    9   16 

    9   15    8   17 

    9   15    7   18 

    9   15    6   19 

    9   15    5   20 

    9   15    4   21 

    9   15    3   22 

    9   15    2   23 

    9   15    1   24 

    9   15    0   25 

    9   14   26    0 

    9   14   25    1 

    9   14   24    2 

    9   14   23    3 

    9   14   22    4 

    9   14   21    5 

    9   14   20    6 

    9   14   19    7 

    9   14   18    8 

    9   14   17    9 

    9   14   16   10 

    9   14   15   11 

    9   14   14   12 

    9   14   13   13 

    9   14   12   14 

    9   14   11   15 

    9   14   10   16 

    9   14    9   17 

    9   14    8   18 

    9   14    7   19 

    9   14    6   20 

    9   14    5   21 

    9   14    4   22 

    9   14    3   23 

    9   14    2   24 

    9   14    1   25 

    9   14    0   26 

    9   13   27    0 

    9   13   26    1 

    9   13   25    2 

    9   13   24    3 

    9   13   23    4 

    9   13   22    5 

    9   13   21    6 

    9   13   20    7 

    9   13   19    8 

    9   13   18    9 

    9   13   17   10 

    9   13   16   11 

    9   13   15   12 

    9   13   14   13 

    9   13   13   14 

    9   13   12   15 

    9   13   11   16 

    9   13   10   17 

    9   13    9   18 

    9   13    8   19 

    9   13    7   20 

    9   13    6   21 

    9   13    5   22 

    9   13    4   23 

    9   13    3   24 

    9   13    2   25 

    9   13    1   26 

    9   13    0   27 

    9   12   28    0 

    9   12   27    1 

    9   12   26    2 

    9   12   25    3 

    9   12   24    4 

    9   12   23    5 

    9   12   22    6 

    9   12   21    7 

    9   12   20    8 

    9   12   19    9 

    9   12   18   10 

    9   12   17   11 

    9   12   16   12 

    9   12   15   13 

    9   12   14   14 

    9   12   13   15 

    9   12   12   16 

    9   12   11   17 

    9   12   10   18 

    9   12    9   19 

    9   12    8   20 

    9   12    7   21 

    9   12    6   22 

    9   12    5   23 

    9   12    4   24 

    9   12    3   25 

    9   12    2   26 

    9   12    1   27 

    9   12    0   28 

    9   11   29    0 

    9   11   28    1 

    9   11   27    2 

    9   11   26    3 

    9   11   25    4 

    9   11   24    5 

    9   11   23    6 

    9   11   22    7 

    9   11   21    8 

    9   11   20    9 

    9   11   19   10 

    9   11   18   11 

    9   11   17   12 

    9   11   16   13 

    9   11   15   14 

    9   11   14   15 

    9   11   13   16 

    9   11   12   17 

    9   11   11   18 

    9   11   10   19 

    9   11    9   20 

    9   11    8   21 

    9   11    7   22 

    9   11    6   23 

    9   11    5   24 

    9   11    4   25 

    9   11    3   26 

    9   11    2   27 

    9   11    1   28 

    9   11    0   29 

    9   10   30    0 

    9   10   29    1 

    9   10   28    2 

    9   10   27    3 

    9   10   26    4 

    9   10   25    5 

    9   10   24    6 

    9   10   23    7 

    9   10   22    8 

    9   10   21    9 

    9   10   20   10 

    9   10   19   11 

    9   10   18   12 

    9   10   17   13 

    9   10   16   14 

    9   10   15   15 

    9   10   14   16 

    9   10   13   17 

    9   10   12   18 

    9   10   11   19 

    9   10   10   20 

    9   10    9   21 

    9   10    8   22 

    9   10    7   23 

    9   10    6   24 

    9   10    5   25 

    9   10    4   26 

    9   10    3   27 

    9   10    2   28 

    9   10    1   29 

    9   10    0   30 

    9    9   31    0 

    9    9   30    1 

    9    9   29    2 

    9    9   28    3 

    9    9   27    4 

    9    9   26    5 

    9    9   25    6 

    9    9   24    7 

    9    9   23    8 

    9    9   22    9 

    9    9   21   10 

    9    9   20   11 

    9    9   19   12 

    9    9   18   13 

    9    9   17   14 

    9    9   16   15 

    9    9   15   16 

    9    9   14   17 

    9    9   13   18 

    9    9   12   19 

    9    9   11   20 

    9    9   10   21 

    9    9    9   22 

    9    9    8   23 

    9    9    7   24 

    9    9    6   25 

    9    9    5   26 

    9    9    4   27 

    9    9    3   28 

    9    9    2   29 

    9    9    1   30 

    9    9    0   31 

    9    8   32    0 

    9    8   31    1 

    9    8   30    2 

    9    8   29    3 

    9    8   28    4 

    9    8   27    5 

    9    8   26    6 

    9    8   25    7 

    9    8   24    8 

    9    8   23    9 

    9    8   22   10 

    9    8   21   11 

    9    8   20   12 

    9    8   19   13 

    9    8   18   14 

    9    8   17   15 

    9    8   16   16 

    9    8   15   17 

    9    8   14   18 

    9    8   13   19 

    9    8   12   20 

    9    8   11   21 

    9    8   10   22 

    9    8    9   23 

    9    8    8   24 

    9    8    7   25 

    9    8    6   26 

    9    8    5   27 

    9    8    4   28 

    9    8    3   29 

    9    8    2   30 

    9    8    1   31 

    9    8    0   32 

    9    7   33    0 

    9    7   32    1 

    9    7   31    2 

    9    7   30    3 

    9    7   29    4 

    9    7   28    5 

    9    7   27    6 

    9    7   26    7 

    9    7   25    8 

    9    7   24    9 

    9    7   23   10 

    9    7   22   11 

    9    7   21   12 

    9    7   20   13 

    9    7   19   14 

    9    7   18   15 

    9    7   17   16 

    9    7   16   17 

    9    7   15   18 

    9    7   14   19 

    9    7   13   20 

    9    7   12   21 

    9    7   11   22 

    9    7   10   23 

    9    7    9   24 

    9    7    8   25 

    9    7    7   26 

    9    7    6   27 

    9    7    5   28 

    9    7    4   29 

    9    7    3   30 

    9    7    2   31 

    9    7    1   32 

    9    7    0   33 

    9    6   34    0 

    9    6   33    1 

    9    6   32    2 

    9    6   31    3 

    9    6   30    4 

    9    6   29    5 

    9    6   28    6 

    9    6   27    7 

    9    6   26    8 

    9    6   25    9 

    9    6   24   10 

    9    6   23   11 

    9    6   22   12 

    9    6   21   13 

    9    6   20   14 

    9    6   19   15 

    9    6   18   16 

    9    6   17   17 

    9    6   16   18 

    9    6   15   19 

    9    6   14   20 

    9    6   13   21 

    9    6   12   22 

    9    6   11   23 

    9    6   10   24 

    9    6    9   25 

    9    6    8   26 

    9    6    7   27 

    9    6    6   28 

    9    6    5   29 

    9    6    4   30 

    9    6    3   31 

    9    6    2   32 

    9    6    1   33 

    9    6    0   34 

    9    5   35    0 

    9    5   34    1 

    9    5   33    2 

    9    5   32    3 

    9    5   31    4 

    9    5   30    5 

    9    5   29    6 

    9    5   28    7 

    9    5   27    8 

    9    5   26    9 

    9    5   25   10 

    9    5   24   11 

    9    5   23   12 

    9    5   22   13 

    9    5   21   14 

    9    5   20   15 

    9    5   19   16 

    9    5   18   17 

    9    5   17   18 

    9    5   16   19 

    9    5   15   20 

    9    5   14   21 

    9    5   13   22 

    9    5   12   23 

    9    5   11   24 

    9    5   10   25 

    9    5    9   26 

    9    5    8   27 

    9    5    7   28 

    9    5    6   29 

    9    5    5   30 

    9    5    4   31 

    9    5    3   32 

    9    5    2   33 

    9    5    1   34 

    9    5    0   35 

    9    4   36    0 

    9    4   35    1 

    9    4   34    2 

    9    4   33    3 

    9    4   32    4 

    9    4   31    5 

    9    4   30    6 

    9    4   29    7 

    9    4   28    8 

    9    4   27    9 

    9    4   26   10 

    9    4   25   11 

    9    4   24   12 

    9    4   23   13 

    9    4   22   14 

    9    4   21   15 

    9    4   20   16 

    9    4   19   17 

    9    4   18   18 

    9    4   17   19 

    9    4   16   20 

    9    4   15   21 

    9    4   14   22 

    9    4   13   23 

    9    4   12   24 

    9    4   11   25 

    9    4   10   26 

    9    4    9   27 

    9    4    8   28 

    9    4    7   29 

    9    4    6   30 

    9    4    5   31 

    9    4    4   32 

    9    4    3   33 

    9    4    2   34 

    9    4    1   35 

    9    4    0   36 

    9    3   37    0 

    9    3   36    1 

    9    3   35    2 

    9    3   34    3 

    9    3   33    4 

    9    3   32    5 

    9    3   31    6 

    9    3   30    7 

    9    3   29    8 

    9    3   28    9 

    9    3   27   10 

    9    3   26   11 

    9    3   25   12 

    9    3   24   13 

    9    3   23   14 

    9    3   22   15 

    9    3   21   16 

    9    3   20   17 

    9    3   19   18 

    9    3   18   19 

    9    3   17   20 

    9    3   16   21 

    9    3   15   22 

    9    3   14   23 

    9    3   13   24 

    9    3   12   25 

    9    3   11   26 

    9    3   10   27 

    9    3    9   28 

    9    3    8   29 

    9    3    7   30 

    9    3    6   31 

    9    3    5   32 

    9    3    4   33 

    9    3    3   34 

    9    3    2   35 

    9    3    1   36 

    9    3    0   37 

    9    2   38    0 

    9    2   37    1 

    9    2   36    2 

    9    2   35    3 

    9    2   34    4 

    9    2   33    5 

    9    2   32    6 

    9    2   31    7 

    9    2   30    8 

    9    2   29    9 

    9    2   28   10 

    9    2   27   11 

    9    2   26   12 

    9    2   25   13 

    9    2   24   14 

    9    2   23   15 

    9    2   22   16 

    9    2   21   17 

    9    2   20   18 

    9    2   19   19 

    9    2   18   20 

    9    2   17   21 

    9    2   16   22 

    9    2   15   23 

    9    2   14   24 

    9    2   13   25 

    9    2   12   26 

    9    2   11   27 

    9    2   10   28 

    9    2    9   29 

    9    2    8   30 

    9    2    7   31 

    9    2    6   32 

    9    2    5   33 

    9    2    4   34 

    9    2    3   35 

    9    2    2   36 

    9    2    1   37 

    9    2    0   38 

    9    1   39    0 

    9    1   38    1 

    9    1   37    2 

    9    1   36    3 

    9    1   35    4 

    9    1   34    5 

    9    1   33    6 

    9    1   32    7 

    9    1   31    8 

    9    1   30    9 

    9    1   29   10 

    9    1   28   11 

    9    1   27   12 

    9    1   26   13 

    9    1   25   14 

    9    1   24   15 

    9    1   23   16 

    9    1   22   17 

    9    1   21   18 

    9    1   20   19 

    9    1   19   20 

    9    1   18   21 

    9    1   17   22 

    9    1   16   23 

    9    1   15   24 

    9    1   14   25 

    9    1   13   26 

    9    1   12   27 

    9    1   11   28 

    9    1   10   29 

    9    1    9   30 

    9    1    8   31 

    9    1    7   32 

    9    1    6   33 

    9    1    5   34 

    9    1    4   35 

    9    1    3   36 

    9    1    2   37 

    9    1    1   38 

    9    1    0   39 

    9    0   40    0 

    9    0   39    1 

    9    0   38    2 

    9    0   37    3 

    9    0   36    4 

    9    0   35    5 

    9    0   34    6 

    9    0   33    7 

    9    0   32    8 

    9    0   31    9 

    9    0   30   10 

    9    0   29   11 

    9    0   28   12 

    9    0   27   13 

    9    0   26   14 

    9    0   25   15 

    9    0   24   16 

    9    0   23   17 

    9    0   22   18 

    9    0   21   19 

    9    0   20   20 

    9    0   19   21 

    9    0   18   22 

    9    0   17   23 

    9    0   16   24 

    9    0   15   25 

    9    0   14   26 

    9    0   13   27 

    9    0   12   28 

    9    0   11   29 

    9    0   10   30 

    9    0    9   31 

    9    0    8   32 

    9    0    7   33 

    9    0    6   34 

    9    0    5   35 

    9    0    4   36 

    9    0    3   37 

    9    0    2   38 

    9    0    1   39 

    9    0    0   40 

    8   41    0    0 

    8   40    1    0 

    8   40    0    1 

    8   39    2    0 

    8   39    1    1 

    8   39    0    2 

    8   38    3    0 

    8   38    2    1 

    8   38    1    2 

    8   38    0    3 

    8   37    4    0 

    8   37    3    1 

    8   37    2    2 

    8   37    1    3 

    8   37    0    4 

    8   36    5    0 

    8   36    4    1 

    8   36    3    2 

    8   36    2    3 

    8   36    1    4 

    8   36    0    5 

    8   35    6    0 

    8   35    5    1 

    8   35    4    2 

    8   35    3    3 

    8   35    2    4 

    8   35    1    5 

    8   35    0    6 

    8   34    7    0 

    8   34    6    1 

    8   34    5    2 

    8   34    4    3 

    8   34    3    4 

    8   34    2    5 

    8   34    1    6 

    8   34    0    7 

    8   33    8    0 

    8   33    7    1 

    8   33    6    2 

    8   33    5    3 

    8   33    4    4 

    8   33    3    5 

    8   33    2    6 

    8   33    1    7 

    8   33    0    8 

    8   32    9    0 

    8   32    8    1 

    8   32    7    2 

    8   32    6    3 

    8   32    5    4 

    8   32    4    5 

    8   32    3    6 

    8   32    2    7 

    8   32    1    8 

    8   32    0    9 

    8   31   10    0 

    8   31    9    1 

    8   31    8    2 

    8   31    7    3 

    8   31    6    4 

    8   31    5    5 

    8   31    4    6 

    8   31    3    7 

    8   31    2    8 

    8   31    1    9 

    8   31    0   10 

    8   30   11    0 

    8   30   10    1 

    8   30    9    2 

    8   30    8    3 

    8   30    7    4 

    8   30    6    5 

    8   30    5    6 

    8   30    4    7 

    8   30    3    8 

    8   30    2    9 

    8   30    1   10 

    8   30    0   11 

    8   29   12    0 

    8   29   11    1 

    8   29   10    2 

    8   29    9    3 

    8   29    8    4 

    8   29    7    5 

    8   29    6    6 

    8   29    5    7 

    8   29    4    8 

    8   29    3    9 

    8   29    2   10 

    8   29    1   11 

    8   29    0   12 

    8   28   13    0 

    8   28   12    1 

    8   28   11    2 

    8   28   10    3 

    8   28    9    4 

    8   28    8    5 

    8   28    7    6 

    8   28    6    7 

    8   28    5    8 

    8   28    4    9 

    8   28    3   10 

    8   28    2   11 

    8   28    1   12 

    8   28    0   13 

    8   27   14    0 

    8   27   13    1 

    8   27   12    2 

    8   27   11    3 

    8   27   10    4 

    8   27    9    5 

    8   27    8    6 

    8   27    7    7 

    8   27    6    8 

    8   27    5    9 

    8   27    4   10 

    8   27    3   11 

    8   27    2   12 

    8   27    1   13 

    8   27    0   14 

    8   26   15    0 

    8   26   14    1 

    8   26   13    2 

    8   26   12    3 

    8   26   11    4 

    8   26   10    5 

    8   26    9    6 

    8   26    8    7 

    8   26    7    8 

    8   26    6    9 

    8   26    5   10 

    8   26    4   11 

    8   26    3   12 

    8   26    2   13 

    8   26    1   14 

    8   26    0   15 

    8   25   16    0 

    8   25   15    1 

    8   25   14    2 

    8   25   13    3 

    8   25   12    4 

    8   25   11    5 

    8   25   10    6 

    8   25    9    7 

    8   25    8    8 

    8   25    7    9 

    8   25    6   10 

    8   25    5   11 

    8   25    4   12 

    8   25    3   13 

    8   25    2   14 

    8   25    1   15 

    8   25    0   16 

    8   24   17    0 

    8   24   16    1 

    8   24   15    2 

    8   24   14    3 

    8   24   13    4 

    8   24   12    5 

    8   24   11    6 

    8   24   10    7 

    8   24    9    8 

    8   24    8    9 

    8   24    7   10 

    8   24    6   11 

    8   24    5   12 

    8   24    4   13 

    8   24    3   14 

    8   24    2   15 

    8   24    1   16 

    8   24    0   17 

    8   23   18    0 

    8   23   17    1 

    8   23   16    2 

    8   23   15    3 

    8   23   14    4 

    8   23   13    5 

    8   23   12    6 

    8   23   11    7 

    8   23   10    8 

    8   23    9    9 

    8   23    8   10 

    8   23    7   11 

    8   23    6   12 

    8   23    5   13 

    8   23    4   14 

    8   23    3   15 

    8   23    2   16 

    8   23    1   17 

    8   23    0   18 

    8   22   19    0 

    8   22   18    1 

    8   22   17    2 

    8   22   16    3 

    8   22   15    4 

    8   22   14    5 

    8   22   13    6 

    8   22   12    7 

    8   22   11    8 

    8   22   10    9 

    8   22    9   10 

    8   22    8   11 

    8   22    7   12 

    8   22    6   13 

    8   22    5   14 

    8   22    4   15 

    8   22    3   16 

    8   22    2   17 

    8   22    1   18 

    8   22    0   19 

    8   21   20    0 

    8   21   19    1 

    8   21   18    2 

    8   21   17    3 

    8   21   16    4 

    8   21   15    5 

    8   21   14    6 

    8   21   13    7 

    8   21   12    8 

    8   21   11    9 

    8   21   10   10 

    8   21    9   11 

    8   21    8   12 

    8   21    7   13 

    8   21    6   14 

    8   21    5   15 

    8   21    4   16 

    8   21    3   17 

    8   21    2   18 

    8   21    1   19 

    8   21    0   20 

    8   20   21    0 

    8   20   20    1 

    8   20   19    2 

    8   20   18    3 

    8   20   17    4 

    8   20   16    5 

    8   20   15    6 

    8   20   14    7 

    8   20   13    8 

    8   20   12    9 

    8   20   11   10 

    8   20   10   11 

    8   20    9   12 

    8   20    8   13 

    8   20    7   14 

    8   20    6   15 

    8   20    5   16 

    8   20    4   17 

    8   20    3   18 

    8   20    2   19 

    8   20    1   20 

    8   20    0   21 

    8   19   22    0 

    8   19   21    1 

    8   19   20    2 

    8   19   19    3 

    8   19   18    4 

    8   19   17    5 

    8   19   16    6 

    8   19   15    7 

    8   19   14    8 

    8   19   13    9 

    8   19   12   10 

    8   19   11   11 

    8   19   10   12 

    8   19    9   13 

    8   19    8   14 

    8   19    7   15 

    8   19    6   16 

    8   19    5   17 

    8   19    4   18 

    8   19    3   19 

    8   19    2   20 

    8   19    1   21 

    8   19    0   22 

    8   18   23    0 

    8   18   22    1 

    8   18   21    2 

    8   18   20    3 

    8   18   19    4 

    8   18   18    5 

    8   18   17    6 

    8   18   16    7 

    8   18   15    8 

    8   18   14    9 

    8   18   13   10 

    8   18   12   11 

    8   18   11   12 

    8   18   10   13 

    8   18    9   14 

    8   18    8   15 

    8   18    7   16 

    8   18    6   17 

    8   18    5   18 

    8   18    4   19 

    8   18    3   20 

    8   18    2   21 

    8   18    1   22 

    8   18    0   23 

    8   17   24    0 

    8   17   23    1 

    8   17   22    2 

    8   17   21    3 

    8   17   20    4 

    8   17   19    5 

    8   17   18    6 

    8   17   17    7 

    8   17   16    8 

    8   17   15    9 

    8   17   14   10 

    8   17   13   11 

    8   17   12   12 

    8   17   11   13 

    8   17   10   14 

    8   17    9   15 

    8   17    8   16 

    8   17    7   17 

    8   17    6   18 

    8   17    5   19 

    8   17    4   20 

    8   17    3   21 

    8   17    2   22 

    8   17    1   23 

    8   17    0   24 

    8   16   25    0 

    8   16   24    1 

    8   16   23    2 

    8   16   22    3 

    8   16   21    4 

    8   16   20    5 

    8   16   19    6 

    8   16   18    7 

    8   16   17    8 

    8   16   16    9 

    8   16   15   10 

    8   16   14   11 

    8   16   13   12 

    8   16   12   13 

    8   16   11   14 

    8   16   10   15 

    8   16    9   16 

    8   16    8   17 

    8   16    7   18 

    8   16    6   19 

    8   16    5   20 

    8   16    4   21 

    8   16    3   22 

    8   16    2   23 

    8   16    1   24 

    8   16    0   25 

    8   15   26    0 

    8   15   25    1 

    8   15   24    2 

    8   15   23    3 

    8   15   22    4 

    8   15   21    5 

    8   15   20    6 

    8   15   19    7 

    8   15   18    8 

    8   15   17    9 

    8   15   16   10 

    8   15   15   11 

    8   15   14   12 

    8   15   13   13 

    8   15   12   14 

    8   15   11   15 

    8   15   10   16 

    8   15    9   17 

    8   15    8   18 

    8   15    7   19 

    8   15    6   20 

    8   15    5   21 

    8   15    4   22 

    8   15    3   23 

    8   15    2   24 

    8   15    1   25 

    8   15    0   26 

    8   14   27    0 

    8   14   26    1 

    8   14   25    2 

    8   14   24    3 

    8   14   23    4 

    8   14   22    5 

    8   14   21    6 

    8   14   20    7 

    8   14   19    8 

    8   14   18    9 

    8   14   17   10 

    8   14   16   11 

    8   14   15   12 

    8   14   14   13 

    8   14   13   14 

    8   14   12   15 

    8   14   11   16 

    8   14   10   17 

    8   14    9   18 

    8   14    8   19 

    8   14    7   20 

    8   14    6   21 

    8   14    5   22 

    8   14    4   23 

    8   14    3   24 

    8   14    2   25 

    8   14    1   26 

    8   14    0   27 

    8   13   28    0 

    8   13   27    1 

    8   13   26    2 

    8   13   25    3 

    8   13   24    4 

    8   13   23    5 

    8   13   22    6 

    8   13   21    7 

    8   13   20    8 

    8   13   19    9 

    8   13   18   10 

    8   13   17   11 

    8   13   16   12 

    8   13   15   13 

    8   13   14   14 

    8   13   13   15 

    8   13   12   16 

    8   13   11   17 

    8   13   10   18 

    8   13    9   19 

    8   13    8   20 

    8   13    7   21 

    8   13    6   22 

    8   13    5   23 

    8   13    4   24 

    8   13    3   25 

    8   13    2   26 

    8   13    1   27 

    8   13    0   28 

    8   12   29    0 

    8   12   28    1 

    8   12   27    2 

    8   12   26    3 

    8   12   25    4 

    8   12   24    5 

    8   12   23    6 

    8   12   22    7 

    8   12   21    8 

    8   12   20    9 

    8   12   19   10 

    8   12   18   11 

    8   12   17   12 

    8   12   16   13 

    8   12   15   14 

    8   12   14   15 

    8   12   13   16 

    8   12   12   17 

    8   12   11   18 

    8   12   10   19 

    8   12    9   20 

    8   12    8   21 

    8   12    7   22 

    8   12    6   23 

    8   12    5   24 

    8   12    4   25 

    8   12    3   26 

    8   12    2   27 

    8   12    1   28 

    8   12    0   29 

    8   11   30    0 

    8   11   29    1 

    8   11   28    2 

    8   11   27    3 

    8   11   26    4 

    8   11   25    5 

    8   11   24    6 

    8   11   23    7 

    8   11   22    8 

    8   11   21    9 

    8   11   20   10 

    8   11   19   11 

    8   11   18   12 

    8   11   17   13 

    8   11   16   14 

    8   11   15   15 

    8   11   14   16 

    8   11   13   17 

    8   11   12   18 

    8   11   11   19 

    8   11   10   20 

    8   11    9   21 

    8   11    8   22 

    8   11    7   23 

    8   11    6   24 

    8   11    5   25 

    8   11    4   26 

    8   11    3   27 

    8   11    2   28 

    8   11    1   29 

    8   11    0   30 

    8   10   31    0 

    8   10   30    1 

    8   10   29    2 

    8   10   28    3 

    8   10   27    4 

    8   10   26    5 

    8   10   25    6 

    8   10   24    7 

    8   10   23    8 

    8   10   22    9 

    8   10   21   10 

    8   10   20   11 

    8   10   19   12 

    8   10   18   13 

    8   10   17   14 

    8   10   16   15 

    8   10   15   16 

    8   10   14   17 

    8   10   13   18 

    8   10   12   19 

    8   10   11   20 

    8   10   10   21 

    8   10    9   22 

    8   10    8   23 

    8   10    7   24 

    8   10    6   25 

    8   10    5   26 

    8   10    4   27 

    8   10    3   28 

    8   10    2   29 

    8   10    1   30 

    8   10    0   31 

    8    9   32    0 

    8    9   31    1 

    8    9   30    2 

    8    9   29    3 

    8    9   28    4 

    8    9   27    5 

    8    9   26    6 

    8    9   25    7 

    8    9   24    8 

    8    9   23    9 

    8    9   22   10 

    8    9   21   11 

    8    9   20   12 

    8    9   19   13 

    8    9   18   14 

    8    9   17   15 

    8    9   16   16 

    8    9   15   17 

    8    9   14   18 

    8    9   13   19 

    8    9   12   20 

    8    9   11   21 

    8    9   10   22 

    8    9    9   23 

    8    9    8   24 

    8    9    7   25 

    8    9    6   26 

    8    9    5   27 

    8    9    4   28 

    8    9    3   29 

    8    9    2   30 

    8    9    1   31 

    8    9    0   32 

    8    8   33    0 

    8    8   32    1 

    8    8   31    2 

    8    8   30    3 

    8    8   29    4 

    8    8   28    5 

    8    8   27    6 

    8    8   26    7 

    8    8   25    8 

    8    8   24    9 

    8    8   23   10 

    8    8   22   11 

    8    8   21   12 

    8    8   20   13 

    8    8   19   14 

    8    8   18   15 

    8    8   17   16 

    8    8   16   17 

    8    8   15   18 

    8    8   14   19 

    8    8   13   20 

    8    8   12   21 

    8    8   11   22 

    8    8   10   23 

    8    8    9   24 

    8    8    8   25 

    8    8    7   26 

    8    8    6   27 

    8    8    5   28 

    8    8    4   29 

    8    8    3   30 

    8    8    2   31 

    8    8    1   32 

    8    8    0   33 

    8    7   34    0 

    8    7   33    1 

    8    7   32    2 

    8    7   31    3 

    8    7   30    4 

    8    7   29    5 

    8    7   28    6 

    8    7   27    7 

    8    7   26    8 

    8    7   25    9 

    8    7   24   10 

    8    7   23   11 

    8    7   22   12 

    8    7   21   13 

    8    7   20   14 

    8    7   19   15 

    8    7   18   16 

    8    7   17   17 

    8    7   16   18 

    8    7   15   19 

    8    7   14   20 

    8    7   13   21 

    8    7   12   22 

    8    7   11   23 

    8    7   10   24 

    8    7    9   25 

    8    7    8   26 

    8    7    7   27 

    8    7    6   28 

    8    7    5   29 

    8    7    4   30 

    8    7    3   31 

    8    7    2   32 

    8    7    1   33 

    8    7    0   34 

    8    6   35    0 

    8    6   34    1 

    8    6   33    2 

    8    6   32    3 

    8    6   31    4 

    8    6   30    5 

    8    6   29    6 

    8    6   28    7 

    8    6   27    8 

    8    6   26    9 

    8    6   25   10 

    8    6   24   11 

    8    6   23   12 

    8    6   22   13 

    8    6   21   14 

    8    6   20   15 

    8    6   19   16 

    8    6   18   17 

    8    6   17   18 

    8    6   16   19 

    8    6   15   20 

    8    6   14   21 

    8    6   13   22 

    8    6   12   23 

    8    6   11   24 

    8    6   10   25 

    8    6    9   26 

    8    6    8   27 

    8    6    7   28 

    8    6    6   29 

    8    6    5   30 

    8    6    4   31 

    8    6    3   32 

    8    6    2   33 

    8    6    1   34 

    8    6    0   35 

    8    5   36    0 

    8    5   35    1 

    8    5   34    2 

    8    5   33    3 

    8    5   32    4 

    8    5   31    5 

    8    5   30    6 

    8    5   29    7 

    8    5   28    8 

    8    5   27    9 

    8    5   26   10 

    8    5   25   11 

    8    5   24   12 

    8    5   23   13 

    8    5   22   14 

    8    5   21   15 

    8    5   20   16 

    8    5   19   17 

    8    5   18   18 

    8    5   17   19 

    8    5   16   20 

    8    5   15   21 

    8    5   14   22 

    8    5   13   23 

    8    5   12   24 

    8    5   11   25 

    8    5   10   26 

    8    5    9   27 

    8    5    8   28 

    8    5    7   29 

    8    5    6   30 

    8    5    5   31 

    8    5    4   32 

    8    5    3   33 

    8    5    2   34 

    8    5    1   35 

    8    5    0   36 

    8    4   37    0 

    8    4   36    1 

    8    4   35    2 

    8    4   34    3 

    8    4   33    4 

    8    4   32    5 

    8    4   31    6 

    8    4   30    7 

    8    4   29    8 

    8    4   28    9 

    8    4   27   10 

    8    4   26   11 

    8    4   25   12 

    8    4   24   13 

    8    4   23   14 

    8    4   22   15 

    8    4   21   16 

    8    4   20   17 

    8    4   19   18 

    8    4   18   19 

    8    4   17   20 

    8    4   16   21 

    8    4   15   22 

    8    4   14   23 

    8    4   13   24 

    8    4   12   25 

    8    4   11   26 

    8    4   10   27 

    8    4    9   28 

    8    4    8   29 

    8    4    7   30 

    8    4    6   31 

    8    4    5   32 

    8    4    4   33 

    8    4    3   34 

    8    4    2   35 

    8    4    1   36 

    8    4    0   37 

    8    3   38    0 

    8    3   37    1 

    8    3   36    2 

    8    3   35    3 

    8    3   34    4 

    8    3   33    5 

    8    3   32    6 

    8    3   31    7 

    8    3   30    8 

    8    3   29    9 

    8    3   28   10 

    8    3   27   11 

    8    3   26   12 

    8    3   25   13 

    8    3   24   14 

    8    3   23   15 

    8    3   22   16 

    8    3   21   17 

    8    3   20   18 

    8    3   19   19 

    8    3   18   20 

    8    3   17   21 

    8    3   16   22 

    8    3   15   23 

    8    3   14   24 

    8    3   13   25 

    8    3   12   26 

    8    3   11   27 

    8    3   10   28 

    8    3    9   29 

    8    3    8   30 

    8    3    7   31 

    8    3    6   32 

    8    3    5   33 

    8    3    4   34 

    8    3    3   35 

    8    3    2   36 

    8    3    1   37 

    8    3    0   38 

    8    2   39    0 

    8    2   38    1 

    8    2   37    2 

    8    2   36    3 

    8    2   35    4 

    8    2   34    5 

    8    2   33    6 

    8    2   32    7 

    8    2   31    8 

    8    2   30    9 

    8    2   29   10 

    8    2   28   11 

    8    2   27   12 

    8    2   26   13 

    8    2   25   14 

    8    2   24   15 

    8    2   23   16 

    8    2   22   17 

    8    2   21   18 

    8    2   20   19 

    8    2   19   20 

    8    2   18   21 

    8    2   17   22 

    8    2   16   23 

    8    2   15   24 

    8    2   14   25 

    8    2   13   26 

    8    2   12   27 

    8    2   11   28 

    8    2   10   29 

    8    2    9   30 

    8    2    8   31 

    8    2    7   32 

    8    2    6   33 

    8    2    5   34 

    8    2    4   35 

    8    2    3   36 

    8    2    2   37 

    8    2    1   38 

    8    2    0   39 

    8    1   40    0 

    8    1   39    1 

    8    1   38    2 

    8    1   37    3 

    8    1   36    4 

    8    1   35    5 

    8    1   34    6 

    8    1   33    7 

    8    1   32    8 

    8    1   31    9 

    8    1   30   10 

    8    1   29   11 

    8    1   28   12 

    8    1   27   13 

    8    1   26   14 

    8    1   25   15 

    8    1   24   16 

    8    1   23   17 

    8    1   22   18 

    8    1   21   19 

    8    1   20   20 

    8    1   19   21 

    8    1   18   22 

    8    1   17   23 

    8    1   16   24 

    8    1   15   25 

    8    1   14   26 

    8    1   13   27 

    8    1   12   28 

    8    1   11   29 

    8    1   10   30 

    8    1    9   31 

    8    1    8   32 

    8    1    7   33 

    8    1    6   34 

    8    1    5   35 

    8    1    4   36 

    8    1    3   37 

    8    1    2   38 

    8    1    1   39 

    8    1    0   40 

    8    0   41    0 

    8    0   40    1 

    8    0   39    2 

    8    0   38    3 

    8    0   37    4 

    8    0   36    5 

    8    0   35    6 

    8    0   34    7 

    8    0   33    8 

    8    0   32    9 

    8    0   31   10 

    8    0   30   11 

    8    0   29   12 

    8    0   28   13 

    8    0   27   14 

    8    0   26   15 

    8    0   25   16 

    8    0   24   17 

    8    0   23   18 

    8    0   22   19 

    8    0   21   20 

    8    0   20   21 

    8    0   19   22 

    8    0   18   23 

    8    0   17   24 

    8    0   16   25 

    8    0   15   26 

    8    0   14   27 

    8    0   13   28 

    8    0   12   29 

    8    0   11   30 

    8    0   10   31 

    8    0    9   32 

    8    0    8   33 

    8    0    7   34 

    8    0    6   35 

    8    0    5   36 

    8    0    4   37 

    8    0    3   38 

    8    0    2   39 

    8    0    1   40 

    8    0    0   41 

    7   42    0    0 

    7   41    1    0 

    7   41    0    1 

    7   40    2    0 

    7   40    1    1 

    7   40    0    2 

    7   39    3    0 

    7   39    2    1 

    7   39    1    2 

    7   39    0    3 

    7   38    4    0 

    7   38    3    1 

    7   38    2    2 

    7   38    1    3 

    7   38    0    4 

    7   37    5    0 

    7   37    4    1 

    7   37    3    2 

    7   37    2    3 

    7   37    1    4 

    7   37    0    5 

    7   36    6    0 

    7   36    5    1 

    7   36    4    2 

    7   36    3    3 

    7   36    2    4 

    7   36    1    5 

    7   36    0    6 

    7   35    7    0 

    7   35    6    1 

    7   35    5    2 

    7   35    4    3 

    7   35    3    4 

    7   35    2    5 

    7   35    1    6 

    7   35    0    7 

    7   34    8    0 

    7   34    7    1 

    7   34    6    2 

    7   34    5    3 

    7   34    4    4 

    7   34    3    5 

    7   34    2    6 

    7   34    1    7 

    7   34    0    8 

    7   33    9    0 

    7   33    8    1 

    7   33    7    2 

    7   33    6    3 

    7   33    5    4 

    7   33    4    5 

    7   33    3    6 

    7   33    2    7 

    7   33    1    8 

    7   33    0    9 

    7   32   10    0 

    7   32    9    1 

    7   32    8    2 

    7   32    7    3 

    7   32    6    4 

    7   32    5    5 

    7   32    4    6 

    7   32    3    7 

    7   32    2    8 

    7   32    1    9 

    7   32    0   10 

    7   31   11    0 

    7   31   10    1 

    7   31    9    2 

    7   31    8    3 

    7   31    7    4 

    7   31    6    5 

    7   31    5    6 

    7   31    4    7 

    7   31    3    8 

    7   31    2    9 

    7   31    1   10 

    7   31    0   11 

    7   30   12    0 

    7   30   11    1 

    7   30   10    2 

    7   30    9    3 

    7   30    8    4 

    7   30    7    5 

    7   30    6    6 

    7   30    5    7 

    7   30    4    8 

    7   30    3    9 

    7   30    2   10 

    7   30    1   11 

    7   30    0   12 

    7   29   13    0 

    7   29   12    1 

    7   29   11    2 

    7   29   10    3 

    7   29    9    4 

    7   29    8    5 

    7   29    7    6 

    7   29    6    7 

    7   29    5    8 

    7   29    4    9 

    7   29    3   10 

    7   29    2   11 

    7   29    1   12 

    7   29    0   13 

    7   28   14    0 

    7   28   13    1 

    7   28   12    2 

    7   28   11    3 

    7   28   10    4 

    7   28    9    5 

    7   28    8    6 

    7   28    7    7 

    7   28    6    8 

    7   28    5    9 

    7   28    4   10 

    7   28    3   11 

    7   28    2   12 

    7   28    1   13 

    7   28    0   14 

    7   27   15    0 

    7   27   14    1 

    7   27   13    2 

    7   27   12    3 

    7   27   11    4 

    7   27   10    5 

    7   27    9    6 

    7   27    8    7 

    7   27    7    8 

    7   27    6    9 

    7   27    5   10 

    7   27    4   11 

    7   27    3   12 

    7   27    2   13 

    7   27    1   14 

    7   27    0   15 

    7   26   16    0 

    7   26   15    1 

    7   26   14    2 

    7   26   13    3 

    7   26   12    4 

    7   26   11    5 

    7   26   10    6 

    7   26    9    7 

    7   26    8    8 

    7   26    7    9 

    7   26    6   10 

    7   26    5   11 

    7   26    4   12 

    7   26    3   13 

    7   26    2   14 

    7   26    1   15 

    7   26    0   16 

    7   25   17    0 

    7   25   16    1 

    7   25   15    2 

    7   25   14    3 

    7   25   13    4 

    7   25   12    5 

    7   25   11    6 

    7   25   10    7 

    7   25    9    8 

    7   25    8    9 

    7   25    7   10 

    7   25    6   11 

    7   25    5   12 

    7   25    4   13 

    7   25    3   14 

    7   25    2   15 

    7   25    1   16 

    7   25    0   17 

    7   24   18    0 

    7   24   17    1 

    7   24   16    2 

    7   24   15    3 

    7   24   14    4 

    7   24   13    5 

    7   24   12    6 

    7   24   11    7 

    7   24   10    8 

    7   24    9    9 

    7   24    8   10 

    7   24    7   11 

    7   24    6   12 

    7   24    5   13 

    7   24    4   14 

    7   24    3   15 

    7   24    2   16 

    7   24    1   17 

    7   24    0   18 

    7   23   19    0 

    7   23   18    1 

    7   23   17    2 

    7   23   16    3 

    7   23   15    4 

    7   23   14    5 

    7   23   13    6 

    7   23   12    7 

    7   23   11    8 

    7   23   10    9 

    7   23    9   10 

    7   23    8   11 

    7   23    7   12 

    7   23    6   13 

    7   23    5   14 

    7   23    4   15 

    7   23    3   16 

    7   23    2   17 

    7   23    1   18 

    7   23    0   19 

    7   22   20    0 

    7   22   19    1 

    7   22   18    2 

    7   22   17    3 

    7   22   16    4 

    7   22   15    5 

    7   22   14    6 

    7   22   13    7 

    7   22   12    8 

    7   22   11    9 

    7   22   10   10 

    7   22    9   11 

    7   22    8   12 

    7   22    7   13 

    7   22    6   14 

    7   22    5   15 

    7   22    4   16 

    7   22    3   17 

    7   22    2   18 

    7   22    1   19 

    7   22    0   20 

    7   21   21    0 

    7   21   20    1 

    7   21   19    2 

    7   21   18    3 

    7   21   17    4 

    7   21   16    5 

    7   21   15    6 

    7   21   14    7 

    7   21   13    8 

    7   21   12    9 

    7   21   11   10 

    7   21   10   11 

    7   21    9   12 

    7   21    8   13 

    7   21    7   14 

    7   21    6   15 

    7   21    5   16 

    7   21    4   17 

    7   21    3   18 

    7   21    2   19 

    7   21    1   20 

    7   21    0   21 

    7   20   22    0 

    7   20   21    1 

    7   20   20    2 

    7   20   19    3 

    7   20   18    4 

    7   20   17    5 

    7   20   16    6 

    7   20   15    7 

    7   20   14    8 

    7   20   13    9 

    7   20   12   10 

    7   20   11   11 

    7   20   10   12 

    7   20    9   13 

    7   20    8   14 

    7   20    7   15 

    7   20    6   16 

    7   20    5   17 

    7   20    4   18 

    7   20    3   19 

    7   20    2   20 

    7   20    1   21 

    7   20    0   22 

    7   19   23    0 

    7   19   22    1 

    7   19   21    2 

    7   19   20    3 

    7   19   19    4 

    7   19   18    5 

    7   19   17    6 

    7   19   16    7 

    7   19   15    8 

    7   19   14    9 

    7   19   13   10 

    7   19   12   11 

    7   19   11   12 

    7   19   10   13 

    7   19    9   14 

    7   19    8   15 

    7   19    7   16 

    7   19    6   17 

    7   19    5   18 

    7   19    4   19 

    7   19    3   20 

    7   19    2   21 

    7   19    1   22 

    7   19    0   23 

    7   18   24    0 

    7   18   23    1 

    7   18   22    2 

    7   18   21    3 

    7   18   20    4 

    7   18   19    5 

    7   18   18    6 

    7   18   17    7 

    7   18   16    8 

    7   18   15    9 

    7   18   14   10 

    7   18   13   11 

    7   18   12   12 

    7   18   11   13 

    7   18   10   14 

    7   18    9   15 

    7   18    8   16 

    7   18    7   17 

    7   18    6   18 

    7   18    5   19 

    7   18    4   20 

    7   18    3   21 

    7   18    2   22 

    7   18    1   23 

    7   18    0   24 

    7   17   25    0 

    7   17   24    1 

    7   17   23    2 

    7   17   22    3 

    7   17   21    4 

    7   17   20    5 

    7   17   19    6 

    7   17   18    7 

    7   17   17    8 

    7   17   16    9 

    7   17   15   10 

    7   17   14   11 

    7   17   13   12 

    7   17   12   13 

    7   17   11   14 

    7   17   10   15 

    7   17    9   16 

    7   17    8   17 

    7   17    7   18 

    7   17    6   19 

    7   17    5   20 

    7   17    4   21 

    7   17    3   22 

    7   17    2   23 

    7   17    1   24 

    7   17    0   25 

    7   16   26    0 

    7   16   25    1 

    7   16   24    2 

    7   16   23    3 

    7   16   22    4 

    7   16   21    5 

    7   16   20    6 

    7   16   19    7 

    7   16   18    8 

    7   16   17    9 

    7   16   16   10 

    7   16   15   11 

    7   16   14   12 

    7   16   13   13 

    7   16   12   14 

    7   16   11   15 

    7   16   10   16 

    7   16    9   17 

    7   16    8   18 

    7   16    7   19 

    7   16    6   20 

    7   16    5   21 

    7   16    4   22 

    7   16    3   23 

    7   16    2   24 

    7   16    1   25 

    7   16    0   26 

    7   15   27    0 

    7   15   26    1 

    7   15   25    2 

    7   15   24    3 

    7   15   23    4 

    7   15   22    5 

    7   15   21    6 

    7   15   20    7 

    7   15   19    8 

    7   15   18    9 

    7   15   17   10 

    7   15   16   11 

    7   15   15   12 

    7   15   14   13 

    7   15   13   14 

    7   15   12   15 

    7   15   11   16 

    7   15   10   17 

    7   15    9   18 

    7   15    8   19 

    7   15    7   20 

    7   15    6   21 

    7   15    5   22 

    7   15    4   23 

    7   15    3   24 

    7   15    2   25 

    7   15    1   26 

    7   15    0   27 

    7   14   28    0 

    7   14   27    1 

    7   14   26    2 

    7   14   25    3 

    7   14   24    4 

    7   14   23    5 

    7   14   22    6 

    7   14   21    7 

    7   14   20    8 

    7   14   19    9 

    7   14   18   10 

    7   14   17   11 

    7   14   16   12 

    7   14   15   13 

    7   14   14   14 

    7   14   13   15 

    7   14   12   16 

    7   14   11   17 

    7   14   10   18 

    7   14    9   19 

    7   14    8   20 

    7   14    7   21 

    7   14    6   22 

    7   14    5   23 

    7   14    4   24 

    7   14    3   25 

    7   14    2   26 

    7   14    1   27 

    7   14    0   28 

    7   13   29    0 

    7   13   28    1 

    7   13   27    2 

    7   13   26    3 

    7   13   25    4 

    7   13   24    5 

    7   13   23    6 

    7   13   22    7 

    7   13   21    8 

    7   13   20    9 

    7   13   19   10 

    7   13   18   11 

    7   13   17   12 

    7   13   16   13 

    7   13   15   14 

    7   13   14   15 

    7   13   13   16 

    7   13   12   17 

    7   13   11   18 

    7   13   10   19 

    7   13    9   20 

    7   13    8   21 

    7   13    7   22 

    7   13    6   23 

    7   13    5   24 

    7   13    4   25 

    7   13    3   26 

    7   13    2   27 

    7   13    1   28 

    7   13    0   29 

    7   12   30    0 

    7   12   29    1 

    7   12   28    2 

    7   12   27    3 

    7   12   26    4 

    7   12   25    5 

    7   12   24    6 

    7   12   23    7 

    7   12   22    8 

    7   12   21    9 

    7   12   20   10 

    7   12   19   11 

    7   12   18   12 

    7   12   17   13 

    7   12   16   14 

    7   12   15   15 

    7   12   14   16 

    7   12   13   17 

    7   12   12   18 

    7   12   11   19 

    7   12   10   20 

    7   12    9   21 

    7   12    8   22 

    7   12    7   23 

    7   12    6   24 

    7   12    5   25 

    7   12    4   26 

    7   12    3   27 

    7   12    2   28 

    7   12    1   29 

    7   12    0   30 

    7   11   31    0 

    7   11   30    1 

    7   11   29    2 

    7   11   28    3 

    7   11   27    4 

    7   11   26    5 

    7   11   25    6 

    7   11   24    7 

    7   11   23    8 

    7   11   22    9 

    7   11   21   10 

    7   11   20   11 

    7   11   19   12 

    7   11   18   13 

    7   11   17   14 

    7   11   16   15 

    7   11   15   16 

    7   11   14   17 

    7   11   13   18 

    7   11   12   19 

    7   11   11   20 

    7   11   10   21 

    7   11    9   22 

    7   11    8   23 

    7   11    7   24 

    7   11    6   25 

    7   11    5   26 

    7   11    4   27 

    7   11    3   28 

    7   11    2   29 

    7   11    1   30 

    7   11    0   31 

    7   10   32    0 

    7   10   31    1 

    7   10   30    2 

    7   10   29    3 

    7   10   28    4 

    7   10   27    5 

    7   10   26    6 

    7   10   25    7 

    7   10   24    8 

    7   10   23    9 

    7   10   22   10 

    7   10   21   11 

    7   10   20   12 

    7   10   19   13 

    7   10   18   14 

    7   10   17   15 

    7   10   16   16 

    7   10   15   17 

    7   10   14   18 

    7   10   13   19 

    7   10   12   20 

    7   10   11   21 

    7   10   10   22 

    7   10    9   23 

    7   10    8   24 

    7   10    7   25 

    7   10    6   26 

    7   10    5   27 

    7   10    4   28 

    7   10    3   29 

    7   10    2   30 

    7   10    1   31 

    7   10    0   32 

    7    9   33    0 

    7    9   32    1 

    7    9   31    2 

    7    9   30    3 

    7    9   29    4 

    7    9   28    5 

    7    9   27    6 

    7    9   26    7 

    7    9   25    8 

    7    9   24    9 

    7    9   23   10 

    7    9   22   11 

    7    9   21   12 

    7    9   20   13 

    7    9   19   14 

    7    9   18   15 

    7    9   17   16 

    7    9   16   17 

    7    9   15   18 

    7    9   14   19 

    7    9   13   20 

    7    9   12   21 

    7    9   11   22 

    7    9   10   23 

    7    9    9   24 

    7    9    8   25 

    7    9    7   26 

    7    9    6   27 

    7    9    5   28 

    7    9    4   29 

    7    9    3   30 

    7    9    2   31 

    7    9    1   32 

    7    9    0   33 

    7    8   34    0 

    7    8   33    1 

    7    8   32    2 

    7    8   31    3 

    7    8   30    4 

    7    8   29    5 

    7    8   28    6 

    7    8   27    7 

    7    8   26    8 

    7    8   25    9 

    7    8   24   10 

    7    8   23   11 

    7    8   22   12 

    7    8   21   13 

    7    8   20   14 

    7    8   19   15 

    7    8   18   16 

    7    8   17   17 

    7    8   16   18 

    7    8   15   19 

    7    8   14   20 

    7    8   13   21 

    7    8   12   22 

    7    8   11   23 

    7    8   10   24 

    7    8    9   25 

    7    8    8   26 

    7    8    7   27 

    7    8    6   28 

    7    8    5   29 

    7    8    4   30 

    7    8    3   31 

    7    8    2   32 

    7    8    1   33 

    7    8    0   34 

    7    7   35    0 

    7    7   34    1 

    7    7   33    2 

    7    7   32    3 

    7    7   31    4 

    7    7   30    5 

    7    7   29    6 

    7    7   28    7 

    7    7   27    8 

    7    7   26    9 

    7    7   25   10 

    7    7   24   11 

    7    7   23   12 

    7    7   22   13 

    7    7   21   14 

    7    7   20   15 

    7    7   19   16 

    7    7   18   17 

    7    7   17   18 

    7    7   16   19 

    7    7   15   20 

    7    7   14   21 

    7    7   13   22 

    7    7   12   23 

    7    7   11   24 

    7    7   10   25 

    7    7    9   26 

    7    7    8   27 

    7    7    7   28 

    7    7    6   29 

    7    7    5   30 

    7    7    4   31 

    7    7    3   32 

    7    7    2   33 

    7    7    1   34 

    7    7    0   35 

    7    6   36    0 

    7    6   35    1 

    7    6   34    2 

    7    6   33    3 

    7    6   32    4 

    7    6   31    5 

    7    6   30    6 

    7    6   29    7 

    7    6   28    8 

    7    6   27    9 

    7    6   26   10 

    7    6   25   11 

    7    6   24   12 

    7    6   23   13 

    7    6   22   14 

    7    6   21   15 

    7    6   20   16 

    7    6   19   17 

    7    6   18   18 

    7    6   17   19 

    7    6   16   20 

    7    6   15   21 

    7    6   14   22 

    7    6   13   23 

    7    6   12   24 

    7    6   11   25 

    7    6   10   26 

    7    6    9   27 

    7    6    8   28 

    7    6    7   29 

    7    6    6   30 

    7    6    5   31 

    7    6    4   32 

    7    6    3   33 

    7    6    2   34 

    7    6    1   35 

    7    6    0   36 

    7    5   37    0 

    7    5   36    1 

    7    5   35    2 

    7    5   34    3 

    7    5   33    4 

    7    5   32    5 

    7    5   31    6 

    7    5   30    7 

    7    5   29    8 

    7    5   28    9 

    7    5   27   10 

    7    5   26   11 

    7    5   25   12 

    7    5   24   13 

    7    5   23   14 

    7    5   22   15 

    7    5   21   16 

    7    5   20   17 

    7    5   19   18 

    7    5   18   19 

    7    5   17   20 

    7    5   16   21 

    7    5   15   22 

    7    5   14   23 

    7    5   13   24 

    7    5   12   25 

    7    5   11   26 

    7    5   10   27 

    7    5    9   28 

    7    5    8   29 

    7    5    7   30 

    7    5    6   31 

    7    5    5   32 

    7    5    4   33 

    7    5    3   34 

    7    5    2   35 

    7    5    1   36 

    7    5    0   37 

    7    4   38    0 

    7    4   37    1 

    7    4   36    2 

    7    4   35    3 

    7    4   34    4 

    7    4   33    5 

    7    4   32    6 

    7    4   31    7 

    7    4   30    8 

    7    4   29    9 

    7    4   28   10 

    7    4   27   11 

    7    4   26   12 

    7    4   25   13 

    7    4   24   14 

    7    4   23   15 

    7    4   22   16 

    7    4   21   17 

    7    4   20   18 

    7    4   19   19 

    7    4   18   20 

    7    4   17   21 

    7    4   16   22 

    7    4   15   23 

    7    4   14   24 

    7    4   13   25 

    7    4   12   26 

    7    4   11   27 

    7    4   10   28 

    7    4    9   29 

    7    4    8   30 

    7    4    7   31 

    7    4    6   32 

    7    4    5   33 

    7    4    4   34 

    7    4    3   35 

    7    4    2   36 

    7    4    1   37 

    7    4    0   38 

    7    3   39    0 

    7    3   38    1 

    7    3   37    2 

    7    3   36    3 

    7    3   35    4 

    7    3   34    5 

    7    3   33    6 

    7    3   32    7 

    7    3   31    8 

    7    3   30    9 

    7    3   29   10 

    7    3   28   11 

    7    3   27   12 

    7    3   26   13 

    7    3   25   14 

    7    3   24   15 

    7    3   23   16 

    7    3   22   17 

    7    3   21   18 

    7    3   20   19 

    7    3   19   20 

    7    3   18   21 

    7    3   17   22 

    7    3   16   23 

    7    3   15   24 

    7    3   14   25 

    7    3   13   26 

    7    3   12   27 

    7    3   11   28 

    7    3   10   29 

    7    3    9   30 

    7    3    8   31 

    7    3    7   32 

    7    3    6   33 

    7    3    5   34 

    7    3    4   35 

    7    3    3   36 

    7    3    2   37 

    7    3    1   38 

    7    3    0   39 

    7    2   40    0 

    7    2   39    1 

    7    2   38    2 

    7    2   37    3 

    7    2   36    4 

    7    2   35    5 

    7    2   34    6 

    7    2   33    7 

    7    2   32    8 

    7    2   31    9 

    7    2   30   10 

    7    2   29   11 

    7    2   28   12 

    7    2   27   13 

    7    2   26   14 

    7    2   25   15 

    7    2   24   16 

    7    2   23   17 

    7    2   22   18 

    7    2   21   19 

    7    2   20   20 

    7    2   19   21 

    7    2   18   22 

    7    2   17   23 

    7    2   16   24 

    7    2   15   25 

    7    2   14   26 

    7    2   13   27 

    7    2   12   28 

    7    2   11   29 

    7    2   10   30 

    7    2    9   31 

    7    2    8   32 

    7    2    7   33 

    7    2    6   34 

    7    2    5   35 

    7    2    4   36 

    7    2    3   37 

    7    2    2   38 

    7    2    1   39 

    7    2    0   40 

    7    1   41    0 

    7    1   40    1 

    7    1   39    2 

    7    1   38    3 

    7    1   37    4 

    7    1   36    5 

    7    1   35    6 

    7    1   34    7 

    7    1   33    8 

    7    1   32    9 

    7    1   31   10 

    7    1   30   11 

    7    1   29   12 

    7    1   28   13 

    7    1   27   14 

    7    1   26   15 

    7    1   25   16 

    7    1   24   17 

    7    1   23   18 

    7    1   22   19 

    7    1   21   20 

    7    1   20   21 

    7    1   19   22 

    7    1   18   23 

    7    1   17   24 

    7    1   16   25 

    7    1   15   26 

    7    1   14   27 

    7    1   13   28 

    7    1   12   29 

    7    1   11   30 

    7    1   10   31 

    7    1    9   32 

    7    1    8   33 

    7    1    7   34 

    7    1    6   35 

    7    1    5   36 

    7    1    4   37 

    7    1    3   38 

    7    1    2   39 

    7    1    1   40 

    7    1    0   41 

    7    0   42    0 

    7    0   41    1 

    7    0   40    2 

    7    0   39    3 

    7    0   38    4 

    7    0   37    5 

    7    0   36    6 

    7    0   35    7 

    7    0   34    8 

    7    0   33    9 

    7    0   32   10 

    7    0   31   11 

    7    0   30   12 

    7    0   29   13 

    7    0   28   14 

    7    0   27   15 

    7    0   26   16 

    7    0   25   17 

    7    0   24   18 

    7    0   23   19 

    7    0   22   20 

    7    0   21   21 

    7    0   20   22 

    7    0   19   23 

    7    0   18   24 

    7    0   17   25 

    7    0   16   26 

    7    0   15   27 

    7    0   14   28 

    7    0   13   29 

    7    0   12   30 

    7    0   11   31 

    7    0   10   32 

    7    0    9   33 

    7    0    8   34 

    7    0    7   35 

    7    0    6   36 

    7    0    5   37 

    7    0    4   38 

    7    0    3   39 

    7    0    2   40 

    7    0    1   41 

    7    0    0   42 

    6   43    0    0 

    6   42    1    0 

    6   42    0    1 

    6   41    2    0 

    6   41    1    1 

    6   41    0    2 

    6   40    3    0 

    6   40    2    1 

    6   40    1    2 

    6   40    0    3 

    6   39    4    0 

    6   39    3    1 

    6   39    2    2 

    6   39    1    3 

    6   39    0    4 

    6   38    5    0 

    6   38    4    1 

    6   38    3    2 

    6   38    2    3 

    6   38    1    4 

    6   38    0    5 

    6   37    6    0 

    6   37    5    1 

    6   37    4    2 

    6   37    3    3 

    6   37    2    4 

    6   37    1    5 

    6   37    0    6 

    6   36    7    0 

    6   36    6    1 

    6   36    5    2 

    6   36    4    3 

    6   36    3    4 

    6   36    2    5 

    6   36    1    6 

    6   36    0    7 

    6   35    8    0 

    6   35    7    1 

    6   35    6    2 

    6   35    5    3 

    6   35    4    4 

    6   35    3    5 

    6   35    2    6 

    6   35    1    7 

    6   35    0    8 

    6   34    9    0 

    6   34    8    1 

    6   34    7    2 

    6   34    6    3 

    6   34    5    4 

    6   34    4    5 

    6   34    3    6 

    6   34    2    7 

    6   34    1    8 

    6   34    0    9 

    6   33   10    0 

    6   33    9    1 

    6   33    8    2 

    6   33    7    3 

    6   33    6    4 

    6   33    5    5 

    6   33    4    6 

    6   33    3    7 

    6   33    2    8 

    6   33    1    9 

    6   33    0   10 

    6   32   11    0 

    6   32   10    1 

    6   32    9    2 

    6   32    8    3 

    6   32    7    4 

    6   32    6    5 

    6   32    5    6 

    6   32    4    7 

    6   32    3    8 

    6   32    2    9 

    6   32    1   10 

    6   32    0   11 

    6   31   12    0 

    6   31   11    1 

    6   31   10    2 

    6   31    9    3 

    6   31    8    4 

    6   31    7    5 

    6   31    6    6 

    6   31    5    7 

    6   31    4    8 

    6   31    3    9 

    6   31    2   10 

    6   31    1   11 

    6   31    0   12 

    6   30   13    0 

    6   30   12    1 

    6   30   11    2 

    6   30   10    3 

    6   30    9    4 

    6   30    8    5 

    6   30    7    6 

    6   30    6    7 

    6   30    5    8 

    6   30    4    9 

    6   30    3   10 

    6   30    2   11 

    6   30    1   12 

    6   30    0   13 

    6   29   14    0 

    6   29   13    1 

    6   29   12    2 

    6   29   11    3 

    6   29   10    4 

    6   29    9    5 

    6   29    8    6 

    6   29    7    7 

    6   29    6    8 

    6   29    5    9 

    6   29    4   10 

    6   29    3   11 

    6   29    2   12 

    6   29    1   13 

    6   29    0   14 

    6   28   15    0 

    6   28   14    1 

    6   28   13    2 

    6   28   12    3 

    6   28   11    4 

    6   28   10    5 

    6   28    9    6 

    6   28    8    7 

    6   28    7    8 

    6   28    6    9 

    6   28    5   10 

    6   28    4   11 

    6   28    3   12 

    6   28    2   13 

    6   28    1   14 

    6   28    0   15 

    6   27   16    0 

    6   27   15    1 

    6   27   14    2 

    6   27   13    3 

    6   27   12    4 

    6   27   11    5 

    6   27   10    6 

    6   27    9    7 

    6   27    8    8 

    6   27    7    9 

    6   27    6   10 

    6   27    5   11 

    6   27    4   12 

    6   27    3   13 

    6   27    2   14 

    6   27    1   15 

    6   27    0   16 

    6   26   17    0 

    6   26   16    1 

    6   26   15    2 

    6   26   14    3 

    6   26   13    4 

    6   26   12    5 

    6   26   11    6 

    6   26   10    7 

    6   26    9    8 

    6   26    8    9 

    6   26    7   10 

    6   26    6   11 

    6   26    5   12 

    6   26    4   13 

    6   26    3   14 

    6   26    2   15 

    6   26    1   16 

    6   26    0   17 

    6   25   18    0 

    6   25   17    1 

    6   25   16    2 

    6   25   15    3 

    6   25   14    4 

    6   25   13    5 

    6   25   12    6 

    6   25   11    7 

    6   25   10    8 

    6   25    9    9 

    6   25    8   10 

    6   25    7   11 

    6   25    6   12 

    6   25    5   13 

    6   25    4   14 

    6   25    3   15 

    6   25    2   16 

    6   25    1   17 

    6   25    0   18 

    6   24   19    0 

    6   24   18    1 

    6   24   17    2 

    6   24   16    3 

    6   24   15    4 

    6   24   14    5 

    6   24   13    6 

    6   24   12    7 

    6   24   11    8 

    6   24   10    9 

    6   24    9   10 

    6   24    8   11 

    6   24    7   12 

    6   24    6   13 

    6   24    5   14 

    6   24    4   15 

    6   24    3   16 

    6   24    2   17 

    6   24    1   18 

    6   24    0   19 

    6   23   20    0 

    6   23   19    1 

    6   23   18    2 

    6   23   17    3 

    6   23   16    4 

    6   23   15    5 

    6   23   14    6 

    6   23   13    7 

    6   23   12    8 

    6   23   11    9 

    6   23   10   10 

    6   23    9   11 

    6   23    8   12 

    6   23    7   13 

    6   23    6   14 

    6   23    5   15 

    6   23    4   16 

    6   23    3   17 

    6   23    2   18 

    6   23    1   19 

    6   23    0   20 

    6   22   21    0 

    6   22   20    1 

    6   22   19    2 

    6   22   18    3 

    6   22   17    4 

    6   22   16    5 

    6   22   15    6 

    6   22   14    7 

    6   22   13    8 

    6   22   12    9 

    6   22   11   10 

    6   22   10   11 

    6   22    9   12 

    6   22    8   13 

    6   22    7   14 

    6   22    6   15 

    6   22    5   16 

    6   22    4   17 

    6   22    3   18 

    6   22    2   19 

    6   22    1   20 

    6   22    0   21 

    6   21   22    0 

    6   21   21    1 

    6   21   20    2 

    6   21   19    3 

    6   21   18    4 

    6   21   17    5 

    6   21   16    6 

    6   21   15    7 

    6   21   14    8 

    6   21   13    9 

    6   21   12   10 

    6   21   11   11 

    6   21   10   12 

    6   21    9   13 

    6   21    8   14 

    6   21    7   15 

    6   21    6   16 

    6   21    5   17 

    6   21    4   18 

    6   21    3   19 

    6   21    2   20 

    6   21    1   21 

    6   21    0   22 

    6   20   23    0 

    6   20   22    1 

    6   20   21    2 

    6   20   20    3 

    6   20   19    4 

    6   20   18    5 

    6   20   17    6 

    6   20   16    7 

    6   20   15    8 

    6   20   14    9 

    6   20   13   10 

    6   20   12   11 

    6   20   11   12 

    6   20   10   13 

    6   20    9   14 

    6   20    8   15 

    6   20    7   16 

    6   20    6   17 

    6   20    5   18 

    6   20    4   19 

    6   20    3   20 

    6   20    2   21 

    6   20    1   22 

    6   20    0   23 

    6   19   24    0 

    6   19   23    1 

    6   19   22    2 

    6   19   21    3 

    6   19   20    4 

    6   19   19    5 

    6   19   18    6 

    6   19   17    7 

    6   19   16    8 

    6   19   15    9 

    6   19   14   10 

    6   19   13   11 

    6   19   12   12 

    6   19   11   13 

    6   19   10   14 

    6   19    9   15 

    6   19    8   16 

    6   19    7   17 

    6   19    6   18 

    6   19    5   19 

    6   19    4   20 

    6   19    3   21 

    6   19    2   22 

    6   19    1   23 

    6   19    0   24 

    6   18   25    0 

    6   18   24    1 

    6   18   23    2 

    6   18   22    3 

    6   18   21    4 

    6   18   20    5 

    6   18   19    6 

    6   18   18    7 

    6   18   17    8 

    6   18   16    9 

    6   18   15   10 

    6   18   14   11 

    6   18   13   12 

    6   18   12   13 

    6   18   11   14 

    6   18   10   15 

    6   18    9   16 

    6   18    8   17 

    6   18    7   18 

    6   18    6   19 

    6   18    5   20 

    6   18    4   21 

    6   18    3   22 

    6   18    2   23 

    6   18    1   24 

    6   18    0   25 

    6   17   26    0 

    6   17   25    1 

    6   17   24    2 

    6   17   23    3 

    6   17   22    4 

    6   17   21    5 

    6   17   20    6 

    6   17   19    7 

    6   17   18    8 

    6   17   17    9 

    6   17   16   10 

    6   17   15   11 

    6   17   14   12 

    6   17   13   13 

    6   17   12   14 

    6   17   11   15 

    6   17   10   16 

    6   17    9   17 

    6   17    8   18 

    6   17    7   19 

    6   17    6   20 

    6   17    5   21 

    6   17    4   22 

    6   17    3   23 

    6   17    2   24 

    6   17    1   25 

    6   17    0   26 

    6   16   27    0 

    6   16   26    1 

    6   16   25    2 

    6   16   24    3 

    6   16   23    4 

    6   16   22    5 

    6   16   21    6 

    6   16   20    7 

    6   16   19    8 

    6   16   18    9 

    6   16   17   10 

    6   16   16   11 

    6   16   15   12 

    6   16   14   13 

    6   16   13   14 

    6   16   12   15 

    6   16   11   16 

    6   16   10   17 

    6   16    9   18 

    6   16    8   19 

    6   16    7   20 

    6   16    6   21 

    6   16    5   22 

    6   16    4   23 

    6   16    3   24 

    6   16    2   25 

    6   16    1   26 

    6   16    0   27 

    6   15   28    0 

    6   15   27    1 

    6   15   26    2 

    6   15   25    3 

    6   15   24    4 

    6   15   23    5 

    6   15   22    6 

    6   15   21    7 

    6   15   20    8 

    6   15   19    9 

    6   15   18   10 

    6   15   17   11 

    6   15   16   12 

    6   15   15   13 

    6   15   14   14 

    6   15   13   15 

    6   15   12   16 

    6   15   11   17 

    6   15   10   18 

    6   15    9   19 

    6   15    8   20 

    6   15    7   21 

    6   15    6   22 

    6   15    5   23 

    6   15    4   24 

    6   15    3   25 

    6   15    2   26 

    6   15    1   27 

    6   15    0   28 

    6   14   29    0 

    6   14   28    1 

    6   14   27    2 

    6   14   26    3 

    6   14   25    4 

    6   14   24    5 

    6   14   23    6 

    6   14   22    7 

    6   14   21    8 

    6   14   20    9 

    6   14   19   10 

    6   14   18   11 

    6   14   17   12 

    6   14   16   13 

    6   14   15   14 

    6   14   14   15 

    6   14   13   16 

    6   14   12   17 

    6   14   11   18 

    6   14   10   19 

    6   14    9   20 

    6   14    8   21 

    6   14    7   22 

    6   14    6   23 

    6   14    5   24 

    6   14    4   25 

    6   14    3   26 

    6   14    2   27 

    6   14    1   28 

    6   14    0   29 

    6   13   30    0 

    6   13   29    1 

    6   13   28    2 

    6   13   27    3 

    6   13   26    4 

    6   13   25    5 

    6   13   24    6 

    6   13   23    7 

    6   13   22    8 

    6   13   21    9 

    6   13   20   10 

    6   13   19   11 

    6   13   18   12 

    6   13   17   13 

    6   13   16   14 

    6   13   15   15 

    6   13   14   16 

    6   13   13   17 

    6   13   12   18 

    6   13   11   19 

    6   13   10   20 

    6   13    9   21 

    6   13    8   22 

    6   13    7   23 

    6   13    6   24 

    6   13    5   25 

    6   13    4   26 

    6   13    3   27 

    6   13    2   28 

    6   13    1   29 

    6   13    0   30 

    6   12   31    0 

    6   12   30    1 

    6   12   29    2 

    6   12   28    3 

    6   12   27    4 

    6   12   26    5 

    6   12   25    6 

    6   12   24    7 

    6   12   23    8 

    6   12   22    9 

    6   12   21   10 

    6   12   20   11 

    6   12   19   12 

    6   12   18   13 

    6   12   17   14 

    6   12   16   15 

    6   12   15   16 

    6   12   14   17 

    6   12   13   18 

    6   12   12   19 

    6   12   11   20 

    6   12   10   21 

    6   12    9   22 

    6   12    8   23 

    6   12    7   24 

    6   12    6   25 

    6   12    5   26 

    6   12    4   27 

    6   12    3   28 

    6   12    2   29 

    6   12    1   30 

    6   12    0   31 

    6   11   32    0 

    6   11   31    1 

    6   11   30    2 

    6   11   29    3 

    6   11   28    4 

    6   11   27    5 

    6   11   26    6 

    6   11   25    7 

    6   11   24    8 

    6   11   23    9 

    6   11   22   10 

    6   11   21   11 

    6   11   20   12 

    6   11   19   13 

    6   11   18   14 

    6   11   17   15 

    6   11   16   16 

    6   11   15   17 

    6   11   14   18 

    6   11   13   19 

    6   11   12   20 

    6   11   11   21 

    6   11   10   22 

    6   11    9   23 

    6   11    8   24 

    6   11    7   25 

    6   11    6   26 

    6   11    5   27 

    6   11    4   28 

    6   11    3   29 

    6   11    2   30 

    6   11    1   31 

    6   11    0   32 

    6   10   33    0 

    6   10   32    1 

    6   10   31    2 

    6   10   30    3 

    6   10   29    4 

    6   10   28    5 

    6   10   27    6 

    6   10   26    7 

    6   10   25    8 

    6   10   24    9 

    6   10   23   10 

    6   10   22   11 

    6   10   21   12 

    6   10   20   13 

    6   10   19   14 

    6   10   18   15 

    6   10   17   16 

    6   10   16   17 

    6   10   15   18 

    6   10   14   19 

    6   10   13   20 

    6   10   12   21 

    6   10   11   22 

    6   10   10   23 

    6   10    9   24 

    6   10    8   25 

    6   10    7   26 

    6   10    6   27 

    6   10    5   28 

    6   10    4   29 

    6   10    3   30 

    6   10    2   31 

    6   10    1   32 

    6   10    0   33 

    6    9   34    0 

    6    9   33    1 

    6    9   32    2 

    6    9   31    3 

    6    9   30    4 

    6    9   29    5 

    6    9   28    6 

    6    9   27    7 

    6    9   26    8 

    6    9   25    9 

    6    9   24   10 

    6    9   23   11 

    6    9   22   12 

    6    9   21   13 

    6    9   20   14 

    6    9   19   15 

    6    9   18   16 

    6    9   17   17 

    6    9   16   18 

    6    9   15   19 

    6    9   14   20 

    6    9   13   21 

    6    9   12   22 

    6    9   11   23 

    6    9   10   24 

    6    9    9   25 

    6    9    8   26 

    6    9    7   27 

    6    9    6   28 

    6    9    5   29 

    6    9    4   30 

    6    9    3   31 

    6    9    2   32 

    6    9    1   33 

    6    9    0   34 

    6    8   35    0 

    6    8   34    1 

    6    8   33    2 

    6    8   32    3 

    6    8   31    4 

    6    8   30    5 

    6    8   29    6 

    6    8   28    7 

    6    8   27    8 

    6    8   26    9 

    6    8   25   10 

    6    8   24   11 

    6    8   23   12 

    6    8   22   13 

    6    8   21   14 

    6    8   20   15 

    6    8   19   16 

    6    8   18   17 

    6    8   17   18 

    6    8   16   19 

    6    8   15   20 

    6    8   14   21 

    6    8   13   22 

    6    8   12   23 

    6    8   11   24 

    6    8   10   25 

    6    8    9   26 

    6    8    8   27 

    6    8    7   28 

    6    8    6   29 

    6    8    5   30 

    6    8    4   31 

    6    8    3   32 

    6    8    2   33 

    6    8    1   34 

    6    8    0   35 

    6    7   36    0 

    6    7   35    1 

    6    7   34    2 

    6    7   33    3 

    6    7   32    4 

    6    7   31    5 

    6    7   30    6 

    6    7   29    7 

    6    7   28    8 

    6    7   27    9 

    6    7   26   10 

    6    7   25   11 

    6    7   24   12 

    6    7   23   13 

    6    7   22   14 

    6    7   21   15 

    6    7   20   16 

    6    7   19   17 

    6    7   18   18 

    6    7   17   19 

    6    7   16   20 

    6    7   15   21 

    6    7   14   22 

    6    7   13   23 

    6    7   12   24 

    6    7   11   25 

    6    7   10   26 

    6    7    9   27 

    6    7    8   28 

    6    7    7   29 

    6    7    6   30 

    6    7    5   31 

    6    7    4   32 

    6    7    3   33 

    6    7    2   34 

    6    7    1   35 

    6    7    0   36 

    6    6   37    0 

    6    6   36    1 

    6    6   35    2 

    6    6   34    3 

    6    6   33    4 

    6    6   32    5 

    6    6   31    6 

    6    6   30    7 

    6    6   29    8 

    6    6   28    9 

    6    6   27   10 

    6    6   26   11 

    6    6   25   12 

    6    6   24   13 

    6    6   23   14 

    6    6   22   15 

    6    6   21   16 

    6    6   20   17 

    6    6   19   18 

    6    6   18   19 

    6    6   17   20 

    6    6   16   21 

    6    6   15   22 

    6    6   14   23 

    6    6   13   24 

    6    6   12   25 

    6    6   11   26 

    6    6   10   27 

    6    6    9   28 

    6    6    8   29 

    6    6    7   30 

    6    6    6   31 

    6    6    5   32 

    6    6    4   33 

    6    6    3   34 

    6    6    2   35 

    6    6    1   36 

    6    6    0   37 

    6    5   38    0 

    6    5   37    1 

    6    5   36    2 

    6    5   35    3 

    6    5   34    4 

    6    5   33    5 

    6    5   32    6 

    6    5   31    7 

    6    5   30    8 

    6    5   29    9 

    6    5   28   10 

    6    5   27   11 

    6    5   26   12 

    6    5   25   13 

    6    5   24   14 

    6    5   23   15 

    6    5   22   16 

    6    5   21   17 

    6    5   20   18 

    6    5   19   19 

    6    5   18   20 

    6    5   17   21 

    6    5   16   22 

    6    5   15   23 

    6    5   14   24 

    6    5   13   25 

    6    5   12   26 

    6    5   11   27 

    6    5   10   28 

    6    5    9   29 

    6    5    8   30 

    6    5    7   31 

    6    5    6   32 

    6    5    5   33 

    6    5    4   34 

    6    5    3   35 

    6    5    2   36 

    6    5    1   37 

    6    5    0   38 

    6    4   39    0 

    6    4   38    1 

    6    4   37    2 

    6    4   36    3 

    6    4   35    4 

    6    4   34    5 

    6    4   33    6 

    6    4   32    7 

    6    4   31    8 

    6    4   30    9 

    6    4   29   10 

    6    4   28   11 

    6    4   27   12 

    6    4   26   13 

    6    4   25   14 

    6    4   24   15 

    6    4   23   16 

    6    4   22   17 

    6    4   21   18 

    6    4   20   19 

    6    4   19   20 

    6    4   18   21 

    6    4   17   22 

    6    4   16   23 

    6    4   15   24 

    6    4   14   25 

    6    4   13   26 

    6    4   12   27 

    6    4   11   28 

    6    4   10   29 

    6    4    9   30 

    6    4    8   31 

    6    4    7   32 

    6    4    6   33 

    6    4    5   34 

    6    4    4   35 

    6    4    3   36 

    6    4    2   37 

    6    4    1   38 

    6    4    0   39 

    6    3   40    0 

    6    3   39    1 

    6    3   38    2 

    6    3   37    3 

    6    3   36    4 

    6    3   35    5 

    6    3   34    6 

    6    3   33    7 

    6    3   32    8 

    6    3   31    9 

    6    3   30   10 

    6    3   29   11 

    6    3   28   12 

    6    3   27   13 

    6    3   26   14 

    6    3   25   15 

    6    3   24   16 

    6    3   23   17 

    6    3   22   18 

    6    3   21   19 

    6    3   20   20 

    6    3   19   21 

    6    3   18   22 

    6    3   17   23 

    6    3   16   24 

    6    3   15   25 

    6    3   14   26 

    6    3   13   27 

    6    3   12   28 

    6    3   11   29 

    6    3   10   30 

    6    3    9   31 

    6    3    8   32 

    6    3    7   33 

    6    3    6   34 

    6    3    5   35 

    6    3    4   36 

    6    3    3   37 

    6    3    2   38 

    6    3    1   39 

    6    3    0   40 

    6    2   41    0 

    6    2   40    1 

    6    2   39    2 

    6    2   38    3 

    6    2   37    4 

    6    2   36    5 

    6    2   35    6 

    6    2   34    7 

    6    2   33    8 

    6    2   32    9 

    6    2   31   10 

    6    2   30   11 

    6    2   29   12 

    6    2   28   13 

    6    2   27   14 

    6    2   26   15 

    6    2   25   16 

    6    2   24   17 

    6    2   23   18 

    6    2   22   19 

    6    2   21   20 

    6    2   20   21 

    6    2   19   22 

    6    2   18   23 

    6    2   17   24 

    6    2   16   25 

    6    2   15   26 

    6    2   14   27 

    6    2   13   28 

    6    2   12   29 

    6    2   11   30 

    6    2   10   31 

    6    2    9   32 

    6    2    8   33 

    6    2    7   34 

    6    2    6   35 

    6    2    5   36 

    6    2    4   37 

    6    2    3   38 

    6    2    2   39 

    6    2    1   40 

    6    2    0   41 

    6    1   42    0 

    6    1   41    1 

    6    1   40    2 

    6    1   39    3 

    6    1   38    4 

    6    1   37    5 

    6    1   36    6 

    6    1   35    7 

    6    1   34    8 

    6    1   33    9 

    6    1   32   10 

    6    1   31   11 

    6    1   30   12 

    6    1   29   13 

    6    1   28   14 

    6    1   27   15 

    6    1   26   16 

    6    1   25   17 

    6    1   24   18 

    6    1   23   19 

    6    1   22   20 

    6    1   21   21 

    6    1   20   22 

    6    1   19   23 

    6    1   18   24 

    6    1   17   25 

    6    1   16   26 

    6    1   15   27 

    6    1   14   28 

    6    1   13   29 

    6    1   12   30 

    6    1   11   31 

    6    1   10   32 

    6    1    9   33 

    6    1    8   34 

    6    1    7   35 

    6    1    6   36 

    6    1    5   37 

    6    1    4   38 

    6    1    3   39 

    6    1    2   40 

    6    1    1   41 

    6    1    0   42 

    6    0   43    0 

    6    0   42    1 

    6    0   41    2 

    6    0   40    3 

    6    0   39    4 

    6    0   38    5 

    6    0   37    6 

    6    0   36    7 

    6    0   35    8 

    6    0   34    9 

    6    0   33   10 

    6    0   32   11 

    6    0   31   12 

    6    0   30   13 

    6    0   29   14 

    6    0   28   15 

    6    0   27   16 

    6    0   26   17 

    6    0   25   18 

    6    0   24   19 

    6    0   23   20 

    6    0   22   21 

    6    0   21   22 

    6    0   20   23 

    6    0   19   24 

    6    0   18   25 

    6    0   17   26 

    6    0   16   27 

    6    0   15   28 

    6    0   14   29 

    6    0   13   30 

    6    0   12   31 

    6    0   11   32 

    6    0   10   33 

    6    0    9   34 

    6    0    8   35 

    6    0    7   36 

    6    0    6   37 

    6    0    5   38 

    6    0    4   39 

    6    0    3   40 

    6    0    2   41 

    6    0    1   42 

    6    0    0   43 

    5   44    0    0 

    5   43    1    0 

    5   43    0    1 

    5   42    2    0 

    5   42    1    1 

    5   42    0    2 

    5   41    3    0 

    5   41    2    1 

    5   41    1    2 

    5   41    0    3 

    5   40    4    0 

    5   40    3    1 

    5   40    2    2 

    5   40    1    3 

    5   40    0    4 

    5   39    5    0 

    5   39    4    1 

    5   39    3    2 

    5   39    2    3 

    5   39    1    4 

    5   39    0    5 

    5   38    6    0 

    5   38    5    1 

    5   38    4    2 

    5   38    3    3 

    5   38    2    4 

    5   38    1    5 

    5   38    0    6 

    5   37    7    0 

    5   37    6    1 

    5   37    5    2 

    5   37    4    3 

    5   37    3    4 

    5   37    2    5 

    5   37    1    6 

    5   37    0    7 

    5   36    8    0 

    5   36    7    1 

    5   36    6    2 

    5   36    5    3 

    5   36    4    4 

    5   36    3    5 

    5   36    2    6 

    5   36    1    7 

    5   36    0    8 

    5   35    9    0 

    5   35    8    1 

    5   35    7    2 

    5   35    6    3 

    5   35    5    4 

    5   35    4    5 

    5   35    3    6 

    5   35    2    7 

    5   35    1    8 

    5   35    0    9 

    5   34   10    0 

    5   34    9    1 

    5   34    8    2 

    5   34    7    3 

    5   34    6    4 

    5   34    5    5 

    5   34    4    6 

    5   34    3    7 

    5   34    2    8 

    5   34    1    9 

    5   34    0   10 

    5   33   11    0 

    5   33   10    1 

    5   33    9    2 

    5   33    8    3 

    5   33    7    4 

    5   33    6    5 

    5   33    5    6 

    5   33    4    7 

    5   33    3    8 

    5   33    2    9 

    5   33    1   10 

    5   33    0   11 

    5   32   12    0 

    5   32   11    1 

    5   32   10    2 

    5   32    9    3 

    5   32    8    4 

    5   32    7    5 

    5   32    6    6 

    5   32    5    7 

    5   32    4    8 

    5   32    3    9 

    5   32    2   10 

    5   32    1   11 

    5   32    0   12 

    5   31   13    0 

    5   31   12    1 

    5   31   11    2 

    5   31   10    3 

    5   31    9    4 

    5   31    8    5 

    5   31    7    6 

    5   31    6    7 

    5   31    5    8 

    5   31    4    9 

    5   31    3   10 

    5   31    2   11 

    5   31    1   12 

    5   31    0   13 

    5   30   14    0 

    5   30   13    1 

    5   30   12    2 

    5   30   11    3 

    5   30   10    4 

    5   30    9    5 

    5   30    8    6 

    5   30    7    7 

    5   30    6    8 

    5   30    5    9 

    5   30    4   10 

    5   30    3   11 

    5   30    2   12 

    5   30    1   13 

    5   30    0   14 

    5   29   15    0 

    5   29   14    1 

    5   29   13    2 

    5   29   12    3 

    5   29   11    4 

    5   29   10    5 

    5   29    9    6 

    5   29    8    7 

    5   29    7    8 

    5   29    6    9 

    5   29    5   10 

    5   29    4   11 

    5   29    3   12 

    5   29    2   13 

    5   29    1   14 

    5   29    0   15 

    5   28   16    0 

    5   28   15    1 

    5   28   14    2 

    5   28   13    3 

    5   28   12    4 

    5   28   11    5 

    5   28   10    6 

    5   28    9    7 

    5   28    8    8 

    5   28    7    9 

    5   28    6   10 

    5   28    5   11 

    5   28    4   12 

    5   28    3   13 

    5   28    2   14 

    5   28    1   15 

    5   28    0   16 

    5   27   17    0 

    5   27   16    1 

    5   27   15    2 

    5   27   14    3 

    5   27   13    4 

    5   27   12    5 

    5   27   11    6 

    5   27   10    7 

    5   27    9    8 

    5   27    8    9 

    5   27    7   10 

    5   27    6   11 

    5   27    5   12 

    5   27    4   13 

    5   27    3   14 

    5   27    2   15 

    5   27    1   16 

    5   27    0   17 

    5   26   18    0 

    5   26   17    1 

    5   26   16    2 

    5   26   15    3 

    5   26   14    4 

    5   26   13    5 

    5   26   12    6 

    5   26   11    7 

    5   26   10    8 

    5   26    9    9 

    5   26    8   10 

    5   26    7   11 

    5   26    6   12 

    5   26    5   13 

    5   26    4   14 

    5   26    3   15 

    5   26    2   16 

    5   26    1   17 

    5   26    0   18 

    5   25   19    0 

    5   25   18    1 

    5   25   17    2 

    5   25   16    3 

    5   25   15    4 

    5   25   14    5 

    5   25   13    6 

    5   25   12    7 

    5   25   11    8 

    5   25   10    9 

    5   25    9   10 

    5   25    8   11 

    5   25    7   12 

    5   25    6   13 

    5   25    5   14 

    5   25    4   15 

    5   25    3   16 

    5   25    2   17 

    5   25    1   18 

    5   25    0   19 

    5   24   20    0 

    5   24   19    1 

    5   24   18    2 

    5   24   17    3 

    5   24   16    4 

    5   24   15    5 

    5   24   14    6 

    5   24   13    7 

    5   24   12    8 

    5   24   11    9 

    5   24   10   10 

    5   24    9   11 

    5   24    8   12 

    5   24    7   13 

    5   24    6   14 

    5   24    5   15 

    5   24    4   16 

    5   24    3   17 

    5   24    2   18 

    5   24    1   19 

    5   24    0   20 

    5   23   21    0 

    5   23   20    1 

    5   23   19    2 

    5   23   18    3 

    5   23   17    4 

    5   23   16    5 

    5   23   15    6 

    5   23   14    7 

    5   23   13    8 

    5   23   12    9 

    5   23   11   10 

    5   23   10   11 

    5   23    9   12 

    5   23    8   13 

    5   23    7   14 

    5   23    6   15 

    5   23    5   16 

    5   23    4   17 

    5   23    3   18 

    5   23    2   19 

    5   23    1   20 

    5   23    0   21 

    5   22   22    0 

    5   22   21    1 

    5   22   20    2 

    5   22   19    3 

    5   22   18    4 

    5   22   17    5 

    5   22   16    6 

    5   22   15    7 

    5   22   14    8 

    5   22   13    9 

    5   22   12   10 

    5   22   11   11 

    5   22   10   12 

    5   22    9   13 

    5   22    8   14 

    5   22    7   15 

    5   22    6   16 

    5   22    5   17 

    5   22    4   18 

    5   22    3   19 

    5   22    2   20 

    5   22    1   21 

    5   22    0   22 

    5   21   23    0 

    5   21   22    1 

    5   21   21    2 

    5   21   20    3 

    5   21   19    4 

    5   21   18    5 

    5   21   17    6 

    5   21   16    7 

    5   21   15    8 

    5   21   14    9 

    5   21   13   10 

    5   21   12   11 

    5   21   11   12 

    5   21   10   13 

    5   21    9   14 

    5   21    8   15 

    5   21    7   16 

    5   21    6   17 

    5   21    5   18 

    5   21    4   19 

    5   21    3   20 

    5   21    2   21 

    5   21    1   22 

    5   21    0   23 

    5   20   24    0 

    5   20   23    1 

    5   20   22    2 

    5   20   21    3 

    5   20   20    4 

    5   20   19    5 

    5   20   18    6 

    5   20   17    7 

    5   20   16    8 

    5   20   15    9 

    5   20   14   10 

    5   20   13   11 

    5   20   12   12 

    5   20   11   13 

    5   20   10   14 

    5   20    9   15 

    5   20    8   16 

    5   20    7   17 

    5   20    6   18 

    5   20    5   19 

    5   20    4   20 

    5   20    3   21 

    5   20    2   22 

    5   20    1   23 

    5   20    0   24 

    5   19   25    0 

    5   19   24    1 

    5   19   23    2 

    5   19   22    3 

    5   19   21    4 

    5   19   20    5 

    5   19   19    6 

    5   19   18    7 

    5   19   17    8 

    5   19   16    9 

    5   19   15   10 

    5   19   14   11 

    5   19   13   12 

    5   19   12   13 

    5   19   11   14 

    5   19   10   15 

    5   19    9   16 

    5   19    8   17 

    5   19    7   18 

    5   19    6   19 

    5   19    5   20 

    5   19    4   21 

    5   19    3   22 

    5   19    2   23 

    5   19    1   24 

    5   19    0   25 

    5   18   26    0 

    5   18   25    1 

    5   18   24    2 

    5   18   23    3 

    5   18   22    4 

    5   18   21    5 

    5   18   20    6 

    5   18   19    7 

    5   18   18    8 

    5   18   17    9 

    5   18   16   10 

    5   18   15   11 

    5   18   14   12 

    5   18   13   13 

    5   18   12   14 

    5   18   11   15 

    5   18   10   16 

    5   18    9   17 

    5   18    8   18 

    5   18    7   19 

    5   18    6   20 

    5   18    5   21 

    5   18    4   22 

    5   18    3   23 

    5   18    2   24 

    5   18    1   25 

    5   18    0   26 

    5   17   27    0 

    5   17   26    1 

    5   17   25    2 

    5   17   24    3 

    5   17   23    4 

    5   17   22    5 

    5   17   21    6 

    5   17   20    7 

    5   17   19    8 

    5   17   18    9 

    5   17   17   10 

    5   17   16   11 

    5   17   15   12 

    5   17   14   13 

    5   17   13   14 

    5   17   12   15 

    5   17   11   16 

    5   17   10   17 

    5   17    9   18 

    5   17    8   19 

    5   17    7   20 

    5   17    6   21 

    5   17    5   22 

    5   17    4   23 

    5   17    3   24 

    5   17    2   25 

    5   17    1   26 

    5   17    0   27 

    5   16   28    0 

    5   16   27    1 

    5   16   26    2 

    5   16   25    3 

    5   16   24    4 

    5   16   23    5 

    5   16   22    6 

    5   16   21    7 

    5   16   20    8 

    5   16   19    9 

    5   16   18   10 

    5   16   17   11 

    5   16   16   12 

    5   16   15   13 

    5   16   14   14 

    5   16   13   15 

    5   16   12   16 

    5   16   11   17 

    5   16   10   18 

    5   16    9   19 

    5   16    8   20 

    5   16    7   21 

    5   16    6   22 

    5   16    5   23 

    5   16    4   24 

    5   16    3   25 

    5   16    2   26 

    5   16    1   27 

    5   16    0   28 

    5   15   29    0 

    5   15   28    1 

    5   15   27    2 

    5   15   26    3 

    5   15   25    4 

    5   15   24    5 

    5   15   23    6 

    5   15   22    7 

    5   15   21    8 

    5   15   20    9 

    5   15   19   10 

    5   15   18   11 

    5   15   17   12 

    5   15   16   13 

    5   15   15   14 

    5   15   14   15 

    5   15   13   16 

    5   15   12   17 

    5   15   11   18 

    5   15   10   19 

    5   15    9   20 

    5   15    8   21 

    5   15    7   22 

    5   15    6   23 

    5   15    5   24 

    5   15    4   25 

    5   15    3   26 

    5   15    2   27 

    5   15    1   28 

    5   15    0   29 

    5   14   30    0 

    5   14   29    1 

    5   14   28    2 

    5   14   27    3 

    5   14   26    4 

    5   14   25    5 

    5   14   24    6 

    5   14   23    7 

    5   14   22    8 

    5   14   21    9 

    5   14   20   10 

    5   14   19   11 

    5   14   18   12 

    5   14   17   13 

    5   14   16   14 

    5   14   15   15 

    5   14   14   16 

    5   14   13   17 

    5   14   12   18 

    5   14   11   19 

    5   14   10   20 

    5   14    9   21 

    5   14    8   22 

    5   14    7   23 

    5   14    6   24 

    5   14    5   25 

    5   14    4   26 

    5   14    3   27 

    5   14    2   28 

    5   14    1   29 

    5   14    0   30 

    5   13   31    0 

    5   13   30    1 

    5   13   29    2 

    5   13   28    3 

    5   13   27    4 

    5   13   26    5 

    5   13   25    6 

    5   13   24    7 

    5   13   23    8 

    5   13   22    9 

    5   13   21   10 

    5   13   20   11 

    5   13   19   12 

    5   13   18   13 

    5   13   17   14 

    5   13   16   15 

    5   13   15   16 

    5   13   14   17 

    5   13   13   18 

    5   13   12   19 

    5   13   11   20 

    5   13   10   21 

    5   13    9   22 

    5   13    8   23 

    5   13    7   24 

    5   13    6   25 

    5   13    5   26 

    5   13    4   27 

    5   13    3   28 

    5   13    2   29 

    5   13    1   30 

    5   13    0   31 

    5   12   32    0 

    5   12   31    1 

    5   12   30    2 

    5   12   29    3 

    5   12   28    4 

    5   12   27    5 

    5   12   26    6 

    5   12   25    7 

    5   12   24    8 

    5   12   23    9 

    5   12   22   10 

    5   12   21   11 

    5   12   20   12 

    5   12   19   13 

    5   12   18   14 

    5   12   17   15 

    5   12   16   16 

    5   12   15   17 

    5   12   14   18 

    5   12   13   19 

    5   12   12   20 

    5   12   11   21 

    5   12   10   22 

    5   12    9   23 

    5   12    8   24 

    5   12    7   25 

    5   12    6   26 

    5   12    5   27 

    5   12    4   28 

    5   12    3   29 

    5   12    2   30 

    5   12    1   31 

    5   12    0   32 

    5   11   33    0 

    5   11   32    1 

    5   11   31    2 

    5   11   30    3 

    5   11   29    4 

    5   11   28    5 

    5   11   27    6 

    5   11   26    7 

    5   11   25    8 

    5   11   24    9 

    5   11   23   10 

    5   11   22   11 

    5   11   21   12 

    5   11   20   13 

    5   11   19   14 

    5   11   18   15 

    5   11   17   16 

    5   11   16   17 

    5   11   15   18 

    5   11   14   19 

    5   11   13   20 

    5   11   12   21 

    5   11   11   22 

    5   11   10   23 

    5   11    9   24 

    5   11    8   25 

    5   11    7   26 

    5   11    6   27 

    5   11    5   28 

    5   11    4   29 

    5   11    3   30 

    5   11    2   31 

    5   11    1   32 

    5   11    0   33 

    5   10   34    0 

    5   10   33    1 

    5   10   32    2 

    5   10   31    3 

    5   10   30    4 

    5   10   29    5 

    5   10   28    6 

    5   10   27    7 

    5   10   26    8 

    5   10   25    9 

    5   10   24   10 

    5   10   23   11 

    5   10   22   12 

    5   10   21   13 

    5   10   20   14 

    5   10   19   15 

    5   10   18   16 

    5   10   17   17 

    5   10   16   18 

    5   10   15   19 

    5   10   14   20 

    5   10   13   21 

    5   10   12   22 

    5   10   11   23 

    5   10   10   24 

    5   10    9   25 

    5   10    8   26 

    5   10    7   27 

    5   10    6   28 

    5   10    5   29 

    5   10    4   30 

    5   10    3   31 

    5   10    2   32 

    5   10    1   33 

    5   10    0   34 

    5    9   35    0 

    5    9   34    1 

    5    9   33    2 

    5    9   32    3 

    5    9   31    4 

    5    9   30    5 

    5    9   29    6 

    5    9   28    7 

    5    9   27    8 

    5    9   26    9 

    5    9   25   10 

    5    9   24   11 

    5    9   23   12 

    5    9   22   13 

    5    9   21   14 

    5    9   20   15 

    5    9   19   16 

    5    9   18   17 

    5    9   17   18 

    5    9   16   19 

    5    9   15   20 

    5    9   14   21 

    5    9   13   22 

    5    9   12   23 

    5    9   11   24 

    5    9   10   25 

    5    9    9   26 

    5    9    8   27 

    5    9    7   28 

    5    9    6   29 

    5    9    5   30 

    5    9    4   31 

    5    9    3   32 

    5    9    2   33 

    5    9    1   34 

    5    9    0   35 

    5    8   36    0 

    5    8   35    1 

    5    8   34    2 

    5    8   33    3 

    5    8   32    4 

    5    8   31    5 

    5    8   30    6 

    5    8   29    7 

    5    8   28    8 

    5    8   27    9 

    5    8   26   10 

    5    8   25   11 

    5    8   24   12 

    5    8   23   13 

    5    8   22   14 

    5    8   21   15 

    5    8   20   16 

    5    8   19   17 

    5    8   18   18 

    5    8   17   19 

    5    8   16   20 

    5    8   15   21 

    5    8   14   22 

    5    8   13   23 

    5    8   12   24 

    5    8   11   25 

    5    8   10   26 

    5    8    9   27 

    5    8    8   28 

    5    8    7   29 

    5    8    6   30 

    5    8    5   31 

    5    8    4   32 

    5    8    3   33 

    5    8    2   34 

    5    8    1   35 

    5    8    0   36 

    5    7   37    0 

    5    7   36    1 

    5    7   35    2 

    5    7   34    3 

    5    7   33    4 

    5    7   32    5 

    5    7   31    6 

    5    7   30    7 

    5    7   29    8 

    5    7   28    9 

    5    7   27   10 

    5    7   26   11 

    5    7   25   12 

    5    7   24   13 

    5    7   23   14 

    5    7   22   15 

    5    7   21   16 

    5    7   20   17 

    5    7   19   18 

    5    7   18   19 

    5    7   17   20 

    5    7   16   21 

    5    7   15   22 

    5    7   14   23 

    5    7   13   24 

    5    7   12   25 

    5    7   11   26 

    5    7   10   27 

    5    7    9   28 

    5    7    8   29 

    5    7    7   30 

    5    7    6   31 

    5    7    5   32 

    5    7    4   33 

    5    7    3   34 

    5    7    2   35 

    5    7    1   36 

    5    7    0   37 

    5    6   38    0 

    5    6   37    1 

    5    6   36    2 

    5    6   35    3 

    5    6   34    4 

    5    6   33    5 

    5    6   32    6 

    5    6   31    7 

    5    6   30    8 

    5    6   29    9 

    5    6   28   10 

    5    6   27   11 

    5    6   26   12 

    5    6   25   13 

    5    6   24   14 

    5    6   23   15 

    5    6   22   16 

    5    6   21   17 

    5    6   20   18 

    5    6   19   19 

    5    6   18   20 

    5    6   17   21 

    5    6   16   22 

    5    6   15   23 

    5    6   14   24 

    5    6   13   25 

    5    6   12   26 

    5    6   11   27 

    5    6   10   28 

    5    6    9   29 

    5    6    8   30 

    5    6    7   31 

    5    6    6   32 

    5    6    5   33 

    5    6    4   34 

    5    6    3   35 

    5    6    2   36 

    5    6    1   37 

    5    6    0   38 

    5    5   39    0 

    5    5   38    1 

    5    5   37    2 

    5    5   36    3 

    5    5   35    4 

    5    5   34    5 

    5    5   33    6 

    5    5   32    7 

    5    5   31    8 

    5    5   30    9 

    5    5   29   10 

    5    5   28   11 

    5    5   27   12 

    5    5   26   13 

    5    5   25   14 

    5    5   24   15 

    5    5   23   16 

    5    5   22   17 

    5    5   21   18 

    5    5   20   19 

    5    5   19   20 

    5    5   18   21 

    5    5   17   22 

    5    5   16   23 

    5    5   15   24 

    5    5   14   25 

    5    5   13   26 

    5    5   12   27 

    5    5   11   28 

    5    5   10   29 

    5    5    9   30 

    5    5    8   31 

    5    5    7   32 

    5    5    6   33 

    5    5    5   34 

    5    5    4   35 

    5    5    3   36 

    5    5    2   37 

    5    5    1   38 

    5    5    0   39 

    5    4   40    0 

    5    4   39    1 

    5    4   38    2 

    5    4   37    3 

    5    4   36    4 

    5    4   35    5 

    5    4   34    6 

    5    4   33    7 

    5    4   32    8 

    5    4   31    9 

    5    4   30   10 

    5    4   29   11 

    5    4   28   12 

    5    4   27   13 

    5    4   26   14 

    5    4   25   15 

    5    4   24   16 

    5    4   23   17 

    5    4   22   18 

    5    4   21   19 

    5    4   20   20 

    5    4   19   21 

    5    4   18   22 

    5    4   17   23 

    5    4   16   24 

    5    4   15   25 

    5    4   14   26 

    5    4   13   27 

    5    4   12   28 

    5    4   11   29 

    5    4   10   30 

    5    4    9   31 

    5    4    8   32 

    5    4    7   33 

    5    4    6   34 

    5    4    5   35 

    5    4    4   36 

    5    4    3   37 

    5    4    2   38 

    5    4    1   39 

    5    4    0   40 

    5    3   41    0 

    5    3   40    1 

    5    3   39    2 

    5    3   38    3 

    5    3   37    4 

    5    3   36    5 

    5    3   35    6 

    5    3   34    7 

    5    3   33    8 

    5    3   32    9 

    5    3   31   10 

    5    3   30   11 

    5    3   29   12 

    5    3   28   13 

    5    3   27   14 

    5    3   26   15 

    5    3   25   16 

    5    3   24   17 

    5    3   23   18 

    5    3   22   19 

    5    3   21   20 

    5    3   20   21 

    5    3   19   22 

    5    3   18   23 

    5    3   17   24 

    5    3   16   25 

    5    3   15   26 

    5    3   14   27 

    5    3   13   28 

    5    3   12   29 

    5    3   11   30 

    5    3   10   31 

    5    3    9   32 

    5    3    8   33 

    5    3    7   34 

    5    3    6   35 

    5    3    5   36 

    5    3    4   37 

    5    3    3   38 

    5    3    2   39 

    5    3    1   40 

    5    3    0   41 

    5    2   42    0 

    5    2   41    1 

    5    2   40    2 

    5    2   39    3 

    5    2   38    4 

    5    2   37    5 

    5    2   36    6 

    5    2   35    7 

    5    2   34    8 

    5    2   33    9 

    5    2   32   10 

    5    2   31   11 

    5    2   30   12 

    5    2   29   13 

    5    2   28   14 

    5    2   27   15 

    5    2   26   16 

    5    2   25   17 

    5    2   24   18 

    5    2   23   19 

    5    2   22   20 

    5    2   21   21 

    5    2   20   22 

    5    2   19   23 

    5    2   18   24 

    5    2   17   25 

    5    2   16   26 

    5    2   15   27 

    5    2   14   28 

    5    2   13   29 

    5    2   12   30 

    5    2   11   31 

    5    2   10   32 

    5    2    9   33 

    5    2    8   34 

    5    2    7   35 

    5    2    6   36 

    5    2    5   37 

    5    2    4   38 

    5    2    3   39 

    5    2    2   40 

    5    2    1   41 

    5    2    0   42 

    5    1   43    0 

    5    1   42    1 

    5    1   41    2 

    5    1   40    3 

    5    1   39    4 

    5    1   38    5 

    5    1   37    6 

    5    1   36    7 

    5    1   35    8 

    5    1   34    9 

    5    1   33   10 

    5    1   32   11 

    5    1   31   12 

    5    1   30   13 

    5    1   29   14 

    5    1   28   15 

    5    1   27   16 

    5    1   26   17 

    5    1   25   18 

    5    1   24   19 

    5    1   23   20 

    5    1   22   21 

    5    1   21   22 

    5    1   20   23 

    5    1   19   24 

    5    1   18   25 

    5    1   17   26 

    5    1   16   27 

    5    1   15   28 

    5    1   14   29 

    5    1   13   30 

    5    1   12   31 

    5    1   11   32 

    5    1   10   33 

    5    1    9   34 

    5    1    8   35 

    5    1    7   36 

    5    1    6   37 

    5    1    5   38 

    5    1    4   39 

    5    1    3   40 

    5    1    2   41 

    5    1    1   42 

    5    1    0   43 

    5    0   44    0 

    5    0   43    1 

    5    0   42    2 

    5    0   41    3 

    5    0   40    4 

    5    0   39    5 

    5    0   38    6 

    5    0   37    7 

    5    0   36    8 

    5    0   35    9 

    5    0   34   10 

    5    0   33   11 

    5    0   32   12 

    5    0   31   13 

    5    0   30   14 

    5    0   29   15 

    5    0   28   16 

    5    0   27   17 

    5    0   26   18 

    5    0   25   19 

    5    0   24   20 

    5    0   23   21 

    5    0   22   22 

    5    0   21   23 

    5    0   20   24 

    5    0   19   25 

    5    0   18   26 

    5    0   17   27 

    5    0   16   28 

    5    0   15   29 

    5    0   14   30 

    5    0   13   31 

    5    0   12   32 

    5    0   11   33 

    5    0   10   34 

    5    0    9   35 

    5    0    8   36 

    5    0    7   37 

    5    0    6   38 

    5    0    5   39 

    5    0    4   40 

    5    0    3   41 

    5    0    2   42 

    5    0    1   43 

    5    0    0   44 

    4   45    0    0 

    4   44    1    0 

    4   44    0    1 

    4   43    2    0 

    4   43    1    1 

    4   43    0    2 

    4   42    3    0 

    4   42    2    1 

    4   42    1    2 

    4   42    0    3 

    4   41    4    0 

    4   41    3    1 

    4   41    2    2 

    4   41    1    3 

    4   41    0    4 

    4   40    5    0 

    4   40    4    1 

    4   40    3    2 

    4   40    2    3 

    4   40    1    4 

    4   40    0    5 

    4   39    6    0 

    4   39    5    1 

    4   39    4    2 

    4   39    3    3 

    4   39    2    4 

    4   39    1    5 

    4   39    0    6 

    4   38    7    0 

    4   38    6    1 

    4   38    5    2 

    4   38    4    3 

    4   38    3    4 

    4   38    2    5 

    4   38    1    6 

    4   38    0    7 

    4   37    8    0 

    4   37    7    1 

    4   37    6    2 

    4   37    5    3 

    4   37    4    4 

    4   37    3    5 

    4   37    2    6 

    4   37    1    7 

    4   37    0    8 

    4   36    9    0 

    4   36    8    1 

    4   36    7    2 

    4   36    6    3 

    4   36    5    4 

    4   36    4    5 

    4   36    3    6 

    4   36    2    7 

    4   36    1    8 

    4   36    0    9 

    4   35   10    0 

    4   35    9    1 

    4   35    8    2 

    4   35    7    3 

    4   35    6    4 

    4   35    5    5 

    4   35    4    6 

    4   35    3    7 

    4   35    2    8 

    4   35    1    9 

    4   35    0   10 

    4   34   11    0 

    4   34   10    1 

    4   34    9    2 

    4   34    8    3 

    4   34    7    4 

    4   34    6    5 

    4   34    5    6 

    4   34    4    7 

    4   34    3    8 

    4   34    2    9 

    4   34    1   10 

    4   34    0   11 

    4   33   12    0 

    4   33   11    1 

    4   33   10    2 

    4   33    9    3 

    4   33    8    4 

    4   33    7    5 

    4   33    6    6 

    4   33    5    7 

    4   33    4    8 

    4   33    3    9 

    4   33    2   10 

    4   33    1   11 

    4   33    0   12 

    4   32   13    0 

    4   32   12    1 

    4   32   11    2 

    4   32   10    3 

    4   32    9    4 

    4   32    8    5 

    4   32    7    6 

    4   32    6    7 

    4   32    5    8 

    4   32    4    9 

    4   32    3   10 

    4   32    2   11 

    4   32    1   12 

    4   32    0   13 

    4   31   14    0 

    4   31   13    1 

    4   31   12    2 

    4   31   11    3 

    4   31   10    4 

    4   31    9    5 

    4   31    8    6 

    4   31    7    7 

    4   31    6    8 

    4   31    5    9 

    4   31    4   10 

    4   31    3   11 

    4   31    2   12 

    4   31    1   13 

    4   31    0   14 

    4   30   15    0 

    4   30   14    1 

    4   30   13    2 

    4   30   12    3 

    4   30   11    4 

    4   30   10    5 

    4   30    9    6 

    4   30    8    7 

    4   30    7    8 

    4   30    6    9 

    4   30    5   10 

    4   30    4   11 

    4   30    3   12 

    4   30    2   13 

    4   30    1   14 

    4   30    0   15 

    4   29   16    0 

    4   29   15    1 

    4   29   14    2 

    4   29   13    3 

    4   29   12    4 

    4   29   11    5 

    4   29   10    6 

    4   29    9    7 

    4   29    8    8 

    4   29    7    9 

    4   29    6   10 

    4   29    5   11 

    4   29    4   12 

    4   29    3   13 

    4   29    2   14 

    4   29    1   15 

    4   29    0   16 

    4   28   17    0 

    4   28   16    1 

    4   28   15    2 

    4   28   14    3 

    4   28   13    4 

    4   28   12    5 

    4   28   11    6 

    4   28   10    7 

    4   28    9    8 

    4   28    8    9 

    4   28    7   10 

    4   28    6   11 

    4   28    5   12 

    4   28    4   13 

    4   28    3   14 

    4   28    2   15 

    4   28    1   16 

    4   28    0   17 

    4   27   18    0 

    4   27   17    1 

    4   27   16    2 

    4   27   15    3 

    4   27   14    4 

    4   27   13    5 

    4   27   12    6 

    4   27   11    7 

    4   27   10    8 

    4   27    9    9 

    4   27    8   10 

    4   27    7   11 

    4   27    6   12 

    4   27    5   13 

    4   27    4   14 

    4   27    3   15 

    4   27    2   16 

    4   27    1   17 

    4   27    0   18 

    4   26   19    0 

    4   26   18    1 

    4   26   17    2 

    4   26   16    3 

    4   26   15    4 

    4   26   14    5 

    4   26   13    6 

    4   26   12    7 

    4   26   11    8 

    4   26   10    9 

    4   26    9   10 

    4   26    8   11 

    4   26    7   12 

    4   26    6   13 

    4   26    5   14 

    4   26    4   15 

    4   26    3   16 

    4   26    2   17 

    4   26    1   18 

    4   26    0   19 

    4   25   20    0 

    4   25   19    1 

    4   25   18    2 

    4   25   17    3 

    4   25   16    4 

    4   25   15    5 

    4   25   14    6 

    4   25   13    7 

    4   25   12    8 

    4   25   11    9 

    4   25   10   10 

    4   25    9   11 

    4   25    8   12 

    4   25    7   13 

    4   25    6   14 

    4   25    5   15 

    4   25    4   16 

    4   25    3   17 

    4   25    2   18 

    4   25    1   19 

    4   25    0   20 

    4   24   21    0 

    4   24   20    1 

    4   24   19    2 

    4   24   18    3 

    4   24   17    4 

    4   24   16    5 

    4   24   15    6 

    4   24   14    7 

    4   24   13    8 

    4   24   12    9 

    4   24   11   10 

    4   24   10   11 

    4   24    9   12 

    4   24    8   13 

    4   24    7   14 

    4   24    6   15 

    4   24    5   16 

    4   24    4   17 

    4   24    3   18 

    4   24    2   19 

    4   24    1   20 

    4   24    0   21 

    4   23   22    0 

    4   23   21    1 

    4   23   20    2 

    4   23   19    3 

    4   23   18    4 

    4   23   17    5 

    4   23   16    6 

    4   23   15    7 

    4   23   14    8 

    4   23   13    9 

    4   23   12   10 

    4   23   11   11 

    4   23   10   12 

    4   23    9   13 

    4   23    8   14 

    4   23    7   15 

    4   23    6   16 

    4   23    5   17 

    4   23    4   18 

    4   23    3   19 

    4   23    2   20 

    4   23    1   21 

    4   23    0   22 

    4   22   23    0 

    4   22   22    1 

    4   22   21    2 

    4   22   20    3 

    4   22   19    4 

    4   22   18    5 

    4   22   17    6 

    4   22   16    7 

    4   22   15    8 

    4   22   14    9 

    4   22   13   10 

    4   22   12   11 

    4   22   11   12 

    4   22   10   13 

    4   22    9   14 

    4   22    8   15 

    4   22    7   16 

    4   22    6   17 

    4   22    5   18 

    4   22    4   19 

    4   22    3   20 

    4   22    2   21 

    4   22    1   22 

    4   22    0   23 

    4   21   24    0 

    4   21   23    1 

    4   21   22    2 

    4   21   21    3 

    4   21   20    4 

    4   21   19    5 

    4   21   18    6 

    4   21   17    7 

    4   21   16    8 

    4   21   15    9 

    4   21   14   10 

    4   21   13   11 

    4   21   12   12 

    4   21   11   13 

    4   21   10   14 

    4   21    9   15 

    4   21    8   16 

    4   21    7   17 

    4   21    6   18 

    4   21    5   19 

    4   21    4   20 

    4   21    3   21 

    4   21    2   22 

    4   21    1   23 

    4   21    0   24 

    4   20   25    0 

    4   20   24    1 

    4   20   23    2 

    4   20   22    3 

    4   20   21    4 

    4   20   20    5 

    4   20   19    6 

    4   20   18    7 

    4   20   17    8 

    4   20   16    9 

    4   20   15   10 

    4   20   14   11 

    4   20   13   12 

    4   20   12   13 

    4   20   11   14 

    4   20   10   15 

    4   20    9   16 

    4   20    8   17 

    4   20    7   18 

    4   20    6   19 

    4   20    5   20 

    4   20    4   21 

    4   20    3   22 

    4   20    2   23 

    4   20    1   24 

    4   20    0   25 

    4   19   26    0 

    4   19   25    1 

    4   19   24    2 

    4   19   23    3 

    4   19   22    4 

    4   19   21    5 

    4   19   20    6 

    4   19   19    7 

    4   19   18    8 

    4   19   17    9 

    4   19   16   10 

    4   19   15   11 

    4   19   14   12 

    4   19   13   13 

    4   19   12   14 

    4   19   11   15 

    4   19   10   16 

    4   19    9   17 

    4   19    8   18 

    4   19    7   19 

    4   19    6   20 

    4   19    5   21 

    4   19    4   22 

    4   19    3   23 

    4   19    2   24 

    4   19    1   25 

    4   19    0   26 

    4   18   27    0 

    4   18   26    1 

    4   18   25    2 

    4   18   24    3 

    4   18   23    4 

    4   18   22    5 

    4   18   21    6 

    4   18   20    7 

    4   18   19    8 

    4   18   18    9 

    4   18   17   10 

    4   18   16   11 

    4   18   15   12 

    4   18   14   13 

    4   18   13   14 

    4   18   12   15 

    4   18   11   16 

    4   18   10   17 

    4   18    9   18 

    4   18    8   19 

    4   18    7   20 

    4   18    6   21 

    4   18    5   22 

    4   18    4   23 

    4   18    3   24 

    4   18    2   25 

    4   18    1   26 

    4   18    0   27 

    4   17   28    0 

    4   17   27    1 

    4   17   26    2 

    4   17   25    3 

    4   17   24    4 

    4   17   23    5 

    4   17   22    6 

    4   17   21    7 

    4   17   20    8 

    4   17   19    9 

    4   17   18   10 

    4   17   17   11 

    4   17   16   12 

    4   17   15   13 

    4   17   14   14 

    4   17   13   15 

    4   17   12   16 

    4   17   11   17 

    4   17   10   18 

    4   17    9   19 

    4   17    8   20 

    4   17    7   21 

    4   17    6   22 

    4   17    5   23 

    4   17    4   24 

    4   17    3   25 

    4   17    2   26 

    4   17    1   27 

    4   17    0   28 

    4   16   29    0 

    4   16   28    1 

    4   16   27    2 

    4   16   26    3 

    4   16   25    4 

    4   16   24    5 

    4   16   23    6 

    4   16   22    7 

    4   16   21    8 

    4   16   20    9 

    4   16   19   10 

    4   16   18   11 

    4   16   17   12 

    4   16   16   13 

    4   16   15   14 

    4   16   14   15 

    4   16   13   16 

    4   16   12   17 

    4   16   11   18 

    4   16   10   19 

    4   16    9   20 

    4   16    8   21 

    4   16    7   22 

    4   16    6   23 

    4   16    5   24 

    4   16    4   25 

    4   16    3   26 

    4   16    2   27 

    4   16    1   28 

    4   16    0   29 

    4   15   30    0 

    4   15   29    1 

    4   15   28    2 

    4   15   27    3 

    4   15   26    4 

    4   15   25    5 

    4   15   24    6 

    4   15   23    7 

    4   15   22    8 

    4   15   21    9 

    4   15   20   10 

    4   15   19   11 

    4   15   18   12 

    4   15   17   13 

    4   15   16   14 

    4   15   15   15 

    4   15   14   16 

    4   15   13   17 

    4   15   12   18 

    4   15   11   19 

    4   15   10   20 

    4   15    9   21 

    4   15    8   22 

    4   15    7   23 

    4   15    6   24 

    4   15    5   25 

    4   15    4   26 

    4   15    3   27 

    4   15    2   28 

    4   15    1   29 

    4   15    0   30 

    4   14   31    0 

    4   14   30    1 

    4   14   29    2 

    4   14   28    3 

    4   14   27    4 

    4   14   26    5 

    4   14   25    6 

    4   14   24    7 

    4   14   23    8 

    4   14   22    9 

    4   14   21   10 

    4   14   20   11 

    4   14   19   12 

    4   14   18   13 

    4   14   17   14 

    4   14   16   15 

    4   14   15   16 

    4   14   14   17 

    4   14   13   18 

    4   14   12   19 

    4   14   11   20 

    4   14   10   21 

    4   14    9   22 

    4   14    8   23 

    4   14    7   24 

    4   14    6   25 

    4   14    5   26 

    4   14    4   27 

    4   14    3   28 

    4   14    2   29 

    4   14    1   30 

    4   14    0   31 

    4   13   32    0 

    4   13   31    1 

    4   13   30    2 

    4   13   29    3 

    4   13   28    4 

    4   13   27    5 

    4   13   26    6 

    4   13   25    7 

    4   13   24    8 

    4   13   23    9 

    4   13   22   10 

    4   13   21   11 

    4   13   20   12 

    4   13   19   13 

    4   13   18   14 

    4   13   17   15 

    4   13   16   16 

    4   13   15   17 

    4   13   14   18 

    4   13   13   19 

    4   13   12   20 

    4   13   11   21 

    4   13   10   22 

    4   13    9   23 

    4   13    8   24 

    4   13    7   25 

    4   13    6   26 

    4   13    5   27 

    4   13    4   28 

    4   13    3   29 

    4   13    2   30 

    4   13    1   31 

    4   13    0   32 

    4   12   33    0 

    4   12   32    1 

    4   12   31    2 

    4   12   30    3 

    4   12   29    4 

    4   12   28    5 

    4   12   27    6 

    4   12   26    7 

    4   12   25    8 

    4   12   24    9 

    4   12   23   10 

    4   12   22   11 

    4   12   21   12 

    4   12   20   13 

    4   12   19   14 

    4   12   18   15 

    4   12   17   16 

    4   12   16   17 

    4   12   15   18 

    4   12   14   19 

    4   12   13   20 

    4   12   12   21 

    4   12   11   22 

    4   12   10   23 

    4   12    9   24 

    4   12    8   25 

    4   12    7   26 

    4   12    6   27 

    4   12    5   28 

    4   12    4   29 

    4   12    3   30 

    4   12    2   31 

    4   12    1   32 

    4   12    0   33 

    4   11   34    0 

    4   11   33    1 

    4   11   32    2 

    4   11   31    3 

    4   11   30    4 

    4   11   29    5 

    4   11   28    6 

    4   11   27    7 

    4   11   26    8 

    4   11   25    9 

    4   11   24   10 

    4   11   23   11 

    4   11   22   12 

    4   11   21   13 

    4   11   20   14 

    4   11   19   15 

    4   11   18   16 

    4   11   17   17 

    4   11   16   18 

    4   11   15   19 

    4   11   14   20 

    4   11   13   21 

    4   11   12   22 

    4   11   11   23 

    4   11   10   24 

    4   11    9   25 

    4   11    8   26 

    4   11    7   27 

    4   11    6   28 

    4   11    5   29 

    4   11    4   30 

    4   11    3   31 

    4   11    2   32 

    4   11    1   33 

    4   11    0   34 

    4   10   35    0 

    4   10   34    1 

    4   10   33    2 

    4   10   32    3 

    4   10   31    4 

    4   10   30    5 

    4   10   29    6 

    4   10   28    7 

    4   10   27    8 

    4   10   26    9 

    4   10   25   10 

    4   10   24   11 

    4   10   23   12 

    4   10   22   13 

    4   10   21   14 

    4   10   20   15 

    4   10   19   16 

    4   10   18   17 

    4   10   17   18 

    4   10   16   19 

    4   10   15   20 

    4   10   14   21 

    4   10   13   22 

    4   10   12   23 

    4   10   11   24 

    4   10   10   25 

    4   10    9   26 

    4   10    8   27 

    4   10    7   28 

    4   10    6   29 

    4   10    5   30 

    4   10    4   31 

    4   10    3   32 

    4   10    2   33 

    4   10    1   34 

    4   10    0   35 

    4    9   36    0 

    4    9   35    1 

    4    9   34    2 

    4    9   33    3 

    4    9   32    4 

    4    9   31    5 

    4    9   30    6 

    4    9   29    7 

    4    9   28    8 

    4    9   27    9 

    4    9   26   10 

    4    9   25   11 

    4    9   24   12 

    4    9   23   13 

    4    9   22   14 

    4    9   21   15 

    4    9   20   16 

    4    9   19   17 

    4    9   18   18 

    4    9   17   19 

    4    9   16   20 

    4    9   15   21 

    4    9   14   22 

    4    9   13   23 

    4    9   12   24 

    4    9   11   25 

    4    9   10   26 

    4    9    9   27 

    4    9    8   28 

    4    9    7   29 

    4    9    6   30 

    4    9    5   31 

    4    9    4   32 

    4    9    3   33 

    4    9    2   34 

    4    9    1   35 

    4    9    0   36 

    4    8   37    0 

    4    8   36    1 

    4    8   35    2 

    4    8   34    3 

    4    8   33    4 

    4    8   32    5 

    4    8   31    6 

    4    8   30    7 

    4    8   29    8 

    4    8   28    9 

    4    8   27   10 

    4    8   26   11 

    4    8   25   12 

    4    8   24   13 

    4    8   23   14 

    4    8   22   15 

    4    8   21   16 

    4    8   20   17 

    4    8   19   18 

    4    8   18   19 

    4    8   17   20 

    4    8   16   21 

    4    8   15   22 

    4    8   14   23 

    4    8   13   24 

    4    8   12   25 

    4    8   11   26 

    4    8   10   27 

    4    8    9   28 

    4    8    8   29 

    4    8    7   30 

    4    8    6   31 

    4    8    5   32 

    4    8    4   33 

    4    8    3   34 

    4    8    2   35 

    4    8    1   36 

    4    8    0   37 

    4    7   38    0 

    4    7   37    1 

    4    7   36    2 

    4    7   35    3 

    4    7   34    4 

    4    7   33    5 

    4    7   32    6 

    4    7   31    7 

    4    7   30    8 

    4    7   29    9 

    4    7   28   10 

    4    7   27   11 

    4    7   26   12 

    4    7   25   13 

    4    7   24   14 

    4    7   23   15 

    4    7   22   16 

    4    7   21   17 

    4    7   20   18 

    4    7   19   19 

    4    7   18   20 

    4    7   17   21 

    4    7   16   22 

    4    7   15   23 

    4    7   14   24 

    4    7   13   25 

    4    7   12   26 

    4    7   11   27 

    4    7   10   28 

    4    7    9   29 

    4    7    8   30 

    4    7    7   31 

    4    7    6   32 

    4    7    5   33 

    4    7    4   34 

    4    7    3   35 

    4    7    2   36 

    4    7    1   37 

    4    7    0   38 

    4    6   39    0 

    4    6   38    1 

    4    6   37    2 

    4    6   36    3 

    4    6   35    4 

    4    6   34    5 

    4    6   33    6 

    4    6   32    7 

    4    6   31    8 

    4    6   30    9 

    4    6   29   10 

    4    6   28   11 

    4    6   27   12 

    4    6   26   13 

    4    6   25   14 

    4    6   24   15 

    4    6   23   16 

    4    6   22   17 

    4    6   21   18 

    4    6   20   19 

    4    6   19   20 

    4    6   18   21 

    4    6   17   22 

    4    6   16   23 

    4    6   15   24 

    4    6   14   25 

    4    6   13   26 

    4    6   12   27 

    4    6   11   28 

    4    6   10   29 

    4    6    9   30 

    4    6    8   31 

    4    6    7   32 

    4    6    6   33 

    4    6    5   34 

    4    6    4   35 

    4    6    3   36 

    4    6    2   37 

    4    6    1   38 

    4    6    0   39 

    4    5   40    0 

    4    5   39    1 

    4    5   38    2 

    4    5   37    3 

    4    5   36    4 

    4    5   35    5 

    4    5   34    6 

    4    5   33    7 

    4    5   32    8 

    4    5   31    9 

    4    5   30   10 

    4    5   29   11 

    4    5   28   12 

    4    5   27   13 

    4    5   26   14 

    4    5   25   15 

    4    5   24   16 

    4    5   23   17 

    4    5   22   18 

    4    5   21   19 

    4    5   20   20 

    4    5   19   21 

    4    5   18   22 

    4    5   17   23 

    4    5   16   24 

    4    5   15   25 

    4    5   14   26 

    4    5   13   27 

    4    5   12   28 

    4    5   11   29 

    4    5   10   30 

    4    5    9   31 

    4    5    8   32 

    4    5    7   33 

    4    5    6   34 

    4    5    5   35 

    4    5    4   36 

    4    5    3   37 

    4    5    2   38 

    4    5    1   39 

    4    5    0   40 

    4    4   41    0 

    4    4   40    1 

    4    4   39    2 

    4    4   38    3 

    4    4   37    4 

    4    4   36    5 

    4    4   35    6 

    4    4   34    7 

    4    4   33    8 

    4    4   32    9 

    4    4   31   10 

    4    4   30   11 

    4    4   29   12 

    4    4   28   13 

    4    4   27   14 

    4    4   26   15 

    4    4   25   16 

    4    4   24   17 

    4    4   23   18 

    4    4   22   19 

    4    4   21   20 

    4    4   20   21 

    4    4   19   22 

    4    4   18   23 

    4    4   17   24 

    4    4   16   25 

    4    4   15   26 

    4    4   14   27 

    4    4   13   28 

    4    4   12   29 

    4    4   11   30 

    4    4   10   31 

    4    4    9   32 

    4    4    8   33 

    4    4    7   34 

    4    4    6   35 

    4    4    5   36 

    4    4    4   37 

    4    4    3   38 

    4    4    2   39 

    4    4    1   40 

    4    4    0   41 

    4    3   42    0 

    4    3   41    1 

    4    3   40    2 

    4    3   39    3 

    4    3   38    4 

    4    3   37    5 

    4    3   36    6 

    4    3   35    7 

    4    3   34    8 

    4    3   33    9 

    4    3   32   10 

    4    3   31   11 

    4    3   30   12 

    4    3   29   13 

    4    3   28   14 

    4    3   27   15 

    4    3   26   16 

    4    3   25   17 

    4    3   24   18 

    4    3   23   19 

    4    3   22   20 

    4    3   21   21 

    4    3   20   22 

    4    3   19   23 

    4    3   18   24 

    4    3   17   25 

    4    3   16   26 

    4    3   15   27 

    4    3   14   28 

    4    3   13   29 

    4    3   12   30 

    4    3   11   31 

    4    3   10   32 

    4    3    9   33 

    4    3    8   34 

    4    3    7   35 

    4    3    6   36 

    4    3    5   37 

    4    3    4   38 

    4    3    3   39 

    4    3    2   40 

    4    3    1   41 

    4    3    0   42 

    4    2   43    0 

    4    2   42    1 

    4    2   41    2 

    4    2   40    3 

    4    2   39    4 

    4    2   38    5 

    4    2   37    6 

    4    2   36    7 

    4    2   35    8 

    4    2   34    9 

    4    2   33   10 

    4    2   32   11 

    4    2   31   12 

    4    2   30   13 

    4    2   29   14 

    4    2   28   15 

    4    2   27   16 

    4    2   26   17 

    4    2   25   18 

    4    2   24   19 

    4    2   23   20 

    4    2   22   21 

    4    2   21   22 

    4    2   20   23 

    4    2   19   24 

    4    2   18   25 

    4    2   17   26 

    4    2   16   27 

    4    2   15   28 

    4    2   14   29 

    4    2   13   30 

    4    2   12   31 

    4    2   11   32 

    4    2   10   33 

    4    2    9   34 

    4    2    8   35 

    4    2    7   36 

    4    2    6   37 

    4    2    5   38 

    4    2    4   39 

    4    2    3   40 

    4    2    2   41 

    4    2    1   42 

    4    2    0   43 

    4    1   44    0 

    4    1   43    1 

    4    1   42    2 

    4    1   41    3 

    4    1   40    4 

    4    1   39    5 

    4    1   38    6 

    4    1   37    7 

    4    1   36    8 

    4    1   35    9 

    4    1   34   10 

    4    1   33   11 

    4    1   32   12 

    4    1   31   13 

    4    1   30   14 

    4    1   29   15 

    4    1   28   16 

    4    1   27   17 

    4    1   26   18 

    4    1   25   19 

    4    1   24   20 

    4    1   23   21 

    4    1   22   22 

    4    1   21   23 

    4    1   20   24 

    4    1   19   25 

    4    1   18   26 

    4    1   17   27 

    4    1   16   28 

    4    1   15   29 

    4    1   14   30 

    4    1   13   31 

    4    1   12   32 

    4    1   11   33 

    4    1   10   34 

    4    1    9   35 

    4    1    8   36 

    4    1    7   37 

    4    1    6   38 

    4    1    5   39 

    4    1    4   40 

    4    1    3   41 

    4    1    2   42 

    4    1    1   43 

    4    1    0   44 

    4    0   45    0 

    4    0   44    1 

    4    0   43    2 

    4    0   42    3 

    4    0   41    4 

    4    0   40    5 

    4    0   39    6 

    4    0   38    7 

    4    0   37    8 

    4    0   36    9 

    4    0   35   10 

    4    0   34   11 

    4    0   33   12 

    4    0   32   13 

    4    0   31   14 

    4    0   30   15 

    4    0   29   16 

    4    0   28   17 

    4    0   27   18 

    4    0   26   19 

    4    0   25   20 

    4    0   24   21 

    4    0   23   22 

    4    0   22   23 

    4    0   21   24 

    4    0   20   25 

    4    0   19   26 

    4    0   18   27 

    4    0   17   28 

    4    0   16   29 

    4    0   15   30 

    4    0   14   31 

    4    0   13   32 

    4    0   12   33 

    4    0   11   34 

    4    0   10   35 

    4    0    9   36 

    4    0    8   37 

    4    0    7   38 

    4    0    6   39 

    4    0    5   40 

    4    0    4   41 

    4    0    3   42 

    4    0    2   43 

    4    0    1   44 

    4    0    0   45 

    3   46    0    0 

    3   45    1    0 

    3   45    0    1 

    3   44    2    0 

    3   44    1    1 

    3   44    0    2 

    3   43    3    0 

    3   43    2    1 

    3   43    1    2 

    3   43    0    3 

    3   42    4    0 

    3   42    3    1 

    3   42    2    2 

    3   42    1    3 

    3   42    0    4 

    3   41    5    0 

    3   41    4    1 

    3   41    3    2 

    3   41    2    3 

    3   41    1    4 

    3   41    0    5 

    3   40    6    0 

    3   40    5    1 

    3   40    4    2 

    3   40    3    3 

    3   40    2    4 

    3   40    1    5 

    3   40    0    6 

    3   39    7    0 

    3   39    6    1 

    3   39    5    2 

    3   39    4    3 

    3   39    3    4 

    3   39    2    5 

    3   39    1    6 

    3   39    0    7 

    3   38    8    0 

    3   38    7    1 

    3   38    6    2 

    3   38    5    3 

    3   38    4    4 

    3   38    3    5 

    3   38    2    6 

    3   38    1    7 

    3   38    0    8 

    3   37    9    0 

    3   37    8    1 

    3   37    7    2 

    3   37    6    3 

    3   37    5    4 

    3   37    4    5 

    3   37    3    6 

    3   37    2    7 

    3   37    1    8 

    3   37    0    9 

    3   36   10    0 

    3   36    9    1 

    3   36    8    2 

    3   36    7    3 

    3   36    6    4 

    3   36    5    5 

    3   36    4    6 

    3   36    3    7 

    3   36    2    8 

    3   36    1    9 

    3   36    0   10 

    3   35   11    0 

    3   35   10    1 

    3   35    9    2 

    3   35    8    3 

    3   35    7    4 

    3   35    6    5 

    3   35    5    6 

    3   35    4    7 

    3   35    3    8 

    3   35    2    9 

    3   35    1   10 

    3   35    0   11 

    3   34   12    0 

    3   34   11    1 

    3   34   10    2 

    3   34    9    3 

    3   34    8    4 

    3   34    7    5 

    3   34    6    6 

    3   34    5    7 

    3   34    4    8 

    3   34    3    9 

    3   34    2   10 

    3   34    1   11 

    3   34    0   12 

    3   33   13    0 

    3   33   12    1 

    3   33   11    2 

    3   33   10    3
[truncated: 108,309 more chars]
