# Supplementary material for: Using a Failing Human Ventricular Cardiomyocyte Model to Re-Evaluate Ca2+ Cycling, Voltage Dependence, and Spark Characteristics
Source: Biomolecules. 2024 Oct 28;14(11):1371. doi: 10.3390/biom14111371 (PMC11591732; doi:10.3390/biom14111371)
Supplement: Supplementary file 1 [file biomolecules-14-01371-s001.zip › ECC_GPU_WT/plot_IDL_3_State_RyR/write_data_xy.pro]

pro write_data_xy, xvect, yvect, filename
  extra = !RNG -> GetRandomDigits(3)
  filename = filename + string(extra, format='(I3.3)') +'.txt'

  
  

endif
