# Supplementary material for: Using a Failing Human Ventricular Cardiomyocyte Model to Re-Evaluate Ca2+ Cycling, Voltage Dependence, and Spark Characteristics
Source: Biomolecules. 2024 Oct 28;14(11):1371. doi: 10.3390/biom14111371 (PMC11591732; doi:10.3390/biom14111371)
Supplement: Supplementary file 1 [file biomolecules-14-01371-s001.zip › ECC_GPU_WT/read_regular_data.pro]

;; Author: Hoang-Trong Minh Tuan
;; Affiliation: George Mason University, 2011
;;;;;;;;;;;;;
;; INPUTS:
;; NOTE:
;;   V1.0: derived from read_whole_slice.pro [Nov, 01, 2012]
;;   V1.1: add code that read to the point the time we want to
;;         plot. This is specified by the new binary keywork READ_EXACT
;;   V1.2: add LCCopen_arr
;;   V1.3: add Cnsr_arr
;;   V1.4: fix I_Ktos, I_Ktof, I_K1 formula
;;   V1.5: add CaCM_ds_arr (Calcium-bound calmodulin) (Tuan-2013-Nov-5)
;; INPUT:
;;   - /READ_EXACTS: i.e. read up to the time given by the parameter, discard the data exeed this values
;;   - /SPATIALCODE: if used, it tell the programs to rescale the current to match wholecell data
pro read_regular_data, time_start=time_start, time_end=time_end, time_arr=time_arr,  $
                       Vm=Vm_arr, Cjsr=Cjsr_arr, Cds=Cds_arr, $
                       RYRstate_arr=RYRstate_arr, LCCstate_arr=LCCstate_arr, $
                       Po_ryr_arr=Po_ryr_arr, Po_dhpr_arr=Po_dhpr_arr, $
                       IdhprT_arr=IdhprT_arr, RYRopen_arr=RYRopen_arr, $
                       IKp_arr=IKp_arr, IK_arr=IK_arr, $
                       IbK_arr=IbK_arr, IbCa_arr=IbCa_arr, IbNa_arr=IbNa_arr, $
                       IKss_arr=IKss_arr, IK1_arr=IK1_arr, $
                       INa_arr=INa_arr, INaK_arr=INaK_arr, $
                       Incx_arr=Incx_arr, Ipmca_arr=Ipmca_arr, $
                       Cmyo=cmyo_arr, READ_EXACT=read_exact, $
                       CnsrT=cnsr_arr, $
                       CaCM_ds=CaCM_ds_arr,  $
                       LCCopen_arr=LCCopen_arr, SPATIALCODE=spatialcode
  COMMON block_paramfiles
  COMMON block_globalvars
  COMMON block_deriveddata
  COMMON block_datafolder
  COMMON block_greekchar
  COMMON block_datahdf_wc
  COMMON block_plotsystem
  COMMON block_datahdf_regular

  ;; NOTE: values of time as -1 means
  ;;       reading from the begging and to the end
  if (n_elements(time_start) eq 0 or n_elements(time_end) eq 0) then begin
       print, "Please add time_start and time_end"
       stop
  endif

  data_folder = [username, sub_folder, target_folder]  ;; fixed
  base_filename='data-'
  h5_numfiles = check_num_datafiles(data_folder, root_dir, base_filename, datafile_list)
  print, "total data files: is ", h5_numfiles

  if (h5_numfiles eq 0) then begin
     print, "There is no data file: ", datatype
     return
  endif


  h5_file_start_index = 0 ;; starting index of data files to read in
                                ;h5_numfiles = 1        ; disable
                                ;later
  ;; detect the 2 peaks: one at horizontal layers, and one at vertical layers
  FOR iter_file = h5_file_start_index, h5_numfiles-1 DO BEGIN ; LOOP FILES
     ;; new file for I/O
     hdf_filename = datafile_list[iter_file]  
     print, 'file to read: ', hdf_filename

     parse_hdf_regular, hdf_filename=hdf_filename, type='general'

     DHPRgate = []
     RYRgate = []
     if (arg_present(RYRstate_arr) or arg_present(LCCstate_arr) $
        or arg_present(Po_ryr_arr) or arg_present(Po_dhpr_arr) $
        or arg_present(RYRopen_arr) or arg_present(LCCopen_arr)) then begin
        parse_hdf_regular, hdf_filename=hdf_filename, type='sfu-state'
        ;; number of DHPR opens, RyR opens
        DHPRgate = ULo(LCC_states)
        RYRgate = URo(RYR_states)
     endif

     if (arg_present(Cds_arr) or arg_present(IdhprT_arr) )  then begin
        parse_hdf_regular, hdf_filename=hdf_filename, type='cds'
     endif
     ; ;print, 'here', size(cds_arr,/dim)

     if (arg_present(Cjsr_arr))  then begin    
        parse_hdf_regular, hdf_filename=hdf_filename, type='cjsr'
     endif

     if (arg_present(CaCM_ds_arr))  then begin
        parse_hdf_regular, hdf_filename=hdf_filename, type='cacm'
     endif
     
   ;  if (arg_present(Rosds_arr))  then begin
   ;     parse_hdf_regular, hdf_filename=hdf_filename, type='rosds'
   ;  endif

     ;; calculate currents
     E_Na = RT_F*ALOG(Na_o/Na_i)
     E_K1 = RT_F*ALOG(K_o/K_i)
     E_Ca = RT_FzCa*ALOG(Ca_o/Ca_myo)
     E_K  = RT_F*ALOG((K_o+ (0.01833d0*Na_o))/(K_i+(0.1833d0*Na_i)))
     X_i  = 1.0d0/(1.0d0+ALOG((Vm-56.26)/32.1))

     ;;I_Ktof = g_ktof* a_ktof^3 *in_ktof*(Vm-E_K)
     ;;I_Ktos = g_ktos* a_ktos^3 *in_ktos*(Vm-E_K)
     ;;I_K1   = g_k1*(K_o/(K_o+210.0d0))*((Vm-E_K-1.73d0)/(1+EXP(0.0596d0*(Vm-E_K-1.73d0))))
     I_K    = g_k*X_i* a_ktos ^ 2 * (Vm-E_K)
     I_Kp   = g_Kp*(Vm-E_K1)*(1.d0/(1.d0+ALOG((7.4888d0-Vm)/5.98d0)))
     I_K1   = g_k1*(K_o/(K_o+210.0d0))*((Vm-E_K-1.73d0)/(1+EXP(0.0896d0*(Vm-E_K-1.73d0))))
     I_Kss  = g_kss*a_kss*in_kss*(Vm-E_K)
     I_bNa = g_bna*(Vm-E_Na)
     I_bK  = g_bk*(Vm-E_K)
     I_bCa = g_bCa*(Vm-E_Ca)


     I_Na = double(g_na) * m_na^3 * h_na * j_na * (Vm - E_Na) ;[uA/cm^2]      
     I_NaK  = I_nak_bar*(1d0/(1d0+0.1245d0*EXP(-0.1d0*(Vm*F_RT))+0.0365d0*(1/7d0*(EXP(Na_o/67300d0)-1d0))* $
                              EXP(-(Vm*F_RT))))*(1d0/(1d0+(21000d0/Na_i)^1.5d0))*(K_o/(K_o+1500d0))
     I_pmca = I_pmca_bar*(Ca_myo/(Km_pmca+Ca_myo))  ; [uA/cm^2]
     ;I_pmca = I_pmca_bar*(Ca_myo^eta_pmca/(Km_pmca^eta_pmca+Ca_myo^eta_pmca))*(Ca_o^2+7.16d0)/(3.21d0*Ca_o^2)
     
     I_ncx  = I_ncx_bar*(Na_i^3 * Ca_o*EXP(eta_ncx*Vm*F_RT) - Na_o^3 *Ca_myo*EXP((eta_ncx-1d0)*Vm*F_RT))/ $
              ((Km_ncxNa^3 + Na_o^3)*(Km_ncxCa+Ca_o)*(1d0+ksat_ncx*EXP((eta_ncx-1d0)*Vm*F_RT)))

     arr_len = n_elements(time)
     I_dhpr_T = dindgen(arr_len)
     J_ryr_T = dindgen(arr_len)
     
     I_dhpr = dindgen(arr_len, NSFU)
     J_ryr = dindgen(arr_len, NSFU)
     
     
     ;; Calcium current through DHPR and calcium flux through RYR
     for ii = 0, NSFU-1 do begin
        I_dhpr[*, ii]  = DHPRgate[*, ii] * P_dhpr * (F2zCa2_RT*Vm) * $
                         (Ca_ds[*, ii] * EXP(Vm*FzCa_RT) - 0.341d0 * Ca_o) / $
                         (EXP(Vm*FzCa_RT) - 1)                              ; [uA]
        ;J_ryr[*, ii] = RYRgate[*, ii]*v_ryr*(Ca_jsr[*, ii]-Ca_ds[*, ii])    ; [uA/s]
        ;print, minmax(I_dhpr[*,ii])
     endfor
     I_dhpr_T = total(I_dhpr, 2, /DOUBLE) ; + I_dhpr_nj ; [uA]

     if (keyword_set(spatialcode)) then begin
     ;;; disable this in compartmental cell
        I_dhpr_T = I_dhpr_T * MAX_MAIN_CRUS/NSFU ;; rescale to the whole-cell (only for spatial model)
     endif
     
     I_dhpr_T = I_dhpr_T * 1000           ; [nA]

     ;J_ryr_T = total(J_ryr, 2, /DOUBLE)  ;; [uA/s]
     
     J_dhpr_T = -I_dhpr_T * inv_2FVmyo *1d-3 ; [uA/s]

     ;; Probability of open (Po) of RyR and DHPR
     Po_ryr = total(RYRgate,2,/double)/(long(NSFU)*N_R)
     Po_dhpr = total(DHPRgate,2,/double)/(long(NSFU)*N_L)
  
     ;; V1.1: do not read further if not needed
     complete = 0
     if (time[n_elements(time)-1] gt time_end) then begin
        if (keyword_set(read_exact)) then begin
           idx = WHERE(time gt time_end)
           idx = idx(0)
           time = time[0:idx]
           Vm = Vm[0:idx]
           Ca_jsr = Ca_jsr[0:idx,*]
           Ca_ds = Ca_ds[0:idx,*]
           CaCM_ds = CaCM_ds[0:idx,*]
           RYRgate = RYRgate[0:idx,*]
           Po_ryr = Po_ryr[0:idx]
           Po_dhpr = Po_dhpr[0:idx]
           I_dhpr_T = I_dhpr_T[0:idx]
           I_K = I_K[0:idx]
           I_Kp = I_Kp[0:idx]
           I_ncx = I_ncx[0:idx]
           I_Kss = I_Kss[0:idx]
           I_K1 = I_K1[0:idx]
           I_bK = I_bK[0:idx]
           I_bCa = I_bCa[0:idx]
           I_Na = I_Na[0:idx]
           I_NaK = I_NaK[0:idx]
           I_bNa = I_bNa[0:idx]
           I_pmca = I_pmca[0:idx]
           Ca_myo = Ca_myo[0:idx]
           Ca_nsr = Ca_nsr[0:idx]
           LCC_states = LCC_states[0:idx,*]
           RYR_states = RYR_states[0:idx,*]
        endif
        complete = 1  ;; trigger flag to stop reading
     endif

     if (arg_present(time_arr)) then time_arr = [time_arr, time]
     if (arg_present(Vm_arr)) then Vm_arr = [Vm_arr, Vm]
     if (arg_present(cjsr_arr)) then cjsr_arr = [cjsr_arr, Ca_jsr]
     if (arg_present(cds_arr)) then cds_arr = [cds_arr, Ca_ds]
     if (arg_present(CaCM_ds_arr)) then CaCM_ds_arr = [CaCM_ds_arr, CaCM_ds]
     if (arg_present(Po_ryr_arr)) then Po_ryr_arr = [Po_ryr_arr, Po_ryr]
     if (arg_present(Po_dhpr_arr)) then Po_dhpr_arr = [Po_dhpr_arr, Po_dhpr]
     if (arg_present(IdhprT_arr)) then IdhprT_arr = [IdhprT_arr, I_dhpr_T]
     if (arg_present(RYRopen_arr)) then RYRopen_arr = [RYRopen_arr, RYRgate]
     if (arg_present(LCCopen_arr)) then LCCopen_arr = [LCCopen_arr, DHPRgate]
     if (arg_present(IK_arr)) then IK_arr = [IK_arr, I_K]
     if (arg_present(IKp_arr)) then IKp_arr = [IKp_arr, I_Kp]
     if (arg_present(Incx_arr)) then Incx_arr = [Incx_arr, I_ncx]
     if (arg_present(IKss_arr)) then IKss_arr = [IKss_arr, I_Kss]
     if (arg_present(IK1_arr)) then IK1_arr = [IK1_arr, I_K1]
     if (arg_present(IbK_arr)) then IbK_arr = [IbK_arr, I_bK]
     if (arg_present(IbCa_arr)) then IbCa_arr = [IbCa_arr, I_bCa]
     if (arg_present(INa_arr)) then INa_arr = [INa_arr, I_Na]
     if (arg_present(INaK_arr)) then INaK_arr = [INaK_arr, I_NaK]
     if (arg_present(IbNa_arr)) then IbNa_arr = [IbNa_arr, I_bNa]
     if (arg_present(Ipmca_arr)) then Ipmca_arr = [Ipmca_arr, I_pmca]
     if (arg_present(cmyo_arr)) then cmyo_arr = [cmyo_arr, Ca_myo]
     if (arg_present(cnsr_arr)) then cnsr_arr = [cnsr_arr, Ca_nsr]
     if (arg_present(LCCstate_arr)) then LCCstate_arr = [LCCstate_arr, LCC_states]
     if (arg_present(RYRstate_arr)) then  RYRstate_arr = [RYRstate_arr, RYR_states]

     if (complete) then break
     
  endfor                        ; END LOOP FILES

end


                       
