# Supplementary material for: Using a Failing Human Ventricular Cardiomyocyte Model to Re-Evaluate Ca2+ Cycling, Voltage Dependence, and Spark Characteristics
Source: Biomolecules. 2024 Oct 28;14(11):1371. doi: 10.3390/biom14111371 (PMC11591732; doi:10.3390/biom14111371)
Supplement: Supplementary file 1 [file biomolecules-14-01371-s001.zip › ECC_GPU_WT/RYR_Markov.conf]

# num states (the state can be resting, inactivated, close, open)
3
# which state open (00 = closed/resting/inactivated, 01 = open)
00,01,00
# initial state for channels (closed state)
1
# RyR (3-state)
!Ca_act
01,02,14
#01,02,21
!free
02,01,500
!adap_plus
#02, 03, 0
02,03,1.31
!adap_minus
#03, 02, 0
03,02,0.1
